# Supplementary material for: An improved FOX optimization algorithm using adaptive exploration and exploitation for global optimization
Source: PLoS One. 2025 Sep 18;20(9):e0331965. doi: 10.1371/journal.pone.0331965 (PMC12445531; doi:10.1371/journal.pone.0331965)
Supplement: S2 File — This compressed file contains all the results of the conducted experiments. Each main directory within the archive includes three subdirectories: Analysis, best_fit, and convergence. The best_fit and convergence folders contain the raw experimental data obtained from 30 independent runs. The Analysis folder includes tables and figures derived from these raw results. These files can be used to reproduce and further analyze the results presented in the manuscript. (ZIP) [file pone.0331965.s002.zip › cec2017/convergence/IWOA/C17F13.csv]

trial_1	trial_2	trial_3	trial_4	trial_5	trial_6	trial_7	trial_8	trial_9	trial_10	trial_11	trial_12	trial_13	trial_14	trial_15	trial_16	trial_17	trial_18	trial_19	trial_20	trial_21	trial_22	trial_23	trial_24	trial_25	trial_26	trial_27	trial_28	trial_29	trial_30
17575962.623693187	39751360.461983405	136012045.30196837	140801516.16451854	94511371.41797742	82884110.85404447	118767882.08900115	109981557.32157873	16166459.636102539	66180090.83766555	136782001.15210593	13011555.106500544	163926831.072662	148175815.35450405	214785348.44788164	60637397.74300188	270008577.4800975	83824185.33493868	21951775.671964373	138094360.6864841	42114661.00346509	121085164.39417738	70310719.78295998	90672742.78989775	28262663.78703135	59235363.27102176	229724885.28424639	148544253.33124205	200779396.50225586	75593519.49460666
17575962.623693187	15790304.226759559	117280911.18051884	37206632.32613326	54335820.63045985	75565238.59322993	35716158.88997283	108390068.53613901	8228047.692285797	25559497.243814003	66133708.91906144	13011555.106500544	146903077.90083545	145277245.46979013	140862022.4441475	37392189.93616172	103909743.13822278	43568701.94876533	21951775.671964373	119840979.98860294	32385845.325931273	34540088.74965457	58188305.45722265	87094163.66232675	26200003.722131502	31481421.915663484	205768247.58458224	102378218.11184292	175227877.3208643	75593519.49460666
17575962.623693187	10290825.932576623	75058915.06856523	13679647.796281412	45392465.00578553	75565238.59322993	26854479.14569019	105189575.39544193	8228047.692285797	20784523.928256657	66102558.20634541	12987987.0989494	10204227.468846679	134816338.36931401	111962370.80153756	35484423.27231774	86872334.36107624	43568701.94876533	21951775.671964373	106592055.61137532	32385845.325931273	32915339.896065537	56664996.4246984	84752597.40408206	26089691.168739203	29442384.546312973	199909906.7311142	101828253.56349039	117844830.1337218	22028388.9819836
17575962.623693187	9200101.81469929	75041180.96992384	10325405.73127044	45392465.00578553	74613550.33534689	22947537.09517637	46265070.22897553	5471001.201206774	20784523.928256657	61570342.43434856	12344923.777305724	10204227.468846679	129422804.23131716	104797368.92360978	31968649.686062075	58596889.60557514	43186772.54682501	17733038.296493307	65373838.22678391	22608386.376166567	32103482.43438772	54540881.18910751	79979214.84357385	25125691.716125093	25604030.840043	146200662.47185364	89225279.84566982	107214430.05083162	21873323.389229927
17575962.623693187	9200101.81469929	70842515.25265196	9646039.297761828	37241858.03957115	71778666.76855408	20000204.105669044	30181468.872849654	5457294.315284589	19482479.46751795	61570342.43434856	10798287.058203826	10145308.343130037	118180460.32468916	101234365.25306119	31147007.366946932	49861947.10037128	41383860.667463206	6523384.9495669305	64070345.01181445	20860356.83914734	32042085.600245964	52411841.64714599	79157913.34782758	23651474.504455697	23063834.79694882	131728100.79597819	88475286.72254029	76540583.80831905	21665735.792231496
17575962.623693187	6115521.797288168	67119860.4417571	9379731.007296927	34544974.430956595	71778666.76855408	19824242.39836797	29333261.394103646	5116344.759766078	18608918.69871837	59947704.40735199	10606630.295550158	10140408.053273588	83170386.70533188	96662982.93874367	29040166.066610873	37525607.68050264	40123791.3796978	6125900.763899458	63311007.431289345	17976548.386389807	31894693.12742419	51313899.17618101	71715260.59371121	17208778.18935897	22549786.7546083	125884651.2857929	81130178.32198004	58253984.46392162	21618916.029957287
12287775.101944149	4550030.431431264	66693748.8773303	9257308.661926024	32301476.048621222	69590636.19398242	17725361.539495435	29333261.394103646	5116344.759766078	18150597.09870341	59438933.50923744	10337649.789250953	7278094.0290200515	54610225.02229831	94185022.85094938	27545328.740894284	35899165.75655175	39315336.23746129	5990062.169097395	59646445.862401366	17976548.386389807	31493481.036351558	46515906.43224391	38736022.84147005	15904913.278004391	21575834.196245655	124660577.70694757	79328200.14119479	44025658.06502286	21591055.3983453
11155005.113399595	3932999.894187936	66360052.14014943	8805456.833236333	31326984.441801183	67764472.19404152	17625652.203922655	28875180.094204236	5063337.716392776	17906610.383767895	58954756.67791065	10227619.256211784	6996907.502027904	50744601.023974486	92576462.00444141	24580957.842335094	35465673.78771639	38329074.83197056	5939309.359643936	58210284.21403756	16890736.488299534	31128739.70879437	40794237.55077253	38736022.84147005	15495369.635086361	13841515.063874658	109444304.18341964	74061674.88134472	35185194.87170476	21565439.659090906
10626412.86849171	3555815.8048571404	65630762.697214276	8603116.624042299	23141917.148490064	65755095.37076894	17382245.333066456	28721259.298767004	5063337.716392776	17775950.138122078	57970784.434940666	9683559.891535839	6996907.502027904	50627370.408241436	92548179.21399374	20619243.3653753	34648302.3222823	37748494.657281384	5919074.252213796	55116690.95050669	16413348.602632293	30945395.86773011	37826177.53157232	35974663.71863814	14021925.883441525	12934417.130881272	106017312.98323154	68650586.48861594	31091117.05676349	21554825.699932672
10298210.037290547	3395415.2733749454	64265064.1727428	8352705.388715539	22189161.119658913	63850352.757714435	15321194.178968139	28716115.896895092	5063337.716392776	17678540.377154402	57660556.41984917	9228323.989655603	6919451.383868277	50611515.44101224	92452882.63190082	14989917.196726738	33735456.96758071	37748494.657281384	5895769.438912247	53351504.20472455	16135833.533290328	30880548.984946664	36973025.70685109	30764137.77102002	12432358.247512054	12934417.130881272	105780890.93142684	31960634.893637754	21228029.048590697	21368654.51272953
9859367.89788893	3395415.2733749454	63753252.779866904	8243712.37960172	21095213.358487494	63189976.723412305	15260466.075106231	28444922.92297463	5063337.716392776	17218856.602051646	55175026.867471404	9228323.989655603	6226010.055525267	50611515.44101224	88850704.62661572	12050629.183206344	32230026.663928453	37640493.071400434	5802445.430268373	51141941.34604172	15911467.558964819	30739607.308344875	35814042.33268276	30764137.77102002	11441355.919452805	12421585.446137981	105743100.38842952	20954274.607698172	20091945.71007396	21270849.415940825
9376373.428452661	3307476.7945974064	63290194.5644668	8215740.449137897	20043302.878216732	62814011.17867479	15172125.903550826	28231552.769993864	5059711.912857131	16958417.67765633	54914800.541805334	9223920.598650089	6199136.9657889465	50569637.86222687	86047293.89805423	10638652.005719164	31380427.04357274	37614542.953306355	5737709.0579226315	50504113.512612656	15664804.058093458	30633162.668305147	35084802.58466005	21804561.522468496	10612479.627768064	11898245.129704794	105314677.36378786	20741247.149504337	18971648.600455396	20628416.472913116
8646833.190083452	3300718.0458510495	61698832.25617252	8190490.104532913	19096372.855804715	61802602.84363015	15091138.381379208	27268692.80285251	5056620.014782724	16805269.92087256	54120210.141365655	9220916.773905933	6159905.798346374	50213420.27738957	84714462.66988337	10638652.005719164	28280361.80739365	37537933.0081605	5717998.2371919295	48804121.657383546	15490173.806210283	30633162.668305147	34507418.80026741	21765797.75218317	10504036.005791446	11193946.381384786	102940090.6068927	20715091.31972186	14490330.520136217	19673732.63675577
8031785.966537151	3275977.2096944405	59537714.01437988	8124031.646322943	18377143.76444083	61379354.57516919	14989933.29338721	26948004.023622487	5008721.456144603	16267475.403611975	46651216.53044729	9217047.769507546	6106525.393382388	47814835.512273885	71762756.05382374	9666172.780158188	27287524.604146224	37512401.16646741	5713851.717893136	48107836.49091451	15387053.608455287	28092850.91942109	33509437.067210507	21765797.75218317	9888506.749676233	10392314.574173119	101940809.42929392	20134502.161516447	13956257.07879261	19468995.8043519
4155533.297741259	3270356.5912761413	59264372.596635684	8002996.063929173	17174203.59996437	61379354.57516919	14801522.176096097	26392974.010128234	4910156.610030477	15153162.939050825	37581909.034322456	9066526.291382639	6038782.582508961	45307112.05886908	63551210.45104895	9421575.7799594	22224741.415713336	37404024.92199044	5710382.989148235	47178934.59231241	15266772.067782339	26265198.44204533	30837038.523943942	21745350.399328616	9495708.698101819	9726741.686022513	96091052.9133216	19926895.433923397	11556983.412580498	19421367.04981517
2191931.211305787	3260623.205481206	58161993.513868056	7954891.078031849	16273707.122490047	61340376.927256174	14750134.393947003	25917854.592280675	4910156.610030477	14856410.557249404	36041755.94073258	9044079.677450724	6004946.799865559	43036592.693864286	55870863.30354235	9196452.802950488	21702654.017139282	37389686.270972595	5710382.989148235	42544292.05619784	15210860.481407505	25264051.76343009	27217358.168845374	20787360.60786533	9453500.057872722	9290156.004832022	87579929.35491498	19801582.971952766	9432849.222296612	19245944.708070837
1246860.177556686	3259188.741383995	57758787.47901177	7672606.053821063	15081549.876735901	61093838.2723311	14505594.646711342	22344883.589265883	4887132.3435493745	14768948.82103367	35760839.52560264	8831344.65574615	5997023.55947603	42051122.01722358	55848295.97223795	9196452.802950488	13162997.098645413	37171778.91862406	5706478.263042223	34977768.37855759	15121290.563984029	25058890.49523241	26759816.859503925	19693867.438493736	9431881.724022537	8376055.50065942	66169825.09013448	19319474.001458634	7996739.65682917	19088281.166917678
1207669.2080900818	3253580.520763644	57652392.32688294	7607782.052141603	14085671.743747938	60859289.329960726	14313361.879373739	20960926.3138278	4879337.394597253	14539414.203329153	33308011.542124256	8732827.34228559	5764169.964329307	36815651.14370425	55325655.50260885	7884228.484933365	6588319.075169887	37153020.218008794	5706478.263042223	30467349.711949002	13795463.82780447	24944542.418354817	24419922.22552068	17343455.6518027	9358364.725368569	8318787.056757224	55982380.60864589	18866874.24786807	7403759.295313337	18602860.09696023
1178845.5420433283	3246126.193211551	57321544.196285665	7226613.7872456135	13016569.523746619	60773619.78888473	14123146.476135379	16453915.059500745	4873713.703972437	14314357.36842041	32488452.22722574	8631172.459056886	5373446.4636273	31273735.83267777	42593613.45569683	5886894.624934925	2943226.896565387	37057065.82311782	5706238.742654313	27678680.214679033	13418595.291339865	24698400.467801515	9878058.295980329	17323015.82669523	9333070.24638384	5394649.1996743195	54596415.44591758	18777401.36486993	6913396.7133019315	18587525.42662031
1091548.9847539007	3246126.193211551	55993624.87364707	6485662.164406258	12498411.544278765	54825921.18636638	13610282.659601096	13452603.338235125	4867981.234084751	13742429.247249382	30758642.566648006	8404370.181256404	5317255.2260127785	29276929.504403837	42434774.4361723	3654078.498180773	2943226.896565387	36939348.40386762	5702127.966721301	26519909.096982107	13282014.960565254	24419471.783323552	6108471.233433444	15764860.359847073	9318703.50113299	3843906.8052247735	54004172.31633094	18125906.163088005	6357385.965198979	18461711.207769662
986330.0003358703	3243143.987642108	54626388.01711081	6041004.645933169	12138668.01181332	52691975.335487746	13555513.169690467	2567974.279474884	4864832.766642332	13430546.256790409	27624238.10858535	8103920.556751154	5257782.262823879	27550290.52792769	42389638.5122296	3651803.9905943274	2318147.1741585275	36608643.378429525	5695714.244708442	20901143.761055652	13085569.830406887	24095384.15024222	4371877.001715553	15523241.618349716	9311163.681229414	3592920.510631484	53491964.88244514	17758247.0696419	6035179.824735375	18415138.163615286
986330.0003358703	3221067.6702239853	53683392.77146176	6041004.645933169	12020025.895122759	52209970.91825696	13480908.877835851	1919892.6434281382	4864175.867679515	13212712.810463851	21380132.547061533	7601365.44509161	5257782.262823879	27461853.032581195	42358999.74294362	3593486.56604726	1747423.2269063308	36538376.13661349	5692222.220626553	17724541.216971774	12931961.939814428	23496520.337740805	1953705.2562885878	15252543.185925374	9284907.913378322	3437259.601341862	53266583.19826854	17747881.882889166	5777722.7176086325	18344372.578822576
986330.0003358703	3206177.9616510523	50521890.606493585	5954525.586185582	11861310.650069205	48998383.18069358	13059360.66774168	1881552.2032876539	4860471.793457103	12935969.694533218	17201513.70167041	7359828.699483414	4953765.181465798	27267613.48801271	42356421.40213141	3581086.6668291255	829344.358589759	36297970.24025821	5680734.050634829	12829003.48008174	12921130.034936387	23180750.904435042	705476.3248749975	15165882.237061528	9270203.887372766	3373515.0368806594	48569595.26652976	17592384.09962989	5354198.68023905	17737864.977569964
977189.6426411306	3192861.505983327	44967444.00409783	5932652.899456265	11810673.353898697	47956633.03702108	12653073.909468073	1848974.4956520216	4859801.264157348	12266292.436754666	12405698.173873264	7150260.305399986	4858121.873611425	27025959.804722555	42356421.40213141	3563589.445244948	824410.7268416544	35884991.29470411	5680503.466910924	10989295.57266882	12853372.300677279	20498741.186340597	705476.3248749975	15160378.348937333	9260736.363545831	2913569.4825268486	48077377.583295465	16945261.08823798	5199026.834647802	16843364.119022876
977189.6426411306	3132553.063219607	44126540.36957149	5686664.410501417	11793178.652387243	46021936.24632098	11850626.057657756	1690604.4808091952	4858181.277434203	12266292.436754666	8821740.650116524	7147516.214592198	4731661.705072387	26603405.774931803	42352419.01564907	3540815.5189978965	715586.9971395814	35124119.37003837	5679816.579917898	10387483.539534938	12791598.339975383	19482930.383020766	686330.5351268345	14757261.517425848	9257264.810499363	2840797.39300268	47934029.6763822	16677881.955030944	5138174.243436795	15690849.904621212
976721.7331536456	3105488.606121385	43344800.15577195	5381485.897581508	11759099.56391968	44902132.20345805	11418725.548802529	1072552.7710886635	4858125.8022382185	11767794.917152109	8821740.650116524	7080075.562018264	4566021.122632636	26163850.41683463	42349886.248309046	3525627.622107642	563555.436611146	34924077.01594544	5679309.741928985	10131222.939473366	12644468.852254232	17431130.11657584	671412.1286678067	14508904.103054529	9239467.568815026	2788888.7359563527	47934029.6763822	15542330.477124661	5065208.44904507	14714139.772325557
976616.1019409944	3095597.7193274647	42616574.07461063	4789386.141451087	11750053.9805869	41170840.18417955	11119793.136364857	1072552.7710886635	4854149.506280053	11408935.642682698	6853620.586288409	7055743.124724272	4502517.933876635	23891236.432788793	42349886.248309046	3514490.4911789377	531237.7017284089	34924077.01594544	5678787.4017077265	10026780.400209762	12577431.870072182	16005600.83535921	589740.5643833006	14409236.73362083	9231557.074417347	2758031.3170285877	47831205.86002827	15465973.935263347	4876080.285015746	14495536.101567237
976153.0461162659	3059276.146915012	41348124.89889247	4636280.824822978	11723393.087251628	37692094.90992028	10978899.334521323	1035873.2925317272	4851273.426724176	11257802.78185913	6816252.203961748	7022704.354447535	4438576.88343918	20791751.50177276	42348647.55819427	3483709.5343406266	531158.3648026205	34924033.94877733	5678342.947289257	9832997.852413768	12311099.18005437	15592816.424714074	577624.2346627689	14266852.819882805	9222652.93474875	2747855.1033315887	47767281.615211934	15263629.275165334	4571986.511257763	14419298.729744142
975195.9920085918	3030546.3951309975	40920316.820451915	4587590.948860661	11712830.122191789	34228253.0503587	10711403.386327727	942200.3802508542	4848723.034807875	11084830.496631334	6808577.562298898	6990841.075884922	4172813.1051460113	17502693.3038643	42345846.10180859	3473671.355966231	522080.1191893788	34723647.151702456	5674810.374206015	9776109.014234176	12127616.626472637	15018362.344187204	564800.9076716151	13690941.883708604	9199406.597794209	2734655.14259492	47594906.10067114	15175751.548678821	4513056.180923674	14337514.641758047
975035.9140586139	3016317.2533872016	40778024.631879866	4583680.59362653	11609624.181696998	32401476.883145127	10423535.103718089	865794.1478731511	4847627.993548676	10786420.231823362	6527897.603021168	6977465.171650147	4103986.085151918	10498671.853776135	42340704.41032666	3437516.970428292	522080.1191893788	34538979.38272931	5670729.732070127	9604727.882596431	12096517.68835656	14903390.74879872	564725.0383920118	13185675.097835185	9175373.074592218	2731186.3673584876	47577041.21568139	14974216.406588247	4387873.607371676	14287586.446611509
974853.8122419497	3014054.957363496	40666800.30323742	4543190.357559196	11603174.942206392	30846271.93471303	10161204.101832898	821819.0139719213	4846264.988517629	10448731.738000395	6447090.433806995	6918770.008957852	3874313.447467784	2363296.459260569	42338489.84056803	3434381.166211822	521183.2204117712	34242047.493345216	5664212.820888904	9371610.645812867	12077417.39113061	13961867.650950752	564725.0383920118	11798326.296564098	9166121.502335874	2726609.191653416	47444836.615874074	14887594.104249086	4368451.339873005	14280720.536209112
973328.2988415626	2999307.1419493724	39621598.85243008	4412450.327010034	11553485.295987008	27499276.970546734	10141050.656597603	754959.7052187395	4845696.787571744	10271078.10577074	5815139.622394719	6724352.853624806	3817780.9948411006	2339673.163173925	42327552.04669188	3407017.2369174683	518748.5253265459	34126271.05402755	5648343.85813318	9168272.600923961	12060377.330616951	13397993.003363866	564725.0383920118	9916982.21027976	9148014.310079938	2701587.019081722	47444836.615874074	14551648.60409483	4355231.373280153	14280720.536209112
972495.8054251381	2997482.076706838	39255792.50810137	4313339.938605914	11479776.189449823	25184838.00039584	9902441.43683005	734541.7988162067	4841528.574910494	10038750.158349812	5522807.354601469	6517141.582179481	3715846.0193933058	2312527.9350065114	42326702.904664375	3345474.627527017	518748.5253265459	34074892.67755086	5634177.806107988	9057738.47240199	12026911.669057708	13282516.699248796	564163.3602718785	7768309.654358936	9131702.803193517	2676614.9015324255	47437283.59321081	14279276.907784536	4305066.534381539	14280352.104887856
972495.8054251381	2987337.075731719	38710527.8358152	4154002.197296464	11374007.265261192	22051071.173830837	9636495.597504536	725886.1589638166	4840418.91372469	9990287.423344588	5463789.649920467	6391759.032487254	3643504.4993285276	2280729.1847837786	42305278.658828974	3323852.658132742	518631.70930885663	33902800.49139177	5605125.410624036	8769480.1382382	12011682.386876062	13265344.056014674	564042.4697659943	6889195.816916183	9122981.538997	2626530.726086105	47422874.075781874	13913670.909761494	4275961.727987182	14250358.593256649
971930.5577452242	2984501.2028551204	38053042.51388955	3990117.3397099706	11342124.892606894	19950831.116665024	9336637.082732847	709304.5661426696	4839655.329544152	9899758.603648825	5153829.191554857	5196698.153933087	3643504.4993285276	2261487.17372311	42262323.5081123	3316183.842432749	518607.1939231213	33801620.48310485	5516328.344878987	8610993.2095062	12011682.386876062	12706703.439086348	563922.6746573674	6060330.908050237	9099812.923980843	2616415.8948160587	47422874.075781874	13165969.543142922	4267463.107045912	14223276.934583737
970356.4062953457	2980019.834739292	36957441.17791746	3676994.5127678886	11319742.323161317	18398598.885745496	9226718.905358987	685170.8012803898	4838808.140708209	9858503.357848985	4793129.204014532	4980417.00379504	3639125.064729595	2201020.0976833496	42253148.78087719	3246643.647452828	518598.45768908254	33544089.349551197	5491134.02566566	7876522.700113339	11952399.268583262	12696740.609040068	563922.6746573674	5784426.39290909	9081019.70664271	2609527.3879167726	47406003.32482308	12714329.248934347	4226874.762101508	14214876.281255491
969080.6968545299	2972862.466717406	35346900.231795244	3193132.608308416	11319575.30455284	17412938.124571335	9076703.460184414	685085.7934779057	4832051.824660315	9788423.103121582	4792822.916071806	4431511.321008068	3636957.0326137496	2166023.2619334045	42202097.00422142	3200178.128755233	518586.83389669243	33038303.610449176	5487086.015069836	7547471.514497519	11941176.917257823	11950933.853710102	563639.4965365696	5335615.268243486	9042333.38732601	2603451.833954436	47359495.898216195	12277727.675530598	4219620.887376317	14178793.565821707
968975.2634690842	2970697.8236050196	33651700.15612889	2542041.336766585	11301349.247687358	16788496.0241547	8906706.296553692	685008.0689901427	4830087.248169684	9788423.103121582	4554203.978947607	4431511.321008068	3631042.202311717	2120331.2116295123	42185144.26567002	3127380.489554308	518585.783228653	32455891.84152793	5485498.446144264	7287383.330879224	11815921.960316628	11471415.47662757	563570.3012527507	5210421.6047461815	8964277.528749581	2603273.840817961	47340617.253843114	11841779.170402786	4191487.056789393	14174914.975860078
968300.0175324811	2964776.109417671	33589972.423474774	1819388.2084528038	11283771.94982552	16788427.36089485	7977305.408061984	684964.4401237504	4827697.763730826	9772414.151132138	4484077.888127873	4341482.610178715	3606740.589703392	1770051.2465708328	42154147.51741067	3120840.2211307026	518579.9390974683	32455891.84152793	5482098.415406785	5756012.18759513	11805598.524242524	10651864.552282386	563410.5220352486	4724938.376931686	8954252.273096655	2600989.9646770996	47322753.20935783	11824560.660094699	4190198.6886691665	14159745.330463715
967630.9175468422	2932642.3758189715	33589972.423474774	1764689.6338513063	11271308.198360225	16788427.36089485	7862434.703027008	684856.5209435537	4827697.763730826	9725303.670933392	4407506.657823124	4246915.646439214	3600269.5956425015	1188466.9876050183	42137321.24337131	2874750.70082066	518564.72314889054	30617743.85497687	5481934.792523259	5227151.365018587	11679351.703731839	10430326.593423847	563183.5909864879	4010876.5511460328	8936526.74736059	2600487.546380275	47311070.62514884	11333675.182178156	4179011.655535031	14078306.752161514
966650.4446863445	2909251.774446325	33316556.614099953	1748798.5640545022	11264871.576694591	16788427.36089485	7839152.952564132	684214.964079339	4827633.11526445	9531087.663790224	4381042.243089143	4094316.0339616067	3586724.259741145	1012612.647684231	42085825.92697604	2723293.2871750817	518540.8984487221	28145266.333992723	5481310.168246973	5140997.796362404	11442854.111772329	10306944.63189532	563183.5909864879	3799582.1973571773	8910849.44357572	2599012.8633078136	47305272.51132086	11045799.302646652	4170533.9910296174	14022891.299423233
964624.2933922412	2905184.1744504594	33191457.68777357	1741065.93377548	11233141.38000441	16668955.650211457	6032300.927046795	683518.0609889198	4825547.480685303	9488179.339263279	4292327.538477553	4055199.412340556	3573157.3539371323	945898.8598329411	41991842.66511645	2640777.3002452445	518533.52345905255	24599575.47333806	5481029.641281093	4970627.453698857	11328276.1160202	10218597.149792586	562781.130725021	3633902.5973826656	8906707.385533221	2594044.615980711	47293372.74147214	10812765.374085872	4144259.98766006	13974328.441112116
963793.5848638567	2904332.167031601	33146910.720424328	1713778.483044357	11205513.445137314	16549198.161988031	4177682.7588847745	683518.0609889198	4820129.7170088	9469823.513350787	4241391.162668249	3950819.6319915936	3559802.191378048	796220.7819607994	41962169.47844099	2602636.793337411	518520.33630072995	22113442.627324764	5480115.494427275	4701182.959057664	11321176.21853059	10186182.987803312	562655.636771899	3320506.313565691	8891830.527850142	2591327.917371986	47259857.20140615	10442643.486741051	4126819.3543804297	13659704.082866928
962998.4186204516	2903853.1468227953	33134852.435951885	1703502.2521234772	11179987.9131695	16397918.20371661	4148973.915948126	683050.5949365139	4816578.682393056	9373381.104339253	4193112.910448426	3923808.8628199627	3556897.1685458724	639685.882988397	41943040.963731065	2583834.957904075	518488.3639543663	21911669.50244718	5477012.665757033	4409292.1730758725	11318736.991376517	10174918.12055517	562290.9871153657	2885419.734719092	8886408.902308004	2589499.7834632383	47146690.61522083	10359072.395001309	4116434.829828601	13565919.742735729
955748.270134917	2900525.1637340444	33122068.04976336	1702719.7534745112	11154722.132710023	15921009.737444632	3254419.911375096	680147.3563534033	4811389.492803964	9320046.210386347	4093468.5383236688	3896245.75375938	3549141.465594141	631687.7505530315	41937355.17098604	2573783.238910887	518470.77600942756	21049562.882218122	5473225.364824007	4367782.214182644	11316588.47500003	10171479.05337159	562155.2333015264	2776118.444832673	8884991.448363446	2589499.7834632383	47118932.517715946	9433460.411598891	4069227.7456467943	13565919.742735729
955673.2139820075	2900035.4459616984	32844337.303816415	1702719.7534745112	11133877.322950123	15640583.897988027	2394936.184827254	676071.3779411683	4808156.951557695	9109845.032427894	4006679.7235991377	3878448.277073793	3541510.7610069937	617159.960596705	41907722.55647402	2573783.238910887	518469.8979575863	20720727.96791685	5470421.927877992	4303036.243889462	11286375.120424204	10168923.73392094	562141.6683079291	2776118.444832673	8874624.252677541	2589137.75714325	47078531.38548665	8605566.750137752	4061989.466505958	13359386.002835687
954977.7647188827	2897878.2378306533	32505828.47017305	1698544.7139964642	11115907.507379001	15249345.68362316	2394936.184827254	671548.562748462	4804198.248123691	8307632.732789736	4006679.7235991377	3855675.898010419	3537077.777406271	611799.0474772928	41875422.33010832	2556316.1793058678	518463.31414413237	20664983.04318411	5467515.260251239	4283887.444620797	11258091.935959166	10168923.73392094	562044.945570555	2776118.444832673	8869464.749675207	2587390.212171242	47056742.19858785	6493668.459717006	4055549.8516650656	13308328.250647724
941196.970366861	2896509.7366521964	32008144.07421401	1674549.577836964	11088641.577400222	14542097.4600504	2154298.727613949	667790.7323152819	4796521.459074045	7871018.6780190095	3940119.485029143	3837844.925348393	3532780.2592474665	601380.6402020109	41861459.887661286	2535686.855359754	518462.29474616365	20575187.912345532	5462985.284331805	4283887.444620797	11255855.484997053	10157691.869458362	561923.5867683138	2776118.444832673	8865464.744895369	2584646.8189386837	47038495.38018094	5628106.829122228	4032914.628572793	13235492.16853273
932069.7472345458	2895365.292087783	31298466.787179086	1370576.6211259326	11032932.424280837	13717523.421430405	1996287.9079290873	666750.0317590886	4795438.504328557	7566509.998385423	3829487.2617809796	3831452.859522386	3529560.088553341	595082.9832031587	41738975.8905889	2531854.914880951	518458.86652219703	20238140.404516827	5456892.6468912745	4240517.999513959	11220027.588401746	10141019.533219581	561703.9007908294	2776118.444832673	8841967.725808458	2582053.4230474555	47012432.372487746	5462035.446952475	4032583.628488874	13231941.674373297
928609.5972082913	2893963.7527365168	30396522.767405108	1274281.3014013579	10919480.821349839	11867058.582488522	1311182.6557914848	663100.5092277485	4793453.335187623	7192034.836047511	3722538.025080882	3827471.7789236465	3529245.4400410186	585671.6562320682	41584540.27819729	2530280.6545449663	518450.4650051771	20103385.66582986	5447623.742200394	4210826.622917025	11169343.096910726	10117455.877910128	561690.7274320431	2774554.5712784217	8835359.24271498	2579428.95446157	46982047.836660974	5295191.542900061	4029925.754661626	13226987.278710928
922636.9567522338	2893455.9929825626	30093039.257126547	1162671.1532067228	10755161.415521914	11178591.897566324	705760.364574713	660308.7111817949	4792937.989946881	7113195.898652501	3669990.497371767	3795217.8048088015	3528197.6509855166	564412.4108452101	41445011.90393062	2526291.8735833513	518446.88567633805	19977872.678260893	5434930.925927338	4210689.1241537575	11123643.199546242	10091617.845405342	561674.5262828774	2148440.8840638674	8834423.942906868	2577541.923660938	46975140.44331711	5168227.920130446	4011914.195122818	13212301.949951174
922474.7263618993	2892707.820578175	28552484.667420845	1132126.4751644828	10576842.211687557	11103848.617927656	702629.2331758715	658901.4188186142	4782827.319049664	7060746.729214715	3606926.628688677	3782241.9350948907	3528088.0208472884	520168.6290037643	41394044.46130145	2511363.619589156	518445.5584668388	19748882.762456354	5428624.362504082	4204238.644603433	11006165.24176842	10088587.191705251	561638.4347792623	2148440.8840638674	8829469.295836894	2577479.600559294	46953169.39917507	5157813.29443952	3958745.2432765267	13180833.74376222
919629.730243281	2891865.45838819	26902643.15605391	1098636.64614891	10494130.555410795	11103848.617927656	686334.8259069573	658101.081880233	4778021.941320121	6935708.578033597	3595866.8336969917	3692736.70806952	3527180.2502526958	398845.53379369626	41270991.789943464	2489007.695855766	518443.46980947966	19618415.782895807	5391516.525867556	4182643.6459148927	10788070.5227437	10081349.008521024	561598.0258147477	2148440.8840638674	8824478.12930095	2576244.3352849837	46952488.02615908	5157473.661185311	3897214.6952680983	13170590.321431126
918312.7067960488	2891865.45838819	21979076.3558526	1098636.64614891	10444601.366550356	11096156.55194911	686334.8259069573	657830.8176808967	4771419.212219752	6613191.7990562655	3558633.2570534097	3602820.088419314	3526066.2932468276	342514.57266608544	41065181.047613695	2463255.634292762	518443.2961015089	19384718.33785529	5330278.465767967	4160841.5810763715	10769725.481450949	9964997.339729497	561527.9068282645	2113537.7282912666	8818772.622324932	2575803.2941115047	46834491.93402402	5157177.610876489	3760915.332135326	13162204.779227026
916438.9920809157	2891462.176319083	21793972.08756521	1098636.64614891	10429653.495980255	11065549.623331008	686334.8259069573	655743.8082739576	4769677.038054019	5890023.460873199	3479419.406463598	3602820.088419314	3525290.458487762	327764.90675081866	40506824.692565285	2462820.4528643065	518442.97584453935	19312582.6011909	5249937.745811415	4148966.3096897146	10727445.911537552	9947394.700825	561511.382569055	2113537.7282912666	8780813.403730366	2574715.6266870913	46785919.38589381	5156579.899580377	3666956.235030416	13153476.068456732
912993.7213161993	2890888.4090830125	21521585.63194647	1096356.192210072	10406244.83083906	11046477.43931763	681790.1456654212	655251.746681799	4769230.805725161	5780579.325408745	3318366.2639178024	3582621.6125332564	3525258.5376626085	326270.39140953735	40449890.01869942	2460539.1377281896	518427.04099258495	19261692.386844624	5222472.1267939	4122617.104766924	10717459.234632734	9925624.602720879	561497.9980845065	2107031.804858792	8759165.290699782	2573555.3406058126	46706378.51689564	5156577.521893458	3649270.932154879	13146874.111706154
908062.2083085089	2890585.0380360326	20673739.3900609	1095520.843277063	10401527.920668676	11046477.43931763	681790.1456654212	654625.3838085709	4767038.602859314	5090331.647621433	3090147.5989421858	3562975.3415445867	3524928.630001652	326270.39140953735	40387794.060520574	2454608.2981743487	518415.5155776431	19225443.973795444	5204513.233237058	4085833.283747834	10710085.558102967	9858601.08911958	561469.7240839502	2105880.4013140313	8759165.290699782	2570776.6673319926	30909633.303597096	5155664.601839749	3552593.5424325126	13146604.819638208
906011.5132063923	2889562.9905243386	20483305.949969515	1085848.2713608022	10392617.824393163	11038513.568818644	676191.3205543472	653988.2632640825	4765881.936128671	5090331.647621433	3050232.656033203	3548011.592513495	3523597.200701799	325162.1698362252	40317292.744286396	2452962.3247963074	518393.5878321507	19151951.403526064	4846877.299350409	4056028.4528233707	10610394.589961568	9845810.62718057	561461.9296926912	2094195.157122898	8747429.10740328	2567620.4410780384	18916815.41664097	5155403.158357842	3419763.256907372	13146478.77818262
901445.6563184527	2889474.8308866974	16146885.955180964	1077880.036530942	10386887.108932806	11028461.853067707	666728.87314097	653900.4482229652	4765246.241725802	5050204.853069481	3046699.227612648	3544040.3466186193	3523528.7288389425	322977.44350859686	40242248.38174315	2452962.3247963074	518390.12172062794	19097077.552848246	4637824.867397286	4056028.4528233707	10540339.860261286	9830730.978149636	561437.489863622	2088381.0160031882	8746603.650835956	2561029.606811154	18916815.41664097	5154584.023556291	3306146.0076868753	13146476.924551949
885367.2846557836	2888703.3673796603	14556490.645735398	1012988.5847208844	10359503.110718738	11023016.80335778	662632.3113662193	653662.2971530221	4763621.696403433	5023498.071494471	3039683.1331448895	3520512.7900577206	3523326.7279696064	320562.1204128198	40242248.38174315	2452530.2246307954	518388.9649980009	19095170.457424354	4622162.601095304	4043634.8620157302	10358644.669777513	9818537.92988443	561422.4071090525	2083961.951996718	8744461.000205077	2552553.768421402	18916815.41664097	5152096.55757899	3244579.9853661847	13145952.996369276
878346.0463145135	2887656.905226931	12947284.407200692	861735.2029465719	10183290.675573181	11023016.80335778	661804.1320456528	653489.2152053523	4761655.523293982	4998618.527496603	3032168.19118092	3482589.1153137097	3523040.872991636	318492.34721658623	40239192.78331661	2451262.907096525	518343.3671926356	19093833.746862214	4618155.898762489	4028929.9400208076	9898511.996074446	9813162.180822302	561354.8276562722	2069582.450475986	8744461.000205077	2542000.386221517	18916815.41664097	5150957.070854985	3212979.67023618	13140594.597747188
871379.7789349799	2886908.6055360017	12700416.515893487	832606.7985854815	10154144.216078995	11012095.80911706	656436.6484486358	651847.9612818671	4760528.750259123	4992549.214469865	3019614.2329172674	3442593.557525958	3522783.114869936	317740.27744561114	40234102.27198972	2450074.798747159	518338.09533378005	19093575.260651827	4602656.4261786165	4023430.452865997	9599260.371477686	9792035.685747042	561274.4919720433	2068339.3130659873	8735236.92733175	2540986.9931954	18916815.41664097	5148900.335611601	3197505.839002976	13139199.35313758
860582.8489523231	2881143.385809578	12439396.241526311	714417.3418762129	10074335.550522977	11008636.519364014	646546.3873394737	650073.6120373486	4760004.392565337	4962345.744336962	2984150.171074523	3423072.2524105315	3522571.6572107864	317037.8154154855	40224459.45331114	2445050.8039138443	518299.182650397	19083487.97895497	4600580.826404038	4011585.28115249	9289695.02945114	9782243.857790522	561130.4723885374	2067918.2174878332	8676589.194279844	2533119.4852430206	18877776.07172079	5142259.750249455	3192452.2961670207	13130921.041135136
821400.1548189421	2872179.985157247	11945047.617831102	703625.847500983	10048213.647696923	11004751.462281253	646546.3873394737	649172.2501595007	4758982.311255924	4953216.978445699	2943355.0113096284	3405014.0879152487	3522540.3244937337	316099.1748455632	40202926.25822104	2440676.454879646	518283.54998843314	19060479.642185465	4596469.996786558	3986378.3179417555	8925308.965849878	9775137.504465837	561091.8259137436	2059789.2558099611	8573794.246653957	2527420.2342944634	18750274.66383678	5135731.860711009	3176570.8839072194	13127701.15490015
792490.5557920188	2858238.566649032	11369744.005468521	703625.847500983	9995494.75877218	11000858.458241295	642921.2752176523	643974.358092688	4758028.389688698	4952326.691026975	2906999.247191672	3405014.0879152487	3522277.492150746	314499.22493012575	40169632.09512981	2438781.721016148	518275.64644622995	19026506.93262416	4592825.138471485	3985962.9358740374	8767806.38496531	9760488.953380689	561091.8259137436	2047234.6288456274	8465714.65158135	2525028.868721981	18750274.66383678	5135412.9858534485	3172612.927672503	13121367.675415264
726928.5203259445	2844731.6811512797	11236556.672726352	557789.4425975775	9944877.425346483	10994157.13861618	642921.2752176523	641461.7925442322	4757581.878275981	4929443.843534565	2867292.4656420816	3378489.6315440806	3521853.606064533	314067.0775784033	40134996.719583094	2437399.9847074794	518255.70267968345	19026506.93262416	4591705.685992578	3985510.312316875	8687771.805110984	9757687.72773636	561072.8105791291	2034940.539850494	8454743.702858863	2522930.8354115305	18455727.911798853	5126387.150010921	3172612.927672503	13088136.539545529
683064.4984300127	2844613.5600070846	11111179.62275939	544690.2472650086	9929942.76155977	10992532.655012397	642920.5859948827	638373.8853515075	4756540.136299628	4929443.843534565	2830010.0731072193	3359951.202199106	3521497.1535290787	314067.0775784033	40131932.22337673	2436237.6896989434	518229.3507268805	18966404.861473806	4584275.347643998	3984865.6162610743	8687771.805110984	9755353.42581464	560852.4589109614	2003662.8212039813	8454743.702858863	2519742.558785665	16573562.763870817	5122659.701047122	3167863.975994586	13043911.228386581
681442.3277611748	2844241.282135974	9991621.630363006	518763.0283920339	9926771.427067667	10991830.373591313	642675.8883282286	637323.3440470163	4753219.961031864	4926325.133051299	2821500.3807476633	3314476.3029214498	3520614.206348988	314059.13504646916	39965244.86756522	2433677.1469294284	518213.8460400334	18937081.139881425	4573848.962047125	3983839.9344544215	8644196.641909163	9752892.294019459	560708.4541607476	1992977.7441764027	8436584.148303483	2517421.453044845	15876723.492719213	5119646.49374021	3163123.8906921647	13026342.608667238
681155.1190471409	2844170.467296224	9814612.22798468	493195.2263543321	9798280.685245559	10975627.901546635	642594.4768627991	636046.5096447708	4749467.220968475	4925440.5825632	2769536.2651774324	3225457.6783525394	3518282.5441810098	313916.28354285343	39941334.57912533	2426928.65560874	518157.80760605534	18926695.90601192	4569302.673634038	3983637.7495184075	8643881.896198675	9749128.313773308	560180.833354963	1981328.6330460655	8434422.407595238	2514071.2212817674	15535204.087810792	5106481.839493237	3162553.5909279087	13008015.758659504
674599.7507395786	2839715.958389911	9366379.852084503	422564.72508074157	9720231.71451978	10973628.302244306	642414.375010468	633929.5275986013	4745965.141052999	4922636.462824301	2713317.8333602846	3101497.5412732577	3510627.6301915897	313707.4709815759	39929511.19379107	2426783.861669765	518130.7891734551	18865421.23856771	4562047.675236685	3979990.066607012	8628297.678004203	9743362.917866282	559604.2671529212	1972341.6852012328	8431199.465170382	2509818.364823992	15294175.290363085	5103085.18482782	3162364.7865008255	12966197.746307539
588402.4477599881	2838012.9452241114	9177211.380245904	408236.31361296773	9662856.259268278	10958433.618934914	642145.3383580353	632370.2612282579	4741982.356201686	4921293.513015323	2653252.698819182	2896658.505127172	3503625.7646319508	312714.2304444313	39904376.83247768	2426749.932347734	518110.729760914	18840968.713091508	4561713.953881884	3971657.9946685173	8623949.305720484	9735921.063615154	558821.127000447	1972341.6852012328	8427538.685060078	2506219.5083569577	15197821.430148963	5102632.695425636	3160976.5759353256	12922592.827826036
572926.3886345909	2837920.4647143353	9090715.219042666	392538.55673027073	9619426.969652604	10937762.52020714	642110.0384067113	629371.5864713074	4737661.768923122	4919969.948237322	2628067.3298891103	2876093.5176080777	3500526.0169860935	312330.51289913984	39899246.11807994	2426407.193729769	518085.96078579326	18750992.030623313	4557233.743219822	3943901.0023757257	8611197.683961209	9731967.575123321	558449.1018335642	1957319.2704492533	8427455.659892514	2501686.410197743	15149680.457597667	5099012.83525975	3159079.8982557356	12870413.391067933
570010.6224520011	2837468.178849392	9090715.219042666	383181.4409396122	9598534.376020325	10932549.257082077	642013.6815676114	624604.1189104293	4731666.695465359	4916109.6594108455	2593285.324557802	2865852.4316624464	3491785.1259655743	311929.5846865681	39878289.707842596	2425652.6110856095	518084.55117990123	18700089.405102797	4550520.33174962	3917680.4725719607	8603013.330187716	9727260.311490582	558246.7195670924	1957319.2704492533	8425819.337962177	2499316.3847378413	15116594.2056137	5088665.964523023	3157857.3961779573	12822175.353870032
570010.6224520011	2836105.566410731	9078027.815952173	382805.0665738104	9535073.691287069	10929186.471053291	641848.9848643126	615665.7258416717	4725425.780824358	4910756.101164775	2574011.0739625515	2856099.5073681497	3487416.8323020656	311929.5846865681	39837898.72181203	2424720.074172224	518083.93599091016	18686843.039231565	4540937.613681467	3907591.855211788	8590720.989153272	9722836.76687589	557778.9971455421	1942588.178780959	8422990.106656652	2494459.0862427447	15089706.037816808	5084437.038134275	3155527.480933526	12749301.101024373
568078.470677068	2835483.85235337	8921568.22353295	375562.91314997256	9524260.109772157	10927010.77132407	641684.578400892	613876.2618858845	4707367.652710652	4901644.685354158	2562741.7336993436	2847796.826727442	3481630.1320334836	311756.6437500524	39794076.45968248	2423833.2330526765	518081.4215033492	18643222.325600795	4540845.617227462	3870666.1950747543	8573239.461634094	9714842.180687442	557403.5201423774	1921875.2388243084	8420919.930289013	2468458.6581220017	15051999.702871686	5081390.280368391	3155410.960427848	12749301.101024373
567794.1500859926	2834514.6678985218	8858222.83075593	309998.0070011634	9522350.605902666	10914956.55939379	641664.4342737303	613223.6994254407	4699112.168591468	4876527.972921132	2556049.614700868	2828304.9386385484	3470329.526517852	311658.4132293616	39718948.89675276	2422807.4700743738	518074.3104538226	18642739.69490428	4539628.291085782	3861710.8600590774	8527565.398622243	9712126.557940122	556873.3489764824	1876958.2364467264	8405562.359544283	2450623.172874891	15028486.27920085	5069915.203952313	3154670.059888478	12740955.772578392
567563.1282390751	2827691.4328931374	8815561.680566646	262473.9723826496	9519234.943209628	10909461.40256215	641616.6511281696	609793.5482560422	4684683.265224452	4852865.856775295	2555502.447040042	2808021.4666679255	3411364.9057192216	311657.2136590459	39689891.57443016	2422264.3582015727	518063.9346639495	18637528.842662867	4539584.118314479	3855270.7482399377	8527565.398622243	9709647.63883009	556260.6137209968	1853574.3169878488	8401072.930315686	2440345.406105823	14865026.932074834	5064873.260732156	3154551.2395687345	12738032.612285214
567559.2854612336	2826353.5129051222	8724519.75608793	246541.5667629274	9515001.231090397	10893690.957851734	641591.7877808379	608116.6058033478	4651018.948574441	4819647.048216673	2551731.064290207	2793069.4366528695	3393591.808356563	311656.8596664169	39672736.75305728	2421539.140689984	518056.5759555688	18633229.282407172	4539294.148241928	3849048.049403066	8523748.721338311	9707775.77906451	555605.5178227704	1826012.8066894	8396331.291141115	2440154.9287654147	14865026.932074834	5055639.503585256	3154360.2430670112	12731422.89529841
567444.2057074413	2824423.903816933	8655379.980790662	245063.4928990566	9512570.948633596	10888555.052288273	641403.7315396123	606711.0309758877	4634992.217274301	4789123.089578515	2530730.4972784547	2783143.422558005	3379403.6109263645	311656.7598374181	39661569.537030794	2420920.1447862918	518044.7314337252	18629303.942378923	4537819.496961266	3842895.527788634	8521154.942561647	9701347.706967609	555102.9747679993	1808826.413716734	8395472.200260393	2437502.2454400305	14768209.264076188	5047456.9142103065	3150918.5366928587	12705031.111430483
567363.3388987024	2824423.903816933	8568363.49864756	243046.2871820021	9502385.432593953	10880180.658427715	641256.210562252	604142.8894536591	4609281.863259155	4691608.331061798	2530730.4972784547	2728752.5305186706	3372208.325089522	311656.3122635569	39608515.10112108	2420786.218753443	518035.14463914593	18625690.385515377	4537475.481285533	3835566.8189877854	8510428.642819181	9695086.161283275	553697.3147775875	1760798.7216113706	8393916.13345398	2434901.6931457957	14712452.609978292	5034914.623702662	3149738.1041935664	12664259.674137494
567293.0958299562	2824338.251875316	8355487.666203329	240269.62980037517	9491894.869201383	10875711.007814962	641187.8952176665	601812.871643419	4602434.60195813	4645303.056696061	2530258.8440481313	2708314.507922509	3370590.258895965	311656.13922127493	39583761.44774492	2420122.0569538097	518024.12127255	18613037.194460362	4537465.219055633	3830893.8943583705	8508970.177252814	9692014.65047507	553371.6966721314	1720208.842599066	8392920.9570381	2431279.4533964265	14692390.466862598	5022154.283244918	3147790.8724163324	12649256.536190802
567284.3454985591	2824303.024574271	8134569.774628649	234297.6171822499	9474319.21467498	10869930.167088455	640590.5205041586	600869.8667368994	4575629.584708569	4455712.975219538	2530258.8440481313	2673781.8743996555	3370590.258895965	311655.01773252885	39570182.16980088	2419418.6452774005	518007.40337569045	18600332.422288682	4537463.852064201	3825304.901395567	8499505.340637602	9689748.197623933	553119.0524941188	1689032.5643769433	8390561.73373907	2424261.10527056	14612690.686355878	5004485.764371801	3145961.709774856	12610093.947875569
567199.6455868797	2824291.425015233	7661881.262453165	231584.181205059	9460692.967375796	10864440.723452624	640003.6230014262	600830.5874829587	4563644.125187816	4224814.146603026	2529402.2306989864	2647729.4141820725	3370275.3828487676	311649.724596025	39546260.326975614	2419007.1196914488	517975.4224990582	18575335.48616277	4537463.430199015	3823097.7531438684	8490414.402204776	9684307.633985167	552753.9179736886	1666963.5973028545	8384726.964788341	2422018.0644195657	14386750.830921784	4946784.604948096	3142387.498307385	12596873.043071544
567160.8080023939	2824290.9893898084	7312911.360655814	231360.69126898627	9417833.919602208	10859047.431264766	639102.2006676109	600239.9884637312	4552484.545448852	3637842.4037922034	2521905.228418287	2631194.4216263983	3367891.8136233217	311646.3995245537	39512583.30797336	2415997.4719556053	517963.3041350575	18551389.445397694	4537463.430199015	3814507.081407957	8473667.485628672	9681434.273650302	552667.9199933802	1665940.691435657	8376987.999325312	2421451.792174819	14122330.468780955	4932941.320949978	3140567.2057248503	12576747.295591142
566934.0925582472	2824284.5308135664	7018080.939046115	231360.69126898627	9397749.489922825	10840642.080072159	638716.8832983136	600159.5765897862	4549809.520138913	3624701.453530262	2510026.464295796	2610394.6815878353	3366168.4497752795	311639.7062532621	39432689.79492124	2415606.619035883	517934.574864537	18517192.64020254	4537463.430199015	3788807.2315042745	8459902.668070056	9677902.393281115	552537.9194792836	1665925.8443679076	8372547.067370472	2420836.216844546	13710375.634292966	4920282.493755442	3140220.527418948	12555383.681731772
566799.1928349833	2824284.351538024	6958699.651409004	231360.69126898627	9345838.293100363	10825120.95764002	638671.4255281254	599822.1305580698	4546044.388810615	3601676.414303935	2500157.002508952	2502757.184657797	3365881.594484832	311634.73496733635	39422481.070665106	2415554.176739935	517902.07145760214	18460881.815042317	4537443.444497616	3786635.2453154176	8392899.68509599	9660333.880008822	552405.9359971185	1659142.6327134199	8362257.394382414	2419645.218420097	13673180.245549068	4899632.416203058	3137424.018670521	12555383.681731772
566367.1102025167	2824272.751249411	6323426.531432044	231330.8024906399	9336028.058274169	10813000.146094002	638642.6481678721	599806.2301460742	4544254.897401866	3548513.769283199	2498595.69081897	2477272.7133107143	3365195.0405603037	311631.39920037054	39399569.44314033	2414831.9942310913	517827.19391282124	18393696.420497455	4537175.99225047	3780694.9991741437	8339929.167141048	9651139.337362304	551058.3090357152	1658954.6215545067	8352768.780596094	2419526.968840941	13659661.65001072	4893215.382250965	3134659.716498754	12547204.565380726
565592.6693883147	2824235.077505775	5769482.7391545605	231086.7068144703	9322906.554340824	10730767.181663519	638626.7979080502	599680.7590296033	4543433.3281931775	3486805.1209585853	2496519.963717919	2452632.092407355	3364388.5908774	311627.7238262793	39391014.7474738	2413952.9263629448	517802.7090079015	18226519.875104412	4537142.947688428	3774303.181118856	8338001.8116752	9641344.28908718	550554.4008817573	1658657.4439349244	8345590.584007915	2413553.7448554398	13596247.727767631	4873421.107497335	3131787.850306193	12532429.224760279
565115.7940073744	2824209.6703855316	5077135.951798877	230964.20026830927	9313042.413907897	10719165.922092676	638555.3630652828	599308.9112197284	4542498.106185805	3471949.1605588635	2496004.1426193886	2318666.76897944	3363324.855473754	311622.9385042053	39337853.2934148	2412766.083692504	517596.63885946746	18220383.86051378	4536991.12710653	3772180.935939178	8338001.8116752	9634750.593014363	549812.4297246505	1655187.2539150245	8334452.4167291885	2410599.512343945	13529807.594511297	4871173.327810144	3131197.7557562515	12521206.657270962
562948.1043203122	2824099.526700634	4809429.637642415	229467.57103678735	9217958.030566491	10689923.151228998	638401.3204192969	597948.5836201162	4542084.415034698	3343749.8927892908	2495662.3502727477	2172804.56025037	3361433.919856275	311620.96942433965	39279300.88517127	2411329.0946018025	517438.5553586491	18213779.880204055	4536776.0294147255	3770794.752563661	8326217.622244314	9620777.24640566	548777.2832875807	1645923.2075582612	8332375.749709519	2402262.555065911	13490782.92441468	4870435.391351854	3125555.686920072	12519434.389613979
562782.7105868701	2823939.534348177	4745224.41008331	229318.31190590886	9200897.266404932	10636767.475762226	638339.8731612721	596752.5229375067	4534910.805186419	3169921.341964839	2493605.6692372593	2154608.4731645295	3356067.2480089515	311613.6505240394	39262588.73438814	2404098.9766942523	517377.22995440516	18213777.10081399	4533788.60291063	3768883.5027720956	8318976.417890677	9615581.96687394	548015.9780334658	1583719.465615922	8327207.3980414495	2395194.1226184214	13328170.525846757	4866728.83383431	3120698.726911834	12514289.241422784
562163.9855142557	2823708.8994596433	4608602.161584069	229196.45440155955	9182881.31269716	10600759.222802417	638264.0525516322	593780.6397738493	4532536.352535837	3137904.7284962237	2489804.3400370968	2114799.0274406946	3355366.981449925	311595.5376792298	39262588.73438814	2395886.884048567	517362.5037439865	18212853.990646526	4532172.759688149	3758361.2322940915	8310973.375818683	9529556.196228242	547963.6994076147	1583719.465615922	8286332.790692341	2392260.7719801017	13267793.857118731	4864897.9644758245	3112738.005474318	12504114.674802186
561941.4150759232	2822792.2675029896	4597357.010546671	227815.94514757063	9170154.670451282	10568187.243685637	638004.7250268605	593088.1843690961	4532131.439676455	3087740.782656162	2486904.6202041055	2074162.5751919958	3354176.174702762	311571.0285886378	39253768.23554402	2392570.7317098333	517340.58895339083	18209667.91308288	4530400.579740476	3751043.87660823	8309646.330546492	9502030.683144772	547824.1055188976	1583236.5222918817	8283324.691080503	2392260.7719801017	12993383.640419856	4862660.552079243	3109144.222634099	12489635.174693817
561132.7769388265	2820821.949039098	4511635.56377626	227741.67739387826	9132963.161631905	10507394.688381363	637693.2283705735	593005.3332156983	4526544.137140322	3079289.1032158784	2482607.977322238	2043762.076852784	3352683.076730924	311566.45700686704	39221385.44808476	2390835.059434292	517328.68721890217	18206120.620900713	4528751.6624549255	3724274.71232034	8308645.532632664	9483067.196398612	547540.0508293306	1583236.5222918817	8246585.897751616	2391788.116574047	12926869.346507354	4861137.491511325	3102285.1945820027	12464734.712031461
560524.6708796461	2819009.1575809615	4502007.347069223	227610.33804339223	9119621.289311174	10495102.198527576	637162.5480264712	592575.7237665667	4522994.455826886	2967727.232015463	2473206.659829105	1999501.1147995712	3348464.0348261157	311561.8042608331	39148762.69054385	2388841.799256114	517311.1665039017	18201723.822478022	4525341.750291157	3723375.220905018	8306343.477924737	9347043.060712008	547325.816575209	1583232.0001006566	8219949.820461985	2391786.1121336794	12622886.834819986	4860047.374267449	3089341.0616073436	12456634.777450275
559513.6387565318	2814002.4476655037	4462217.001110244	227531.1067053914	9100165.8668991	10380659.010780225	636979.9349763051	592156.0848896522	4520174.581444153	2919056.54454585	2471197.1462599756	1974652.6643128418	3343442.902799053	311549.0215234058	39061657.938912675	2387470.7994463635	517201.737708175	18196049.89006499	4520240.975847023	3702849.5538976653	8304386.914592892	9338910.434864428	545386.3842496444	1583123.450297367	8201132.62513535	2391484.40215954	12290669.685538122	4854257.37383686	3087545.011259896	12454367.347515242
556179.9256394535	2807316.93197289	4438638.94149654	227450.7001626447	9082714.177445563	10378784.969005976	636925.0967689164	591544.4466726986	4508973.560341169	2842509.6693926104	2470607.2291118284	1965772.8576649865	3340281.055989866	311547.69207834074	39033348.37781164	2386475.442319615	517091.3809647816	18190978.05132835	4515985.51190312	3696573.9968288005	8304103.165596218	9336589.951828612	544343.1409179249	1583094.162232903	8195743.730771789	2390689.1510020196	12247921.415274518	4847246.149546717	3083458.085363295	12445347.136750428
551803.0822286869	2805414.0791753307	4424591.370791047	227264.7137968053	9069402.537499277	10328647.156845301	636899.0708438194	590992.0883804539	4477562.250631628	2575401.7567236936	2469583.1322689047	1916745.6361448492	3335963.437093811	311547.48504728917	39017810.69070332	2384444.806503145	516934.8394482216	18187432.266945217	4510402.029098363	3695430.279779349	8304103.165596218	9334487.749391653	544041.2071488628	1583039.268640552	8191705.099081836	2389627.4767929865	11927566.190170616	4834510.297169674	3078175.587072537	12436642.688640988
548905.3646256453	2805288.073286134	4385740.193876353	227134.3296190155	9050815.799950356	10263597.517747164	636875.35248246	590577.9797560172	4451943.163797621	2572537.865911949	2463924.163624866	1886630.8150099146	3331822.589152348	311544.02647122904	38999966.15778083	2383092.9002895416	516790.0296136501	18178513.37038849	4507155.4367498355	3692869.9646856193	8303265.938703939	9325361.793436306	543770.4988283415	1582662.3415640304	8184216.961616753	2388049.1200511963	11642906.480181983	4834316.709882285	3057565.63101844	12430197.04504004
544229.8119055103	2805120.5357850883	4370666.54281286	226776.57617142494	9047282.544237515	10253715.238347521	636860.763825289	590565.1030297859	4438934.41345257	2568888.061306452	2463924.163624866	1872735.2944649106	3325071.6029202845	311517.5902257663	38996237.717286766	2379876.4150130507	516784.7797016619	18163568.70827974	4505380.270058652	3692815.8483547037	8302412.416308909	9320525.80148123	543260.5750578942	1582463.484130809	8184216.961616753	2384964.067510912	10071531.322058136	4834316.709882285	3051719.4515335024	12427292.576406159
543179.9988492427	2805078.829340061	4159797.6835440355	226682.18764066487	9046816.930817582	10233709.295632234	636834.3786078416	589876.7654112395	4399104.018895891	2480739.7682152432	2463078.070525008	1862029.0799249292	3306527.803221113	311438.3535234691	38968960.57051849	2368185.3488144884	516710.84090319776	18122220.39296588	4504917.777193226	3689005.9322800734	8301942.534726998	9302179.889749164	542653.8013403367	1581479.6482192418	8151950.7224892415	2384279.8030752963	9603204.418713456	4834094.292210867	3045164.9372979538	12427282.154389057
541621.7297693309	2805051.2060523294	4017302.7685095915	226659.18314583667	9037402.025214888	10204049.643215597	636800.527855654	587572.7221085972	4394374.985504436	2309416.0311386953	2459323.359643777	1854180.7512269453	3292159.148328181	311281.6851582389	38934756.81959439	2365380.3977439823	516710.84090319776	18074152.546237692	4500126.563801409	3676382.941814747	8301836.95939479	9299749.22113403	542400.9175721488	1579291.2985278484	8145369.725442228	2382138.3035924784	9381049.795799382	4833971.224317477	3044607.8233011574	12420041.163784996
539637.4879509025	2804915.461406759	3927198.59538211	226649.23384833545	9023182.47657273	10200983.975969514	636772.1141601544	587008.2167323345	4385140.944989349	2259067.8109298917	2456417.0244340575	1848116.513361296	3280667.760138702	311255.85600797896	38916301.82415676	2358636.846767828	516398.9045457056	18054352.888881825	4499239.633751778	3673784.1644826937	8300474.219340125	9286958.026168006	542241.1563503261	1576446.5628323792	8141974.700868014	2380026.126688383	9311240.496478762	4833868.418949388	3042139.1920195445	12414643.615086393
532753.9778904709	2804904.327091217	3823849.4088479853	226631.55742930048	8997363.707836939	10184695.987673271	636702.1199371396	586296.1149769486	4374070.747143194	2190564.650226861	2454561.10095661	1847712.841659805	3279943.8826186038	311255.85600797896	38873657.32011705	2353931.135195984	516038.2579404962	18053033.89775933	4495268.620409542	3666786.6276806523	8297819.987092083	9271865.129406488	542241.1563503261	1569360.3990617478	8134064.775458044	2376982.2910263212	9263479.405453011	4832557.4540795535	3041770.36711932	12412225.372663647
527998.3722421471	2804708.6141742505	3783234.721934009	226631.55742930048	8993521.977279197	10160664.56668165	636491.5213207302	586051.0436017779	4368225.409745852	2150512.592433206	2453031.870893539	1847712.841659805	3279292.48688031	311213.21369247534	38860007.86364373	2350667.106306625	515928.78577965137	18007426.342810437	4489204.386196064	3656241.347663455	8295831.689241003	9260967.964719607	542113.7360009529	1567360.5356938578	8109675.2186296545	2364750.1108061457	9003280.149492685	4831798.358331351	3040220.5786125427	12406874.5810213
527998.3722421471	2804456.926252081	3515369.291025597	226606.71319104536	8983981.111463122	10113671.16602413	636377.9852502621	585931.0526752081	4359190.904932687	2125077.8729821066	2452199.0595718026	1839687.4659735947	3277697.2250976237	311177.20087122486	38834818.27408068	2344342.4462672253	515704.75505171256	17955305.03150258	4470824.087960277	3645742.0691044587	8294222.205946813	9260742.764417036	542018.041143992	1563371.2859664822	8106698.4898761995	2360096.7055140003	8749839.477664154	4829669.343963222	3039146.583671044	12405457.064730441
527476.7189487582	2803250.5689002383	3500210.498111287	226460.46518200103	8977084.040322155	10075835.025952138	636132.4481849555	585705.0900194285	4357242.466755935	2089537.3187456564	2448152.5193455014	1837465.2167238737	3276721.4495640057	311127.83303803235	38799904.59853962	2342329.781188679	515016.7344899959	17925168.950875644	4454924.8517483715	3618487.899327159	8293781.299353323	9234027.07108747	541922.1929853556	1556815.7005606047	8091771.912741616	2349829.7388519677	8454150.2852928	4825376.333545808	3037781.347081402	12391356.41926817
526419.2596067834	2802053.2504616054	3495765.2221377096	225987.77553794166	8965472.589433555	10048091.01435181	635969.1374806131	585663.397089792	4356519.7893517865	2052406.8633467432	2447446.274482692	1836984.5582005058	3276143.7604419417	311079.74508450995	38782960.88751404	2341401.493245504	514387.80167067447	17925168.950875644	4452823.273875172	3605407.0741042127	8291224.507795281	9232808.05324156	541901.9496572417	1529879.6830437863	8043626.923117157	2345705.1299801166	8164588.784785266	4823565.7540959	3037021.043703465	12383186.893729376
526034.8224828251	2801204.3388917977	3493840.13066298	225850.2616853808	8938616.194681162	10044652.591205422	635855.2277651592	585228.0520312187	4346242.121319225	2031727.0868931895	2446024.7344030133	1834665.072894107	3275791.3491357146	310974.8054641786	38763145.0995323	2336028.5397698227	513953.14982259885	17920054.78998688	4451517.827286276	3593454.7781859846	8286204.22125522	9213906.729011875	541884.3389969305	1524155.488934426	8043364.4493556395	2339977.8033873243	8164588.784785266	4819106.007240297	3032195.7560528135	12335559.18415901
524977.064518207	2798312.668926259	3491701.3982493156	225784.20556341176	8851195.595295653	10020661.531119574	635609.1585477062	584986.8873082313	4340886.315530031	2017653.5555039013	2440993.639105544	1833348.9232679894	3275382.055528689	310873.25462927675	38747033.88948723	2331848.6991428123	513472.35540525644	17919014.574248515	4451466.5830133455	3588104.5407123	8284223.62277602	9203231.175119363	541806.559996978	1523513.3127170487	8033768.207272341	2335282.5629007984	8154594.870566909	4813278.530523203	3031769.8464988163	12307561.929838097
523982.9526081838	2791214.696172124	3482198.1397118503	225746.1888454478	8849485.989310952	10014266.21737349	635398.9395224747	584864.6275927897	4340351.899414911	1959789.9741126965	2439301.707003247	1816138.0583763588	3275214.3802520256	310805.6672204842	38727099.02688886	2329331.453976266	513247.2632927749	17902148.525328327	4451374.205110036	3588104.5407123	8283797.006869475	9199349.001685787	541785.3090497942	1520146.8047092669	8032516.0187895205	2326806.332841764	8139967.054762347	4809829.374830388	3029341.650679976	12306626.41726465
523004.06103191385	2783723.2859276673	3447714.1663062936	225559.92924237277	8843713.698076477	9985206.155704096	635064.6591167334	584421.5360152121	4317688.8867634265	1814078.0453830846	2433937.344413857	1804476.9090654764	3274876.1628013146	310767.966972654	38673736.609577835	2323783.1520214565	510382.5910153943	17888132.939496163	4443105.894937184	3582063.0454572337	8283088.656829693	9163712.274383107	541632.3907784619	1516720.199366674	8023355.781131195	2323567.9876862895	8095351.540699045	4804926.4998543	3026908.898430144	12252710.278433137
521581.06731515744	2781138.5231669717	3433807.0125163915	225426.1454360537	8828258.26793699	9965847.004037712	634960.8210755505	583974.0061761097	4303601.667648022	1791328.067166086	2433932.427594347	1790722.2499539724	3273771.090724043	310708.3157721098	38667363.857556656	2315345.261191151	508954.3750816474	17888132.615454733	4434090.868904159	3567756.2288684584	8282210.60283606	9148092.630394926	541543.1875560074	1515665.057948758	8019604.9961099	2319965.0118505475	8060620.928732829	4803259.551209693	3022384.009722311	12191476.860488342
521204.79735318874	2778323.9422429577	3412128.026270951	225365.41579651294	8790495.188976467	9935031.660053141	634842.7617656366	583270.267146182	4294485.472897896	1790604.2563343144	2432505.4546104097	1781174.2545065747	3270686.065751084	310618.12263523065	38660230.87031703	2313904.858088165	506585.17076575576	17883139.997394815	4423899.412434136	3560999.998014759	8281826.163773509	9147111.789941072	541422.3608353114	1515665.057948758	8010951.720424904	2319174.0948846564	7959764.579442973	4801394.241855519	3019864.026085152	12186054.769128984
519685.03098097275	2777573.387671014	3407082.2183272187	225157.56017368598	8779793.820575314	9891099.713322885	634842.7617656366	582642.5462735225	4287198.713963876	1765011.5355216702	2430274.728642989	1780742.1739527492	3267854.188968402	310263.31123114645	38618997.602616906	2311955.483189583	506323.2934232384	17839956.872544415	4416219.096254029	3558708.017858131	8281567.893290077	9135045.12028074	541379.9949209451	1514052.9853336453	8000359.62525914	2316327.974419604	7872884.851199274	4797482.363505257	3019160.804234459	12184194.984508434
519481.37116457126	2777243.215550946	3403858.3681701664	225111.23256934943	8730180.082702305	9854181.625050232	634803.9451676037	581230.4488208641	4287198.713963876	1765011.5355216702	2428920.387187265	1774361.5689321165	3266419.753771986	310142.62009932334	38603431.25534172	2311482.416047747	506224.02127794316	17788900.31019338	4404159.273963411	3557331.0668085604	8281461.220043115	9133072.819432683	541325.8883343705	1500931.6280155329	7994059.6488496605	2316327.974419604	7864266.867487539	4795936.840490893	3018693.907117591	12177258.468583623
519268.50406167016	2775821.5443133065	3383777.087894366	225085.17369478763	8713816.760953141	9837781.324647997	634769.0102507317	580772.8972099561	4284660.168487617	1765011.5355216702	2426121.0774981286	1771782.6904226795	3262925.6683008117	310129.8866919334	38554274.2783049	2307280.184683623	506219.1790917565	17765140.839648783	4404128.15593761	3555237.855528802	8281064.423675593	9126154.088265346	541278.4278667582	1485084.145175735	7987408.256754375	2316257.035147138	7768870.353803069	4795594.60670252	3018116.9789295667	12153343.700874878
519036.2279873075	2773023.9673890453	3378871.927044694	224853.9403241516	8704688.110719603	9828529.96979884	634697.4961361544	580751.8972042314	4284608.918469549	1765011.5355216702	2422566.894422094	1761680.9609100549	3261360.3122462537	310116.5334718509	38539068.051283866	2301479.5713980864	506197.62047376815	17725905.26828586	4403782.797914542	3549702.228050024	8279590.616140133	9117734.529277138	541213.2871741741	1478995.0010015934	7952493.183419426	2316050.094153325	7490160.050377413	4795359.042691781	3017826.1731066057	12115467.00785884
518979.69521806797	2771013.6373661146	3343855.440351563	224656.47812637268	8696959.811016427	9807512.217360508	634668.0097665846	580728.4525208705	4283411.25522754	1765011.5355216702	2422283.1054275488	1758375.056823762	3258440.7557124826	310115.9774343597	38532699.80949759	2298485.9203814724	506190.917824876	17682197.314210054	4403782.797914542	3542768.485692435	8278245.546542902	9106910.348161183	540862.7125615536	1478158.779526303	7917625.402092014	2315894.980525539	7089166.240728376	4795079.33140031	3017210.687122182	12099390.056465479
518398.6257265206	2768813.325526563	3316761.127366334	224568.76020667108	8686324.898844013	9790041.536776407	634608.6035811345	580719.7501020698	4282168.21187384	1765007.5769782846	2418978.178508544	1750793.1139319008	3248507.8597105383	310115.9554118186	38520469.984380476	2297598.4295730633	506189.7277246671	17679681.624757163	4403164.109997826	3541507.46205761	8277014.833415771	9102148.182043456	540437.7519034354	1476562.9235291246	7916166.211972832	2315894.980525539	6653464.636985537	4794109.368828676	3016290.8972881623	12083282.471294647
518303.36594603653	2765519.5426127925	3308355.393831406	224332.3755453324	8675860.486844625	9780422.993075768	634544.8826295654	580654.8596559411	4277870.382674009	1765004.3420616547	2410904.945319063	1736623.052804359	3227772.3961706427	310101.19406856515	38490526.40012181	2297475.97182114	506186.9956746225	17667916.2333428	4395616.813751857	3540493.5029835477	8275920.7930987915	9096108.291850043	540412.1988261641	1475169.9437249303	7915242.679177663	2315855.3925037715	6369104.454697097	4793069.747360377	3014892.067912754	12076133.77369406
518058.81565220386	2762115.6725448095	3293505.829124183	224127.67174738052	8660959.017601699	9776112.40532954	634481.8469995357	580568.0490417107	4270239.951546299	1764228.9500685045	2410347.982920089	1728813.4639094947	3225375.363631522	310004.00213912106	38478594.40282121	2297465.890434725	506170.3962188619	17660273.284410864	4395294.48460673	3539320.668325819	8269751.192035551	9081298.711706316	540178.1203317664	1464067.1365710571	7908288.121237719	2315855.3925037715	5403173.382304715	4791878.456673416	3010402.113450065	12056012.154890163
517856.88305087853	2756945.7347960817	3284662.1438108915	223941.21122028548	8649137.751758173	9755864.578129534	634426.8510567105	580532.0323632415	4249435.653548108	1764147.6971679665	2409161.5586356316	1704742.4740614712	3223928.59403572	309879.2152292269	38476710.025934495	2297406.3651310722	506168.17253283446	17641674.96108203	4395259.676794106	3535041.223755634	8266425.851043078	9047572.518149901	540093.9129461742	1463965.8977778188	7883181.247150152	2315805.2543318635	5165706.767827246	4791878.456673416	3010014.392381935	12049441.223314974
517415.31758442015	2756811.144679227	3268404.466939679	223815.63535265147	8630756.704493057	9741395.831820443	634391.1955753902	580524.9578299178	4234562.516648826	1764105.6968649887	2407333.412012554	1698947.2657946963	3219396.511111795	309877.33004462544	38474948.59937261	2297341.36036967	506164.536897952	17628102.882928506	4395224.799610629	3535041.223755634	8265952.292879718	9039296.086701203	539929.5231596233	1460783.5089482686	7879856.542109821	2315733.1351816026	5022553.881377675	4789622.214565118	3006278.8626086307	11978572.142465165
515292.78490964015	2756436.0979737705	3233300.5687361974	223813.36043315646	8627445.5735766	9731475.62087426	634337.1429006322	580459.7837329224	4224548.853577211	1763576.8409812509	2405263.867652534	1696554.684743128	3213754.230637519	309647.0265040522	38418899.989129595	2297167.9233893715	506156.07859182067	17617800.811181504	4394993.76011219	3529525.236488489	8264848.762562126	9034059.88875443	539837.7776481669	1452961.0346677203	7879856.542109821	2315725.1307810475	4943376.359790819	4783255.955833586	3003027.2425383884	11939004.81744583
514760.46008472715	2755990.8072253345	3200783.931775227	223765.66403995763	8617363.006613119	9703927.530399045	634254.2612073537	580299.6465317826	4216295.76378744	1763449.5062112152	2404736.080701147	1696554.684743128	3213754.230637519	309318.6782930673	38406485.32477596	2296954.117528328	506152.4164127747	17599529.403265122	4394738.798040978	3529525.236488489	8262988.947718026	9025936.648586933	539622.0599245849	1441798.6882521128	7879685.589150663	2315695.367872413	4913463.380497347	4777140.144028492	3002147.6171865542	11928023.173090257
514598.0165426262	2749811.9712145287	3163876.365529034	223631.3031558387	8605897.424461834	9665602.136101987	634196.7733522456	580096.8722132287	4209105.44473353	1763217.624860215	2401835.7349822996	1693975.7012883166	3211427.3788945847	309285.0943356118	38394923.011050075	2296717.2718692487	506122.5817944354	17576592.94626792	4393657.341649261	3529525.236488489	8262214.299830354	9019134.919406204	539344.5827900595	1435449.5264369273	7879461.666398902	2315566.8159799147	4884733.049481599	4760227.488904766	2998794.1375730527	11924031.263696553
513496.9056166024	2746763.937499767	3116292.3514413047	223599.7893010059	8602038.566660993	9609254.06335166	634090.7710407877	579878.4764323508	4199991.351631304	1762853.9493510022	2400813.2786497087	1693892.4627239713	3210251.6210424504	309165.4419347978	38370184.833583355	2296434.3585977377	506106.91837095516	17560814.484879747	4392702.706327365	3529395.4197747107	8261353.997786252	9005059.477097176	538830.4752391923	1422958.9896576344	7876347.024014375	2315352.6317380033	4884733.049481599	4743189.511546929	2993253.4079392557	11898042.405565873
512893.17560078285	2745130.7453588312	3099439.5274449848	223518.28195569356	8578862.054708188	9591285.382159185	633942.7969266034	579812.8810981738	4194051.7800628236	1762594.2421109276	2398817.5957168443	1691899.103517401	3208928.87281417	309110.3456647215	38353922.077460684	2296278.8970916253	506035.22813383804	17554451.776171673	4391121.940297139	3528775.282418729	8259157.0631251475	9001082.759299291	538438.1499538905	1414575.4199433122	7875288.364223365	2315281.1136588366	4869719.12424829	4737215.071011266	2989149.983338932	11848142.860970499
512023.94182702206	2744822.561848194	3047842.363343374	223484.95603843126	8566071.742633408	9550401.163429946	633649.7660185941	579546.0156448841	4192408.843356613	1761849.152588638	2397678.624076399	1690483.0826098185	3205825.6856281054	308866.9981773171	38341775.499049686	2295819.094323447	505959.9985940877	17552391.05527807	4390578.571650371	3528511.902427789	8257295.306581737	8999414.11026766	537348.0740976295	1405447.6145304386	7871596.179309464	2315211.6834384566	4848602.293884639	4710014.00784667	2980107.982452753	11830558.584024476
510882.4429419761	2744363.791543896	2972112.1408150974	223192.83154655693	8555567.867432801	9549790.894838786	633639.1267616383	579396.1055690988	4171456.2738050437	1761377.450697497	2391291.05659515	1690444.6553611108	3203963.69339093	307701.2093583745	38315025.09655673	2294261.5113757025	505917.5690376663	17545010.997444294	4389875.782172654	3528140.2303634565	8245379.089986468	8995841.503724495	537195.0121204854	1396555.7037059232	7869477.88818274	2314953.607298714	4841203.822783787	4705144.030715845	2975215.995845264	11776123.225676771
509458.61834686756	2741942.0767754293	2924484.5941175953	223142.10832288564	8536732.904813986	9529946.706356421	633639.1267616383	579334.94914107	4142359.5354522634	1761236.4364147554	2387210.599424535	1689132.8449813053	3200855.7052481156	306659.75204682647	38307394.48347571	2293914.0775326267	505841.7110976622	17540688.791410472	4389588.347495351	3525858.1436857153	8238432.120046282	8990502.483556466	531468.566351761	1392364.4278385493	7865590.752854874	2314616.8010121956	4814373.337053629	4703601.601562778	2970627.8587907646	11727390.168309072
508090.395363773	2741361.455336664	2921292.463968777	223063.49481045327	8533669.56367697	9488520.872926826	633632.7201456919	579330.6075933762	4081976.719202074	1761014.9274661834	2385607.0440146886	1686581.87758115	3190887.6321390355	304161.8219263736	38295101.930651516	2292738.940379647	505815.37537321297	17537158.385809552	4389156.838302619	3523765.8184341723	8224102.253296469	8985185.09866407	528706.4904465867	1384947.5446613566	7863023.570517089	2314296.501072913	4784262.680858812	4703188.578102393	2964896.860145289	11627437.250585807
506944.7922068963	2740910.574824078	2919574.141965737	223025.73987378844	8524630.317318114	9472424.112472018	633428.5343221487	579306.8593441463	4068502.159295435	1760476.898079429	2385056.214279774	1684505.5247883387	3190020.4975404763	303813.07284801133	38287919.16569804	2292559.6682428434	505786.7333822964	17512203.4957628	4384630.954025873	3521627.564885385	8214062.577820629	8977299.776140671	528210.8745301103	1379778.008983527	7853344.343297784	2314205.216142224	4775900.122150883	4690101.581155418	2963787.583914354	11488241.298743239
504662.6235633317	2738401.9583836915	2919554.9685471044	222917.06530586185	8516469.171692168	9461515.529387224	633317.8671812685	579306.8593441463	3987831.767355573	1760029.7423953062	2382661.5616534096	1682234.590931836	3190020.4975404763	302699.45374916855	38244613.143393464	2292444.482121727	505636.22357143095	17484962.64208776	4384630.954025873	3520282.080057722	8197225.977835204	8973153.80992836	528056.2908719274	1374001.845109648	7851024.460000664	2314077.012585123	4739069.2547629	4680817.455985585	2959499.750720122	11037966.227178397
503351.48878237815	2737819.4523023553	2919198.462167384	222847.5280621686	8507073.622019306	9447211.979436427	633292.710851638	579259.9676161631	3987831.767355573	1759511.2864791774	2380278.373550963	1679555.5690595633	3190020.4975404763	302394.59876407543	38231972.73259844	2292413.224496962	505560.21732438455	17432652.532388624	4384106.923649736	3515186.4767815787	8188712.130841055	8973153.80992836	527888.2237359779	1365552.2505176999	7831650.132752245	2313391.4658442894	4695902.023167435	4679112.404628156	2954485.100719511	10959599.659747709
502055.0898182788	2737366.937040968	2919140.4160027816	222763.2287730757	8490035.703260351	9415658.183547094	633292.710851638	579259.2598179912	3970861.7274402077	1759511.2864791774	2376232.7431906275	1675963.386238085	3189953.1360409614	302342.8996508607	38226335.691523194	2292163.317449175	505468.0382243509	17333221.50117062	4382476.345099999	3512455.70199395	8170411.796462131	8970536.986442866	527701.3879953948	1336623.800600267	7801442.959147537	2312461.823259442	4684374.6560371425	4678325.386723455	2953156.117869211	10664597.730933642
501413.4562485245	2736961.7219431596	2918766.4954000465	222742.47703505712	8475594.501871347	9342885.705817437	633291.3361630982	579244.8988701846	3968851.41917829	1759488.5259525743	2375264.6999630565	1672440.4651301964	3189901.6182361357	302342.8996508607	38221948.55820918	2291706.4503001305	505355.5390379366	17330811.246976927	4369840.339433407	3509772.6402101577	8160172.052131175	8968564.868178595	527615.419927696	1274305.7580850676	7742242.847376663	2310122.2027405845	4622434.683235931	4663209.331281038	2945371.3476608866	10524949.687989917
501250.0056706477	2736807.5332613178	2918124.881251114	222710.07819298873	8464590.484053351	9335541.612802286	633291.3361630982	579231.7414978679	3968851.41917829	1757745.7312903155	2374793.6929010362	1668807.2937856803	3189390.6138156294	302312.1698226249	38217908.723666005	2291419.4587974288	505143.07853036345	17313268.260910776	4369840.339433407	3507334.2319973833	8147783.395563897	8966600.679760229	527557.3710836497	1265631.991618815	7716360.751859771	2306645.4316237075	4570607.693576893	4653253.406327525	2932150.0402576546	10257378.189703902
500494.94762940326	2736730.5852241265	2918124.881251114	222658.59765259974	8459742.262739375	9308797.064254526	633289.0763399256	579218.465308856	3964332.1640997613	1756456.1906484854	2374594.6900275783	1665491.5289713428	3189021.084930932	302285.8771100896	38209495.43632896	2290714.843015882	504457.070787156	17298538.57668508	4354384.420790505	3506506.5018163426	8140793.5335270595	8964645.48918969	527199.8134838094	1260216.2941441014	7678337.829501043	2302939.879953653	4539070.9866054	4649227.0605766205	2930507.047149803	10236779.340267709
499820.9224381814	2736695.5906405495	2918124.881251114	222647.68297695334	8425665.729201404	9294320.633593233	633268.4152794201	579194.2120783255	3958754.10640593	1754619.5611410053	2374594.6900275783	1664404.5698885238	3188982.3628438744	302250.8020797025	38200759.436099075	2290122.905266842	503223.5050559098	17267073.27792492	4348494.007605068	3505563.7660162007	8139338.793066907	8959597.561225628	527093.8127631659	1255797.0040942673	7654582.330046265	2298332.431035078	4532813.583947556	4625694.262833459	2929429.7580866097	10178763.070070392
499795.58277747687	2736677.1559932968	2917673.5817245385	222621.63974343837	8394925.197604392	9288476.303840427	633256.8420243824	579179.6573811716	3955138.6853614277	1753452.8811457658	2373524.3500635726	1664404.5698885238	3188073.177391425	302199.32651553	38198238.88974482	2289829.126438229	501405.2801252982	17235035.66692557	4345826.826635279	3503562.15789415	8138573.157232898	8953618.275908051	526748.6184374219	1255796.9820359983	7647177.865452202	2297967.21414347	4530120.168325737	4622789.999284948	2928005.879422529	10045439.046853848
499726.46707061044	2736625.540098952	2915742.198907276	222595.11138652914	8348199.6254155245	9257409.529376375	633250.4273130542	578999.443397901	3940439.1408599596	1752093.9711649206	2372237.1284658127	1664346.4586568861	3186964.239866361	302157.1466256026	38194937.2668398	2289193.3881517774	500460.27027649747	17211160.448770333	4333836.723172316	3500977.923492765	8129216.169869894	8953283.900554061	526724.0480687905	1253289.0798073232	7646565.708688457	2297644.9320316147	4493903.378499715	4596619.761088655	2927226.3408825304	9947475.43131865
499388.8034781496	2736579.986526622	2915606.875158212	222568.4769874814	8341834.786591379	9211402.104645712	633246.1856767875	578819.4880413597	3931080.098420482	1750897.8390042612	2371689.020997709	1664270.386808089	3186265.2831117627	302116.9916632222	38193260.83078003	2288820.12819834	500275.13491688715	17202289.77933296	4324505.121252413	3499024.2902075457	8120772.881427366	8945311.028088009	526651.249595027	1249377.1437019594	7646072.994995428	2296929.1512485966	4475085.727676043	4584970.612283309	2926787.026045237	9914666.81575411
497810.4248905477	2736518.5052038427	2914617.0666826	222545.9045421177	8327535.0031382125	9205632.553971356	633237.8923725535	578631.8120129737	3898322.5068058497	1749794.5321272158	2371384.578823534	1664250.354855791	3185709.208861929	302020.79365739424	38181809.03300092	2288693.46662267	499936.4329109579	17193244.051405817	4265092.629418046	3493733.0983756115	8119361.697766191	8937639.026092255	526605.788647047	1246704.3189908639	7646072.994995428	2296564.1749317516	4475085.727676043	4576146.457600854	2926103.7543058665	9913009.577131877
496770.2410261163	2736382.886239847	2913271.2598125665	222516.010442188	8325529.143270816	9187180.239997653	633228.1521207219	578528.3713613537	3888069.8618529835	1748320.1244946038	2367529.03905605	1664204.566752184	3184376.6431015083	301984.76617809205	38178716.65065096	2288652.9595696027	499774.0170577514	17189312.822082955	4264056.577249451	3492606.8866903307	8118528.541867868	8934641.510632055	526551.19862226	1243889.5370154162	7645658.583161419	2295411.9877844546	4474897.955508864	4575891.151516521	2924551.6104614213	9913009.577131877
496332.9293365274	2736191.147990962	2909438.942397241	222455.69652970403	8322407.833804511	9174018.956138909	633220.1632205034	578512.0335875235	3874310.1562925866	1747725.366591533	2364625.7859540656	1664142.7694957096	3183154.0720323874	301937.23551483394	38170542.78954209	2288188.797132358	499401.2874622005	17134529.661123015	4263235.297031029	3491322.4996403093	8116592.235289055	8928295.095463531	526383.0258075848	1238925.3512376517	7645533.724363868	2295123.7908883686	4473364.166437865	4574047.12572241	2919663.618307929	9898262.218301537
495917.63304358814	2736010.311292161	2901123.98349918	222417.5734031573	8316188.797070275	9160210.263692006	633215.9449785813	578492.0968168183	3873078.399327451	1745340.3282806866	2362709.3463265975	1663816.9068739756	3181858.3988715974	301846.11443175346	38149008.34858864	2285720.6870263014	496326.05879117874	17082066.970670834	4261675.526744167	3483522.747469629	8106001.754727976	8923144.141302593	526261.2872169523	1228202.9694339312	7644767.290464456	2293436.824134897	4472876.459435432	4569219.104387799	2919244.158922748	9825471.456217747
495655.96087840764	2735924.9749748614	2882587.3407421336	222374.27511024484	8310739.399788605	9150029.95281272	633211.6426673905	578476.6972011668	3868054.8763786536	1745212.4001418445	2362709.3463265975	1663567.52511559	3180607.8363124602	301846.11443175346	38104334.211319484	2285316.567484815	496276.30820894137	17028327.84588322	4261021.768597741	3482795.552809916	8099676.22762292	8920446.318588275	526204.9464902742	1226571.5963154207	7643678.550716386	2291944.3597049788	4469109.868009233	4565711.994858779	2908197.781965634	9703682.609128747
495567.0603069149	2735910.2668222957	2839011.763644818	222325.25400677518	8301875.105903541	9135023.21282668	633196.4942946136	578425.2248448	3861520.448909161	1745031.3341663321	2361669.206798977	1663340.811679957	3179383.1130009424	301846.0664022736	38095293.54073549	2285055.132783303	496226.4277477529	17014185.329906557	4260912.388878426	3482795.552809916	8094975.608375634	8915853.089809256	526133.7913433528	1226491.1321886433	7643096.870547077	2291132.412485835	4463304.121116069	4562327.142845991	2905385.3346009473	9644397.386679616
495454.38875665696	2735821.2722340715	2822026.6506699705	222249.83513895265	8291850.657027297	9085513.296053331	633187.0912694214	578337.2257477118	3853121.802728591	1744969.5874041119	2359648.6462736274	1663237.4746482957	3178939.3002058016	301836.6069991211	37996953.08773298	2284903.8685729834	496163.48809091665	16980332.87993213	4258072.681118678	3482571.882594303	8082518.48355353	8912455.415665999	526069.7974979803	1224859.2550337943	7642078.649032441	2289635.5557319657	4457345.591748643	4555236.660278835	2905183.697688162	9523181.0581554
495030.75271452894	2735739.6357974005	2816402.149368196	222233.67144841776	8254532.458164651	9027702.602112211	633183.6540086966	578174.0098740873	3849443.009557936	1744153.3632940687	2357752.9476392795	1662980.504448454	3178696.60356147	301822.636722208	37982597.680512324	2284690.9510164848	495543.74748530914	16886338.265845675	4249710.770861627	3482340.553823561	8070290.21254941	8909301.462906366	525958.0792688277	1224501.3319948777	7641385.047674072	2289108.770409626	4454771.833760488	4552416.68864094	2904311.8946724343	9440619.25210194
494978.4665192453	2735668.305523411	2781993.1766121997	222217.89030874145	8240332.238380948	8990590.252294885	633166.0847349574	577573.3182422307	3839603.295649268	1743808.5374357356	2357611.1794521925	1662895.6218688288	3178413.336892619	301812.68406788964	37980128.71650057	2284430.460516857	495543.74748530914	16790699.118892483	4241247.4305568915	3482330.640785037	8055407.500867575	8897525.90616021	525866.8974571117	1224332.5503895313	7639928.0049181115	2288491.682191431	4444306.672251046	4547676.42736565	2901894.2315440006	9215875.987062821
494524.94088144903	2735578.810399963	2737896.404846998	222209.54574343454	8239896.251950607	8988178.31052365	633158.2106221343	577260.9366733611	3837219.1553237033	1743327.1134701753	2355617.345856869	1662696.869356695	3178130.563533491	301806.18498914473	37948076.18390241	2283735.84017134	495492.24081944756	16564316.522956893	4236945.847010821	3482259.0635130275	8053014.61100941	8886857.964338671	525860.4284206175	1222393.2696929374	7637346.869011627	2286086.0134422653	4436069.685404281	4544838.447134031	2899768.801784351	9069956.931763332
494516.3370397695	2735297.100473731	2680450.073396491	222188.70976394808	8235249.484157596	8947333.983377397	633143.1985480842	576866.7636064903	3834549.8727509845	1742126.7657589393	2355572.5554681444	1662388.8767349822	3177228.313894351	301804.48854026187	37935809.23615971	2283201.250978968	495214.0410810501	16360761.532006288	4230548.067618249	3481991.501114449	8047558.856874526	8872145.443585973	525796.7138625194	1221219.7617773637	7634056.060423125	2285287.8314423026	4426762.425735098	4540667.547160192	2898779.925570315	9049292.789675867
493895.3431266554	2735022.7131106937	2653167.70941636	222096.4102045286	8230464.430470291	8895703.277259117	633117.7842525386	576730.7439347752	3828944.4360804115	1740014.663921741	2355506.430137133	1661694.3584949519	3177118.5302151665	301797.50174540415	37925778.403405264	2282516.8499102234	494468.29709203495	16222080.003427528	4222321.895557422	3481870.1505883303	8033098.033300201	8868381.4475876	525672.6960397314	1219573.9705526126	7632354.259851803	2280514.9670343106	4419116.611626208	4538590.035746348	2897577.609949974	9042821.516717494
493868.65337571426	2734905.1773207122	2637526.233716113	222033.02965868567	8220928.534132544	8873200.415335651	633117.7842525386	576236.8886341065	3826622.821340961	1738516.23139611	2355354.923293543	1661123.9158204822	3176868.9436826813	301793.8035513716	37892706.93244264	2281494.320388131	493692.5628725316	16130264.983679978	4217692.3025416285	3481393.110916948	8010892.174466972	8866248.128539784	525641.9785839843	1217030.5081144248	7630124.610382306	2273252.804954758	4393813.567332742	4533804.958471525	2894699.7431065636	9014889.741092768
493317.2032528152	2734905.1773207122	2622713.529526242	221981.60758151815	8202832.71069667	8842279.30089075	633117.0839292938	576078.3886673566	3820863.0238711117	1737415.6368695903	2354530.0498599824	1660098.7322299522	3176847.47915693	301790.5711890593	37852626.80929309	2281058.440071733	492961.90243210504	16068738.788596421	4214798.994149453	3480961.3058350515	7990535.181857864	8862253.705991635	525563.1638512894	1215332.5392721684	7628985.6630729325	2270159.404659651	4344228.725121018	4533023.788704193	2891024.3703000094	8968738.151017256
493254.86743541446	2734801.9234364675	2620865.6058460115	221868.45248133555	8190849.525432275	8819737.927669995	633110.2411700339	575733.2036554103	3814749.9278041865	1734152.173970703	2353616.4722905634	1659931.9039438702	3176839.0701389513	301788.4518057872	37829498.84627238	2278577.081879239	492023.3375732518	15930352.411596514	4203013.261143557	3480326.587728246	7970523.055006037	8861283.045372484	525499.990164956	1213374.3337344364	7615746.53966708	2250263.1224032426	4270065.594967529	4531326.26443087	2887850.491191652	8862356.84358711
493008.9359187607	2734686.5882518007	2620491.994493787	221839.7820927579	8178363.814493243	8799188.498515619	633103.7828112484	575147.1562703727	3805328.366517538	1732584.979351953	2353223.5029226136	1657620.8703920236	3176839.0701389513	301786.2904622443	37817028.40158596	2276183.6770502846	491473.14615527575	15876111.759276144	4195294.312923415	3479541.2164931432	7968687.046261655	8855631.492906414	525444.1521845307	1212580.5478702458	7608075.468075377	2244853.979230681	4226710.629288392	4526059.427705268	2879643.425320886	8762652.771201987
492835.0035440754	2734355.4992051525	2619906.157529023	221806.60132181138	8176602.627780801	8773210.649840014	633102.6896639738	574627.7382304466	3802454.187527365	1731083.858138173	2352172.5924155517	1657056.9161403975	3176813.1065588724	301777.4820660021	37800130.369106025	2275983.4184048953	490866.1052713877	15794791.97269761	4194422.726475971	3479467.8440304124	7965918.856353846	8845412.361014606	525378.960206198	1207994.2305205823	7600094.103706645	2244505.9443806126	4182099.035682763	4522870.351107317	2871531.5080561927	8467397.968388895
492609.3130704345	2734054.78545945	2619618.0280190827	221796.16680570412	8167358.743782063	8727952.934277678	633102.5880042429	574627.7382304466	3793047.1364645595	1730590.8405413004	2351240.0017260015	1656358.0845109443	3176801.6656283145	301771.92119996867	37783911.428801596	2274882.710404319	489835.2282472854	15794791.97269761	4189382.5554915303	3478981.066936161	7957155.753018483	8830597.052700236	525345.7633842161	1206126.574511901	7599287.535106633	2241982.9194081128	4173797.795399228	4522731.036257865	2871494.233357882	8457774.016032828
492148.864444152	2733684.378026304	2619560.418906518	221770.63258472245	8157304.944593842	8696963.234158443	633102.2489261215	574267.1732076834	3787231.678228853	1723962.0101456055	2350051.120870894	1655668.234494267	3176788.083093677	301763.13244920265	37746013.58019405	2273588.093042652	489209.2116360607	15760676.599918079	4187476.339796687	3476767.6029740716	7949814.635422363	8797856.354323344	525315.1310880953	1201756.4554028444	7580663.536823793	2240851.550359863	4155040.963696404	4522303.783984419	2871494.233357882	8250661.111880653
491843.0598522987	2733500.23888663	2619314.663764748	221761.74768781956	8150491.611810426	8629142.343951274	633102.2435095547	574150.2845336796	3784258.979398131	1723855.9938048196	2349308.068113993	1655189.9330762574	3176747.200011475	301759.4342756906	37729820.194370314	2272847.3768327576	488156.3133155011	15710107.639420092	4179345.606220669	3474086.0023540216	7944064.944208356	8791918.409593485	525247.9298850021	1201144.4738695766	7569947.90188812	2240315.432536285	4132464.277058802	4522216.945999578	2868849.99535084	8250661.111880653
491769.30739661015	2733060.9985532947	2619117.6948291264	221732.6351992491	8148837.279630124	8625700.922588743	633101.240067177	574034.1402987466	3779494.9186582565	1723460.4224781443	2347606.5933034797	1654311.3178097073	3176645.9918276314	301734.89738915535	37704144.95492786	2270522.9241791307	487161.7280659244	15703072.003459658	4162669.946068897	3472900.213065435	7935092.74256082	8784709.759006752	525171.6788534817	1195175.4026543752	7565420.097336846	2239856.9191933232	4106745.4054346685	4521822.606798504	2866745.017246476	8175891.178077089
491215.8728934649	2732155.841358953	2619013.055552682	221694.32150760788	8124484.177698518	8589335.493230866	633092.8303925933	573601.1343678893	3777039.2977309595	1722588.4655628717	2346372.374829115	1654091.450625377	3176638.2680419143	301723.7319614349	37689682.64457236	2269909.1107052094	487161.7280659244	15698971.452534882	4161999.7118195393	3469957.8144451277	7934043.014341891	8779839.78137811	524935.2807731336	1194673.1542592992	7537959.190950599	2238391.510535192	4095539.261763027	4520563.586221917	2866207.406445988	8175891.178077089
489926.7373899701	2731151.68367921	2617195.7491021524	221628.07319990805	8118269.99928065	8589335.493230866	633079.8130444034	573272.1717750197	3768829.8836352816	1721486.5650936575	2346324.3219174314	1654020.0827979667	3176544.921530606	301679.47828865587	37684404.57079476	2269505.9658923955	486978.3905714828	15697863.766529955	4161757.235587495	3448203.7300507748	7928263.908654526	8776178.325832851	524658.8091399352	1194014.1459534192	7537408.289301907	2236281.566456971	4077454.7391360677	4516530.015980439	2865762.9686687584	8165069.67813641
488373.2347321593	2729975.902876861	2614877.8461185168	221574.087899061	8114909.398601139	8566392.196804048	633074.4832647552	572579.4432681373	3752772.4716972266	1720621.809309963	2344514.1585064563	1654018.038938998	3176544.921530606	301656.37587411003	37663897.205099404	2269164.852591132	486634.6090464648	15690057.293511255	4158330.73454171	3448203.7300507748	7923327.841740868	8768297.541380292	524605.669764868	1193548.5967775425	7535765.446259091	2234944.2562479232	4045104.445629807	4513126.513377878	2864968.9190152027	8115831.277104788
486644.1573974113	2728765.0988231814	2613857.7495307727	221554.98204505694	8099785.194065737	8533973.951648928	633074.1309645354	572096.7576397739	3735798.579500109	1720529.6061703	2342995.0439734296	1653710.839858757	3176535.7345629297	301623.4845571629	37621296.80567484	2267728.328470633	486281.78445405787	15681304.019851724	4157930.8153640693	3446207.0794438026	7921449.658557638	8764594.688827889	524445.3339123053	1191170.4734176423	7534861.553111484	2233908.962862795	4033724.854605268	4510863.271199262	2864674.108583952	8087598.921753795
486644.1573974113	2728712.770419988	2611849.9875276345	221542.09045525058	8068744.795179475	8482250.214553604	633049.0583728857	570753.8832716788	3714902.7241153833	1719299.5506909485	2342473.580155274	1653531.694805304	3176394.5641118847	301620.2793912281	37591190.107259385	2266599.8495733687	485898.39216119103	15619095.199863987	4157351.3532191347	3439528.8773294548	7919874.023624248	8754788.63975795	524340.9834976291	1180848.7522720746	7511544.664434808	2232851.881626533	4029460.038682379	4509522.248346588	2864369.983868427	8018680.6639832
486507.642370815	2728347.659722596	2611592.281659796	221538.97446797672	8053029.308921373	8445707.648414107	633045.7133959286	570175.785038933	3711219.4841128644	1717289.3063390926	2342192.5692139673	1653167.6210718537	3176365.8179128366	301618.2125604406	37564929.38748456	2265513.564339056	485317.26988659555	15514365.470962577	4157119.7751109907	3437493.025595629	7919692.0750472825	8754454.374359036	524322.9561067538	1170518.1717113988	7508413.03682024	2224681.3141611223	4013812.0763451257	4503328.1906171935	2862993.0388185987	8018680.6639832
486413.10103982245	2727420.211011679	2611545.6376699843	221527.26944364147	8022019.1211149385	8426711.086943919	633042.8950782353	569579.1985440515	3691808.1147933765	1715800.5650739367	2342096.7271440704	1652561.308995297	3176300.3223847146	301616.55369329103	37551273.9952691	2264339.456453523	484153.50897592155	15191510.836986668	4156963.6161913	3437371.186788349	7919649.835272747	8752732.88048576	524292.0363364117	1168084.1868732916	7489998.0927823335	2159173.8323443094	4002069.338566939	4500484.454714162	2860777.703897782	7966875.728492
486325.7933503897	2727159.2135092607	2610862.416891768	221515.265928085	7962121.798811923	8410554.347103277	633035.0289158947	569503.6848043804	3660840.696688563	1715798.675322033	2342080.751565608	1652288.754952514	3176056.598524151	301611.5773581247	37533289.73123844	2264061.7183934906	483110.79937051004	14977086.031725945	4153976.4319483414	3436629.595560038	7919093.469901893	8746534.055758806	524115.4244286908	1166181.594227849	7478334.417455914	2076727.5297388155	3995623.9381809896	4500484.454714162	2860173.4895132696	7948037.924681334
486147.1888240811	2725165.3409163766	2603959.662822727	221511.80050404032	7951143.141357562	8370929.271172606	633024.5139018818	569010.0033868626	3646225.572823312	1715246.915032794	2342071.9516937644	1651708.5481602182	3175827.530437539	301598.00889773254	37521544.831939764	2263895.066057646	482419.99867466703	14892402.04828733	4152261.747946091	3436073.646246054	7918947.860233662	8746355.687408827	523892.3043629325	1164675.9998555302	7468067.201791641	2076727.5297388155	3995324.034118506	4498116.023616118	2859791.943978018	7933426.902003013
486069.9477324061	2723373.0128010353	2601880.8276705826	221497.9843427576	7911652.251629989	8360951.225610923	633016.6286165816	568776.3291092117	3624915.6550781718	1714484.9208408308	2341983.417754875	1651550.5570067936	3175728.4215181875	301587.0613233872	37506809.598818384	2262691.7013097606	482135.43214414397	14671776.215846263	4150051.306636729	3431912.8578288257	7916567.226212169	8745883.905124402	523861.40828410676	1158657.211041504	7463483.98513845	2076727.5297388155	3994796.393958882	4495648.203570201	2857155.0752631724	7900830.923095672
485687.43837933335	2723152.7733782204	2601232.862308956	221494.32613368734	7888847.44465423	8347171.205657106	633012.3910914265	568558.0617663452	3617360.5442367657	1713435.2786497332	2338194.7861511894	1651494.9029608832	3175019.0611559935	301585.1874136609	37434257.92177775	2262430.741208067	478339.47424353554	14248323.516319774	4149173.4019396203	3427410.2806835966	7914883.94258917	8745781.182537224	523849.9877098169	1155298.0129399777	7450825.823541299	2064343.8512305731	3994796.393958882	4493302.307877681	2845113.4811675446	7848087.698013174
485266.0074299589	2722339.9235210973	2599840.220416511	221447.96879054577	7857820.847862076	8338445.585942571	632924.0385001404	568484.9858929398	3603887.423029663	1713326.9143525325	2338194.7861511894	1651444.7007383408	3174837.0071485033	301561.5907937394	37343885.839093484	2261122.013419596	477779.63223657967	13857257.190336129	4147240.4362421446	3421819.6160024363	7911590.365034076	8744417.472679032	523743.41244275426	1151602.6677661724	7441636.74523214	2062247.9234742783	3994281.76154299	4491371.39173186	2844236.026118271	7840578.693044804
484667.2580866817	2722339.9235210973	2598592.855430336	221394.96120063026	7842476.0257829735	8332432.423583901	632883.4435290768	568194.2298483662	3600978.3444022685	1713166.9144119103	2338161.194012889	1651395.9208329553	3174632.806566685	301541.5170310412	37336509.04777378	2259748.257989522	477495.0826896763	13814346.040094843	4147016.284257194	3415927.997491892	7905081.695516995	8743487.524571445	523662.7026232281	1146301.4264100231	7431509.95600064	2061419.3249511784	3994006.6123457598	4490650.624596868	2843467.6650599525	7822375.626176687
484580.4001552081	2718948.1703792894	2596030.9029229847	221380.85778929084	7810830.079062397	8327199.4073395245	632817.0701213889	566294.668071655	3596146.239259154	1712993.237662045	2338155.8651148505	1651247.9209642226	3174564.1412910307	301534.05392654816	37333290.52093165	2259637.8451484037	477487.7899889772	13602354.648073176	4146449.368451645	3415845.497197967	7893787.64634633	8740457.334196439	523368.81852930295	1143463.8591557718	7426645.523697407	2061388.2522315949	3992766.3000578023	4487656.475432936	2843440.1202887283	7804565.682786866
484455.7761381811	2717750.2587646907	2591003.8833399443	221371.26173394136	7798560.321788021	8320214.159207361	632738.885046329	564911.7192561411	3592910.832939145	1712735.9622696154	2338142.5945211397	1651148.3681192652	3174341.0673666424	301508.8303650282	37325565.18821995	2258486.6202867026	476981.416079122	13397137.605521696	4145068.739857559	3415845.497197967	7891760.1327045765	8739496.853516549	523368.81852930295	1142398.8812791265	7413964.625845149	2061052.4238543874	3991668.1892745774	4482811.012973524	2839840.0240630163	7798943.305261275
484123.7129878502	2716743.48979777	2581872.4649145207	221324.57668420917	7751746.272001153	8315704.907580343	632673.6098332896	564471.6082440029	3589029.9194225664	1712467.6822430207	2337829.662595111	1651024.5438093622	3174167.462546168	301477.50102252775	37315031.063543625	2257853.391621559	476652.6153369802	13397137.605521696	4144133.3255358557	3415822.6496559395	7888347.285520587	8735507.590971777	523362.1499745654	1141087.0627754712	7401685.641294399	2060951.9702404726	3987754.3946247264	4482556.5829955945	2833174.6048942716	7772593.580990077
483360.81657729414	2716542.245020368	2562634.690247847	221314.1080839165	7698089.2029153	8312259.973922469	632672.8968926194	563833.3312459381	3585853.6657779845	1712085.844435162	2337452.005596475	1650955.1895462314	3174127.1141064065	301407.996884402	37267071.84947228	2257447.948500204	476588.0243543566	13374576.29526833	4143755.894500867	3412625.2812654795	7887077.014324951	8728577.335335717	523232.2791613583	1139346.810686033	7362073.629557033	2060691.3187457053	3980904.041273888	4479997.636440443	2832648.589366452	7759311.161589696
482294.4613826943	2715583.753640874	2548707.9049998885	221205.90795490803	7691345.147658755	8301042.547254006	632670.326411264	563365.1492355298	3585602.164381767	1712003.5295132315	2337112.8343693344	1650899.2333871294	3173934.8921772814	301338.8255784647	37209559.79968461	2256601.5093107074	476486.48776530987	13238766.474979827	4141220.236776013	3411655.5873167533	7880397.647412716	8716430.823548913	523070.3420156616	1137825.577308277	7339317.843126649	2060346.2384062198	3976653.9761542715	4478628.874035807	2830396.2156393942	7751451.175158623
481687.2606580028	2714829.8037562743	2536748.394740736	221118.59577535378	7680285.940858968	8300111.281367423	632647.6063536406	563250.6763347316	3585529.833435332	1711859.6774507207	2336582.9510608464	1650785.117383658	3173833.565117176	301338.8255784647	37193117.17684657	2255776.879150455	476466.5383636131	13131026.282284368	4140494.290040611	3410691.847249804	7875596.46935215	8716430.823548913	522884.5423416605	1135562.8683044312	7337397.002594481	2059963.5995727875	3975823.2350990674	4477220.726470512	2829853.196231748	7744427.002819431
480439.99909067055	2708133.5352487722	2529382.0178589	221082.45415680765	7673498.1607376	8300111.281367423	632644.4722071295	562908.0085383957	3583985.295791318	1711779.9517785474	2335593.5047945012	1650732.7257254897	3173497.8767443914	301323.6955482112	37184648.43607378	2255570.185951438	476347.62134136015	13102099.360681297	4140297.444086287	3408680.749658665	7873320.232620948	8709194.360886972	522258.9720613999	1134562.4923397147	7333045.250716382	2059458.4412278892	3961339.8726779837	4476198.812999821	2829820.798899971	7742414.956008184
480098.03694224777	2700748.5966571383	2527884.5078811343	220865.84306155043	7657918.542928978	8290074.052635976	632631.0487377716	562906.1897612112	3581153.6196727315	1711336.1808085842	2334668.8145890106	1650504.2227683016	3173212.577266685	301283.9668942783	37127884.88062057	2255309.5699219904	476265.0591759441	12723279.375859909	4140192.1893816227	3405600.8299762663	7870130.297819725	8700249.89509712	522258.9720613999	1134212.3228923306	7330919.075733212	2059121.943370943	3941540.982547554	4476178.752485265	2828423.835248402	7738707.803428961
479759.44079896924	2699354.2260852116	2527881.4362604255	220839.46260532775	7649460.4635892315	8283188.821844661	632618.0024745057	562904.5411622184	3579573.0992057226	1710631.4882182495	2334519.106935847	1650439.6795844533	3172429.495399265	301277.57766050025	37103983.15301815	2255010.2452914016	476167.326112132	12414644.19834068	4140029.327056392	3401621.6787544773	7870130.297819725	8693889.432841245	522248.4412094557	1134106.8315828817	7319267.043769465	2057863.8915885403	3896290.355607723	4475499.552685054	2828013.7946946844	7738034.912153667
479546.9777822436	2697987.255366868	2527881.4362604255	220836.47483697068	7642059.632272534	8273168.8942795945	632601.2092385662	562489.5217601496	3568828.306299791	1710480.5801030442	2334160.428422727	1650382.1813931284	3172216.414704698	301245.03627884516	37099666.2937575	2254869.2061198475	476037.61690940824	12220565.819015745	4139486.5941265873	3401031.385777472	7869483.5315067945	8692178.418186763	522243.5543817644	1133842.233907589	7314119.265524471	2055505.1921113124	3890559.027271084	4474223.296798486	2827266.0270825746	7736825.381889317
479006.50071112975	2696423.717893986	2526678.1314383005	220830.2509952129	7641808.819957052	8267869.262298739	632586.2082946238	562283.2823335127	3561009.6820611586	1710203.9392163465	2332145.1013182327	1650078.1491922727	3172036.9947962826	301229.260561837	37099000.35008775	2254612.605503196	475452.9446521613	12220116.51560137	4139107.4724376304	3400691.0467226286	7859299.795528103	8670932.685555123	522239.85919760243	1133231.2648751517	7312231.706828649	2054354.0175983324	3879292.842795363	4473415.081308186	2826532.7602236527	7735791.192563679
477826.7127523355	2696331.820483355	2525927.3650946515	220824.62636138283	7638093.608290801	8265211.551744345	632581.7290916711	562237.6069721535	3554370.979051269	1709338.9800259075	2331740.2989079743	1649843.5132064645	3171943.301888828	301218.4253329773	37097914.79799865	2254222.7100575366	475063.7812467565	12190827.649376126	4138869.3913785424	3400387.5708504575	7859299.795528103	8659104.462106606	522228.9713538097	1132960.3177874426	7302006.2399104135	2049087.0693828664	3868797.5014302447	4471572.400112199	2825772.724542639	7729959.305059395
477426.3825925649	2693773.103140725	2525381.379138466	220818.5548565478	7634709.861514085	8254126.768061716	632569.0688905695	562016.8934745591	3525100.595830202	1707003.0676873592	2330967.299182749	1649232.5355235978	3171533.036604325	301217.1023811996	37084029.55168424	2253696.592075446	474576.7015987006	12156846.026126381	4138736.349132912	3400012.432848846	7858112.869331034	8643289.939075356	522221.0178391999	1132866.8600037622	7299162.7841849355	2041278.925077252	3828943.033223118	4468249.436109032	2825743.6842359602	7722342.457361771
477309.537478452	2693043.450726748	2523902.195794893	220805.9255306677	7633155.300015216	8244802.514305637	632567.4535144288	561324.9014992716	3509906.289856545	1704705.0281717728	2329416.9102123887	1648909.0691588	3171233.524560851	301204.64943497424	37053924.465403706	2252563.509531808	474269.0478355939	12129218.694192288	4138474.662753036	3399517.0413743826	7854137.180904343	8631317.808515701	522192.62365474843	1129400.6355770736	7229675.249949822	2031237.3431579839	3803618.2667167326	4467767.004038065	2822033.8232655777	7709212.2708216505
474696.56611314847	2691162.2066436443	2521637.43673207	220769.99877389334	7631477.534086316	8230060.551431541	632559.5513615473	560844.7514516406	3508837.3584173424	1701984.8685029687	2328161.751507924	1648780.5948365459	3169954.7220834396	301186.6795586403	37007068.441183746	2252219.1044534165	473522.5377223056	12110090.212919105	4138297.979343951	3398990.6527528157	7852907.842971023	8626472.312660176	522172.83405646397	1119642.974157	7223533.770966729	2024792.5714902163	3791692.678463472	4467199.838822627	2821753.082354201	7698010.925482661
474484.65376453294	2689955.398343879	2520516.0234675505	220759.54806543334	7630893.309933751	8209883.45028354	632556.4362231845	560581.7724239951	3508446.153138016	1701829.8994154616	2328115.717949093	1648780.5948365459	3169244.3353434745	301172.4300111242	36992604.756234355	2251909.360128822	472004.1934242611	12088300.220757814	4138097.828523058	3398413.818319622	7851450.791083932	8547840.265256127	522148.38997195056	1113410.0219837225	7208962.31775128	2020843.5229122997	3789577.2615573592	4462526.557567144	2821511.9635657286	7676409.787931749
474285.83911271766	2687029.3970123855	2518236.8338318747	220748.39854070244	7629728.261176594	8200258.289301371	632545.5257652719	560536.8437337894	3494461.245042362	1701765.6519998026	2327151.0132344947	1648780.5948365459	3167512.2901956406	301160.1121504883	36982550.50032568	2251308.1852346063	470987.8237272858	11872084.245632393	4137443.0318915616	3398259.658120341	7849700.942883145	8530309.96685931	522018.23988591356	1111335.9528626932	7198679.577012901	2016812.4528141576	3766727.995115367	4458720.9610306015	2818502.8364390354	7654040.5114345
474278.02447107655	2682808.4960590345	2514736.5269307694	220744.72676303008	7627292.493370228	8179745.04095354	632541.3910105067	560392.9182553407	3485286.8609665097	1701100.7501812696	2325611.2998164976	1648762.4115262732	3164560.575710251	301145.7509803078	36966529.424611494	2250881.3580535874	470641.502485165	11669374.59601634	4136951.2958174506	3396454.1399780544	7846510.354187528	8527332.419015547	521820.8622442999	1109274.0301886648	7190608.587561271	2013437.816224487	3746817.6302966387	4457463.888524511	2814831.7561969403	7570544.060739109
474217.60543984326	2673820.0839540367	2514272.571704448	220741.34431828005	7625237.55220488	8166256.860484843	632536.3930510343	560218.8750191359	3479722.8958894303	1700912.8901027883	2324657.640278241	1648647.0213107013	3162385.6275176276	301101.32098689955	36930251.49629158	2250249.5815767273	470349.60455700837	11126011.520546248	4136491.328837186	3394881.2341211187	7844907.273994147	8518244.246740177	521749.3999774901	1107274.9750926483	7184193.519372618	2012419.8642075565	3736999.8658735035	4453105.296717076	2811414.8578824573	7492691.879268765
474196.1409447335	2672984.2081420384	2511091.893589066	220740.955325495	7624385.161448503	8137611.245823064	632515.1177095014	559999.5742152331	3474621.8157239924	1700884.1261783903	2324297.4860645537	1648599.4530930675	3162027.0749786915	301070.2482634473	36885287.046233565	2250077.5108221075	469440.9107103773	10883532.003920188	4134516.8534687366	3392770.860533634	7841423.796022179	8513219.744999995	521650.32375804684	1104195.4165391698	7153162.947197094	2006560.4911888125	3693338.714953851	4450010.265864438	2810562.841857269	7426042.276658158
474127.98702155496	2672984.2081420384	2509465.0313637936	220740.7315183026	7621866.862181551	8135472.161733998	632492.6249901243	559587.9539445769	3473619.0689357403	1700446.2803956638	2323567.343667605	1648501.5609590525	3161927.6653368482	301061.0944375652	36828097.21964138	2249868.0778822894	469316.68634024635	10721836.631577784	4133838.9323984245	3392770.860533634	7840948.0904073985	8509721.576418877	521513.3689571293	1100015.1084045756	7133841.807632774	2003623.2413149884	3662211.9318038775	4449065.865477364	2808167.2241236866	7386877.537653532
474070.54228568607	2672607.5313766873	2507673.27973718	220732.5529950143	7620223.961120154	8128448.128163679	632461.3984769441	559028.085735809	3465199.749505216	1700442.073117526	2323010.5465422757	1648204.9766770857	3161838.637233571	301009.23217794654	36799877.21152407	2249779.827028629	469237.49917008786	10092772.007491693	4133523.6378058563	3392323.465016032	7840948.0904073985	8507624.977082614	521489.07462663	1095884.8244765094	7124251.992608849	1997164.4146084208	3645226.3874740005	4447706.118607957	2802547.325481682	7365091.315839246
474002.64412197546	2672390.3870239463	2505800.2005650736	220723.91363324743	7613023.738941282	8120549.98339301	632450.8369062376	558383.9172518594	3450050.023980091	1700200.087857269	2322742.7218468664	1647944.1896959823	3161740.670656621	300922.909933733	36784478.176509865	2248936.815143837	468989.52638517704	9804871.305326408	4133053.7193628745	3392321.433211497	7839702.842263105	8507188.740590408	521447.0370268785	1093043.4182806618	7099444.822994471	1988992.8383333513	3645226.3874740005	4441571.54216272	2791442.691309145	7365091.315839246
473915.3399933023	2672301.2029021727	2505702.3024112405	220710.80607602818	7612548.821545555	8113658.910868251	632424.3702964034	558383.9172518594	3424811.1717701475	1698832.2701050998	2321951.1266044783	1647649.7526097465	3158918.780235993	300834.42547355965	36749272.487070054	2247018.5038217558	468678.99931632343	9673797.2984635	4131964.620233394	3392221.6521527506	7835456.8373277215	8504239.739026254	521422.55505093804	1092634.974215986	7096625.7525939625	1988366.9988731295	3638312.634148114	4439864.204706792	2789214.900741624	7362648.182876606
473857.10231197916	2671952.2160394154	2504739.6976421317	220696.3781193396	7601656.487088406	8109979.250238174	632397.5986250234	558378.6908701253	3415187.163812477	1697718.9800466357	2321334.874071004	1646244.8463223195	3153313.920694758	300780.7089323259	36701914.929446794	2246186.941493922	468402.0050132486	9571810.839242624	4128738.0068820124	3392165.41035754	7833007.366047234	8501943.397547469	521354.79311319103	1090618.887532672	7078010.719200483	1986702.6342241436	3587819.199483405	4438405.369513346	2788507.8617879376	7360594.499486509
473681.0370682609	2670923.669963061	2504602.8905214877	220665.24583483374	7598560.418206307	8109528.866801342	632306.4474183155	558338.846074726	3397805.6671969066	1695933.6937761342	2320941.2000339744	1645169.3921915393	3147421.9086898174	300401.82979775337	36694544.805576034	2244959.2220066246	468178.7337704762	9352913.919884998	4128297.322322295	3390940.4461365365	7831059.484187228	8498495.354606919	521253.6784110513	1088917.6615193945	7076843.703955813	1986472.2376050763	3568424.021240034	4437075.567441108	2784749.888266457	7359317.307564148
473000.6275104835	2666802.7423038785	2498275.2164872107	220661.05212929664	7595684.985109029	8106947.377023302	632235.8903827409	558285.8416119271	3378339.226261342	1694840.2815400697	2319845.0270706536	1643780.5906545336	3125708.091120778	300304.4143674919	36673502.92801254	2244724.7825547857	468019.38281269686	9266778.407797066	4128193.0252318904	3389265.1030123057	7829283.939901831	8496354.032920187	521224.45439919375	1080760.0638238646	7069932.325144384	1986146.1850580517	3563760.88041914	4436860.77630789	2784064.8993292684	7356110.822312754
472981.8236470624	2665061.8636629134	2492440.8428686135	220659.19974070063	7590969.897183144	8104575.563291193	632235.8903827409	558249.3755489553	3363308.734778698	1694541.9373525926	2318672.924018826	1643772.0006204927	3097201.431476064	300191.45700611576	36655523.08700936	2242878.1681730384	467626.61116193724	8770964.956603901	4127975.265009957	3388760.4099616343	7829241.025213668	8490782.278394217	521128.7224726471	1075622.9170944798	7062393.198096734	1985470.8430036302	3560826.406014939	4435747.880489105	2781612.361784335	7354122.452653603
472976.1878884538	2663055.896840208	2488964.82408685	220655.81519928336	7587525.652215176	8099050.705734648	632223.3443970399	558226.3481071767	3352499.7557768268	1694218.1907749844	2318256.199374424	1643382.0690282611	3096107.282180167	300181.7717898489	36652084.35876993	2241991.151613591	467471.03931847843	8672161.734035525	4127927.407637105	3385607.377291912	7826147.086753267	8487382.779455673	521063.74096030067	1072499.5279829162	7060353.2858099025	1984411.5468157488	3551587.25187437	4433625.2516908515	2776997.446272513	7348143.8042170415
472334.7883603172	2660787.413216142	2487187.488867956	220654.29100555106	7578361.283938872	8093439.334901764	632213.7944108509	558181.4444604144	3351808.6628802554	1693823.8910294925	2317132.6390978494	1643314.7724693322	3096107.282180167	300180.0135555953	36648923.53973705	2241833.4804332955	466986.1401857857	8579220.65320661	4127649.915962695	3383982.9180859243	7821828.18572498	8483388.146746537	521024.65190648346	1067452.5082631484	7028754.340957052	1984396.5211994487	3548914.4123392105	4433625.2516908515	2773857.196875214	7342223.2115054
471974.63368115085	2658476.295063585	2482099.6609319216	220652.41076261963	7572215.040403128	8085671.276764764	632207.2361167682	558171.5148106171	3351671.3470861213	1693274.6335849955	2316462.4911135584	1642738.4721337585	3095744.6152563705	300042.81497000996	36563059.87986216	2239962.1421015323	466476.28613895737	8522141.132019272	4127615.709825277	3383015.0028061382	7818324.801621837	8483012.508627526	520942.1961860243	1067292.6643392895	7006352.00126962	1984194.948765104	3526573.7081267727	4432990.058498334	2773800.263677151	7335693.523182325
471301.0519652363	2658190.633496261	2476893.723119215	220648.78329152253	7570687.534724599	8077756.434704156	632205.5165748959	557949.1332529559	3350999.446423453	1692479.705929715	2315421.797679782	1639945.6306526694	3072760.8338071587	299994.3799873458	36552684.17566811	2238397.44604347	465926.87608285755	8510847.567078248	4127488.3269401933	3382594.2165922956	7814324.851201726	8479370.67562038	520907.2051177112	1067190.3870066484	6960585.832802802	1983966.7910654363	3515449.0784455314	4432216.601159198	2773747.6909305765	7334731.125176134
469425.26358656696	2657412.067339239	2476893.723119215	220646.2093529926	7568621.02699238	8074230.077658978	632204.3973540233	557822.4637394027	3350379.642574954	1692334.80348815	2315376.4364710194	1638986.5639300833	3063017.8121272763	299928.88479224686	36534802.25320304	2238397.44604347	465351.25178406434	8509831.856812226	4127407.26237368	3380888.6389522725	7806341.453340583	8478492.225591142	520883.02857538627	1067190.3870066484	6921505.493410396	1983792.579938844	3484660.271574004	4432184.214363025	2773478.6284557297	7333392.251613396
468351.29264018225	2655393.517080677	2475471.3962445906	220642.08888615487	7563205.702201137	8061433.867719178	632204.1889737201	557604.6076710179	3348171.5936382627	1692042.2082767668	2315314.906053074	1636206.239808246	3058776.916655239	299880.22095667885	36531792.68028028	2238288.472270513	464456.0754801319	8509831.856812226	4127386.4798049466	3380087.432177978	7804263.670576012	8473585.723438494	520818.2373608957	1067147.8639053695	6905339.159359314	1983337.3569331686	3473015.975914588	4432073.455678948	2772126.539110438	7328838.681452675
466421.8937518307	2655393.517080677	2473956.9121288382	220638.75477058336	7548182.938692914	8040610.483136752	632201.2308289432	557338.3475928181	3345634.3047282645	1691628.79531117	2313673.8747601076	1631014.1637041015	3057798.5593919554	299648.99363269674	36512976.19275142	2238081.560209812	463325.70027654833	8470529.840134365	4127228.312224471	3379596.5775802913	7800599.381013903	8470060.424540002	520776.9478077779	1066937.6867712038	6896993.850910688	1982959.0012079303	3462709.3234299324	4431856.455896224	2770286.7105565122	7321789.521086613
462452.05898698757	2655225.538493996	2471892.1008491423	220636.33513152256	7542392.495876676	8040610.483136752	632186.1328008978	556632.2822562058	3344072.782224619	1690105.0772547447	2311792.858621892	1628849.3730535754	3057786.0388524216	299601.377011301	36484790.674036846	2237543.2126573455	459210.2375689292	8423862.965511069	4127106.8410617863	3379220.913570439	7798185.0960001955	8469354.931962302	520754.398034732	1066834.3015045219	6877427.577751363	1982616.0508840978	3461147.887579116	4431463.159032853	2769752.20375408	7318455.440653305
455438.7879591498	2654825.138305096	2462627.7275721407	220602.58932636344	7541987.540737312	8037202.574168769	632177.0821216407	556165.1674719274	3339389.168495535	1689270.1410044485	2310736.7725785105	1628793.258333192	3056772.553432813	299542.965866323	36440660.12166245	2237339.185332137	455435.2472370806	8267721.041543705	4127007.663008736	3378434.535392068	7793787.305037897	8468792.881512297	520731.28765067307	1066140.9644538686	6854094.844932361	1982204.3121350727	3437135.421898123	4431156.114812315	2765782.5251001674	7303546.834865749
455331.3973395551	2653264.7147734854	2454920.9648835794	220584.37478418287	7539251.8488078015	8031958.089326827	632175.8072634181	556061.2656080173	3335141.859635291	1687781.1970467467	2310280.607667834	1628709.2245838596	3053373.688958664	299542.965866323	36300649.576484315	2237330.9420868177	433778.92539520055	8064901.516561642	4126973.786407413	3376943.8017902197	7790985.125298344	8468533.032399137	520703.07204210653	1065727.4270049343	6838118.918507107	1981939.2087121364	3427527.6264562584	4430544.006318609	2763220.7843197733	7301494.661111254
455041.1173004375	2653188.682603336	2454912.5960651645	220530.44488016216	7537152.129093881	8028950.555085005	632168.9117416509	555987.7414828787	3330548.700291461	1685934.5852125594	2310260.6366135525	1628680.4713464128	3053089.7446258343	299525.20424159075	36186164.98960558	2237119.566615382	414600.239018298	7760599.348598239	4126910.8121151105	3376409.508249254	7787623.130871659	8468458.79189875	520698.26447107183	1064348.0924749123	6836364.658438942	1981047.091168306	3398025.5040668435	4429516.971986347	2762141.5362959197	7301127.903865488
454858.39117764775	2652839.677250245	2454906.0133067155	220528.8069409273	7531688.036821368	8024712.1065983875	632146.7778135064	555863.150182109	3307510.534339817	1684704.6471644843	2309669.205019291	1628639.787325776	3053000.0831260127	299507.47634567507	36021734.24759821	2236051.470475559	391972.88872089563	7554641.417185304	4126898.2297199657	3375782.522968116	7781187.172678412	8468387.062890282	520660.9533265104	1059300.8977587468	6833235.387115748	1980036.5334969652	3396191.2725460744	4427983.802004205	2760589.14113601	7294830.769294831
453567.1330445637	2652591.2799475826	2454808.0885413163	220515.10799751428	7522935.904334143	8023038.846468424	632120.714004612	555646.6806817257	3275448.074666402	1681835.6163851698	2309070.7084991178	1628585.9396122722	3052557.0386520866	299507.47634567507	35947407.69597154	2235121.2248830507	335219.7057364052	7462967.6020470625	4126875.117898214	3374840.3704121364	7778022.394428032	8468387.062890282	520637.8760863063	1053784.3615693029	6825196.351223454	1978156.435758999	3358798.5364530114	4425625.007986525	2758569.6554291956	7283347.639370086
453001.93697205704	2652045.500934134	2454807.8019093033	220509.1275356876	7521843.214794811	8004411.289187401	632110.2798505777	555523.4696368629	3262255.5307168653	1680154.554060257	2308305.6727592032	1628538.0683405949	3051997.673925873	299495.5041407887	35923656.799124286	2234607.7950934214	335219.7057364052	7451693.8370750155	4126823.510448931	3373966.5084474613	7762698.527689057	8468381.002556605	520578.5475009347	1053711.7621013627	6818947.075236147	1975784.8796875656	3348209.059421985	4424383.390721141	2758127.0304624382	7279855.058999096
451066.1309755686	2651747.732238269	2454807.362131911	220484.67977220967	7517222.226431988	8002967.540564948	632102.7382166898	555491.1562854284	3245636.8687500115	1679396.2423810016	2307878.3073977553	1628444.5665466525	3051251.7561395676	299485.86091571685	35855188.609456316	2234588.894209503	326048.2589448785	7438825.255458409	4126750.7160591055	3372123.4563809796	7761557.499829329	8468282.362391716	520512.389632595	1053406.6827467943	6809146.070408728	1975019.5443655862	3335986.3065932197	4422429.480830523	2757607.0929847443	7279330.881911278
449880.7946674599	2651582.726216514	2454748.365166124	220392.31637230044	7514344.147446469	7995276.108245273	632091.4624143187	555432.599335124	3216717.10926817	1668687.2315231434	2305501.8609593287	1628292.937907573	3050080.7153128115	299470.6180561404	35713875.43195804	2234542.1490545967	285721.1650569148	7404043.338434203	4126698.436640884	3368089.62200182	7757135.979713115	8468241.62593658	520503.0649221175	1053326.0467092309	6802627.62500884	1974987.7458603368	3333856.4111602865	4417169.99723917	2755794.0201393967	7269677.900714627
447578.2528837422	2650712.913331579	2454659.9798431364	220350.4012027048	7514221.999932757	7989383.230190499	632084.4300677502	555432.599335124	3198623.4655582295	1668687.2315231434	2300411.312091695	1628193.4292538585	3050080.7153128115	299424.379361213	35169189.70905307	2234178.6444385992	280437.5739141676	7342932.836846017	4126676.820828624	3368087.2181219975	7756191.828303649	8468202.978839912	520501.5957155571	1053156.5230530917	6797800.487812083	1974878.2431145066	3316107.071684115	4413580.4709283095	2754461.5190682863	7261611.550911406
446050.2112127483	2650129.5673179943	2454537.6691766595	220348.11743370566	7511923.084783266	7984285.121648874	631972.1948765382	555223.3011882594	3163456.3602858516	1665790.7876200983	2299740.172477708	1628147.1126874276	3049231.551551462	299201.56421421777	34891671.79000364	2233776.293089082	278250.0901513448	7334461.593040091	4126673.3877375	3368067.205857477	7755596.886974272	8467993.695021128	520474.99097887485	1051995.1802230484	6791146.426754114	1974149.798810606	3277360.939289631	4411013.937560801	2754103.1370459814	7253491.212493333
444539.37820025143	2649683.2562851314	2454435.6590038715	220345.91654386884	7511609.121644163	7981866.996313862	631877.0336639177	555138.9683418628	3149881.7577142203	1659689.9312934238	2299287.9209931144	1628064.1546248423	3048468.592878991	299128.8576251379	34814867.00389544	2233332.9820081224	278250.0901513448	7287767.189512636	4126673.3877375	3368065.754710321	7752109.754039301	8467868.023343923	520468.69418700074	1049415.3147887914	6786958.474565072	1973654.6847448302	3272580.508096197	4391009.553833328	2753812.6695447396	7251503.34682611
443868.2863964331	2648958.7641660487	2454292.555733664	220342.90624372513	7510716.474527724	7979589.45038302	631871.6496052329	554935.5100194628	3125819.394753214	1657106.4092751679	2298082.5186122563	1627639.777301425	3047865.429564243	299108.57013101503	34324259.08331534	2233295.7048729532	276744.1664928464	7273768.679809608	4126646.3526303805	3368015.2725952887	7751195.833762661	8467729.032169748	520461.5866889269	1048479.1584941975	6782834.736761723	1972128.9412632326	3255492.4413112155	4389861.28360271	2752571.01488094	7249207.919170334
443229.93779296236	2648338.64986231	2454165.0483263778	220337.13479082752	7510491.567904858	7977168.154496878	631869.9418884147	554791.3404933535	3125819.394753214	1653188.3304838727	2297738.8049860136	1626849.6729401876	3047337.598178041	299105.35148087837	32156119.62245119	2233283.516433049	269879.03730502387	7251578.97163499	4126646.3526303805	3368009.5278292843	7749245.905482741	8466158.74112081	520460.22988941567	1039518.7981199968	6778531.355505306	1970876.5542380083	3236028.162004806	4382037.95303724	2752278.7345027	7240925.461630344
438121.583464802	2647682.940032662	2453828.4044194175	220328.18446840442	7508955.611285058	7970888.814826691	631862.0232153048	554585.7557376989	3086622.2356492896	1652742.5506766355	2297470.006528463	1625212.13063805	3045709.871106755	299103.9683480354	31726991.40293693	2233207.7507751426	269041.8886243701	7224788.91948663	4126638.7014393862	3367980.922546779	7748605.488377863	8462166.954875223	520449.4192151138	1030780.4208783174	6775124.314240321	1969870.0289486065	3211977.686580295	4381127.8472696515	2751661.592046183	7240119.573172925
431656.3924266284	2646723.2063411395	2453352.731388849	220320.79779546108	7508476.293327451	7969009.601786146	631846.484187432	553955.7249397034	3052579.863526604	1650629.271184599	2296406.641514602	1623073.4835534417	3044724.071127506	299092.2280077324	31564054.227868978	2233207.7507751426	267478.27734050236	7163098.348396618	4126513.071806668	3367909.526591163	7748345.75807244	8458525.925210034	520439.43262671505	1030118.8097233111	6774320.853233292	1968513.8742607525	3200406.111363346	4372708.600769734	2751565.522047803	7239992.972545222
429530.9794998269	2646220.2634058436	2452591.287046783	220315.1991435111	7508390.373072755	7967368.606564182	631809.0338894151	553851.7541102837	2998778.232713118	1647294.5606280349	2296001.404985077	1620636.237548291	3044143.3988685077	299004.1280994538	31510356.101087492	2233203.423314745	267469.68608190084	7158587.739594255	4126457.77342808	3367863.832208777	7747299.122828528	8455841.052523382	520433.3885842918	975848.5688325542	6769277.065455006	1968484.143230102	3175769.246523023	4368477.960813607	2750472.1920377035	7238123.067913985
423823.75250339677	2646121.081206605	2451619.968200621	220297.80115285414	7508298.392252384	7964094.653975082	631683.8289284594	553780.6947640222	2987957.223358882	1641067.1378098077	2295259.974279483	1618922.801565863	3043524.283274187	298968.9112167219	31510356.101087492	2233173.476692209	267463.2848116247	7155254.1448137015	4126447.685868033	3367821.7024448607	7739647.923025975	8449226.614011124	520432.8766966639	975848.5688325542	6764244.735361813	1968307.9435668597	3164469.1718887575	4367841.125692054	2749911.348291302	7235966.385651015
416964.6006213287	2646107.223348525	2449726.411318406	220295.88137390962	7507580.044685762	7959918.552984274	631468.1645913037	553714.2807097115	2981739.383107944	1640000.7794478817	2294559.1100503546	1616204.7533925984	3041535.9462479455	298886.7934536154	31490206.81843614	2233170.7335635903	266514.4756645218	7152511.906240628	4126414.274870966	3367641.871943445	7737483.882379955	8443695.697255226	520402.02782920864	975848.5688325542	6761917.188696442	1968152.0785050562	3143107.400425912	4366235.585377473	2748445.4167005513	7229528.794571601
415844.33988179715	2645992.893578075	2445183.3169602915	220295.88137390962	7507024.826227447	7957037.538030412	631353.5286542343	553647.2296868025	2963019.697340547	1637902.2158709397	2294012.242928879	1615181.6161182397	3038627.4743842673	298886.78983425564	31359820.338871554	2233143.4249499855	266514.4756645218	7146897.321089993	4126227.416769339	3367366.4881299986	7733028.6775567215	8442298.85799656	520402.02782920864	975480.9277517443	6751325.389918607	1966063.2446094186	3134575.5252540214	4355264.2432999015	2746144.7529853955	7224104.875421668
412981.6808192921	2645875.514285211	2442814.8404520787	220293.75098049588	7507009.640321582	7955717.447111711	631018.0959473641	553640.8546330654	2961232.560366218	1636558.8069076163	2293452.41505737	1614959.4313433962	3037654.312464315	298886.78983425564	31281694.245985482	2233129.9668156644	266189.27556705696	7128007.749352055	4126204.706790407	3366867.4480001926	7731008.451022797	8441816.673627626	520388.58083580877	975439.0147794865	6732752.714730684	1965639.6419917783	3118596.9896063125	4352638.1776528135	2745968.730323747	7219258.017743265
412981.6808192921	2645763.9634883194	2441405.026559911	220275.7575328183	7506362.760421991	7949651.20515225	630881.9583596081	553532.0492586558	2956919.0647961823	1630043.1728924934	2293320.34562428	1614874.6748990738	3035899.5306091546	298886.3744974299	31256521.45822668	2233118.5609546867	266182.8021236546	7103257.085900165	4126045.9070623154	3366079.2198146535	7729352.209812325	8440837.901659502	520381.9068710755	975439.0147794865	6719971.858925094	1963285.3247743775	3102268.4034831533	4335768.90024085	2745548.8930639955	7216293.212775914
411607.8715235393	2645755.056157578	2439633.155979077	220245.1499300297	7505518.095360108	7947525.1048639845	630847.5862722511	553400.1252164985	2942643.7975568874	1627194.616174783	2293219.671923659	1614207.6935334648	3032705.313303538	298886.3744974299	31165136.984228387	2233110.7340736217	266144.92734294524	7097513.234507412	4125952.366196562	3364916.177961668	7727528.5181745775	8434213.153952157	520364.9208747692	975352.2620038795	6712538.158830152	1959021.1957606613	3094930.983067565	4323907.8133632615	2745422.2794429036	7199751.419527468
411342.01900638506	2645734.896532431	2437680.973015166	220236.64008179223	7504141.134837748	7947131.877709566	630734.1182415436	553347.7635420449	2925483.4772949	1624186.6289829793	2292651.112653673	1614112.4403273645	3029638.297479142	298882.06024377403	31051977.191114675	2232676.106730486	266144.92734294524	7089009.936017979	4125572.004189706	3364911.5360766156	7725614.314764011	8431136.220694393	520363.73045790824	975315.2115040391	6692007.2384589575	1954665.7310005478	3054065.016899088	4323308.37846084	2744956.6256999164	7160022.427749915
405320.8304843817	2645683.119518548	2435679.481867668	220217.28824353887	7503523.232364405	7946008.435233485	630722.1586259865	553166.238450076	2900181.369252035	1624004.9682122385	2292319.3439470036	1613787.0593246256	3028965.2512480672	298866.86330516497	30978858.229574166	2232478.846142032	266117.028147411	7087928.270473396	4124734.852469366	3364547.0190675296	7723743.573727025	8430426.1522133	520345.452241421	975290.0206828938	6679790.129895172	1953177.2686758374	3018753.575149355	4322742.955433891	2744956.6256999164	7149773.182979977
398676.4786847187	2645529.5456631705	2432248.6733869473	220204.99050945966	7503261.953808475	7944749.754849902	630647.5298919098	552516.7854302283	2897404.2450794876	1623265.097250876	2292058.400057213	1612413.8488651873	3027893.4808285865	298844.38959384273	30854729.521932885	2232293.4379022606	265967.6351597257	7086898.631994356	4124641.185539224	3363932.9053461608	7722731.281343796	8427527.588236744	520338.47974996094	975072.9240297679	6671907.423633587	1946761.630112353	2994308.181310252	4321644.604839424	2743939.061989283	7144668.08797082
396126.203590467	2645225.559380615	2429503.8750807145	220204.07689358765	7502023.406654998	7940115.80253725	630582.0170971705	552373.7974008578	2869146.4576279423	1623261.1218308634	2291912.7732255473	1610827.5586743476	3027114.910938881	298832.66633403633	30711393.53500712	2231764.3086191327	265897.90560592245	7085745.348591026	4124533.020699107	3363441.6274065417	7721934.932774299	8425732.991661604	520318.0002604246	975003.3708688949	6661437.082282751	1911409.4583467678	2987371.6283503794	4318365.578324011	2743287.2490166193	7114380.280205768
396028.84218154487	2644643.1403202834	2422290.7961177547	220194.94007666112	7501223.428812994	7937763.568419249	630444.8864229955	552224.028460229	2863046.366170121	1622985.2603909152	2291832.1235392736	1610577.415149975	3025678.4810045734	298818.45054870023	30630879.599291917	2231723.995425634	265846.85984371643	7081493.685985134	4124176.8642057013	3362641.397059665	7719106.510163742	8423419.897699486	520276.7096581211	974953.4778296706	6653657.607260391	1864343.6165420879	2962508.885542666	4313535.677691589	2741889.076563567	7101751.0071292855
395527.8445663748	2644643.1403202834	2418319.4380389946	220091.98330971366	7500960.654845802	7937430.380613762	630441.304136486	552109.6558349906	2808172.1434810455	1622939.279556619	2291794.0376812923	1609725.553424956	3025637.2831556187	298731.43157354044	30590509.66635997	2231598.573458245	265768.9595264805	7079989.596140697	4124172.347064495	3361802.341491951	7712919.47648479	8422901.656188153	520247.95585652394	974952.8253129711	6650802.421132521	1825736.223788607	2920560.2810621904	4303646.897073565	2740048.9889685423	7093870.903497062
393909.47749639384	2644501.4435994993	2402454.071972941	220049.04052335053	7500680.868921387	7933034.324697514	630336.1956317303	551987.3769975796	2807423.2844995568	1622654.6633177106	2291737.168922868	1609269.0297923773	3025513.6187789524	298709.5065194009	30417394.861554526	2231493.472768448	265749.032127131	7078590.372890696	4124149.693226988	3361674.88019956	7712671.299925264	8421810.296231234	520229.3622737677	974934.3154528902	6646244.859414319	1813980.3638766347	2889345.2772637825	4300464.069108048	2738420.0107590095	7093254.34651636
393734.5562051139	2644400.77418537	2392691.6751620453	220043.323709975	7499334.891691986	7930608.6739602685	630085.864461822	551944.6892486201	2802776.94652591	1622485.5996848051	2291681.429967294	1608709.0181043597	3025425.2711657574	298661.8971274672	30385434.85663807	2231485.484012606	265749.032127131	7072958.768796823	4124138.643950848	3361674.88019956	7710146.949887034	8417244.75313742	520161.380404123	974910.9869661196	6642949.648437404	1768579.9616792223	2815669.994042017	4300454.088507513	2737974.975320059	7092980.316072119
393658.29804420786	2644207.270907937	2387293.2070242227	220035.19752981502	7499284.721186274	7927116.715989619	629822.4265138342	551746.5304463287	2796955.169316685	1620550.0728834623	2291675.4672709247	1606400.563026992	3021897.381690059	298597.74791355524	30168378.829777606	2231319.3554267855	265626.3047014077	7071380.73623002	4123970.990782192	3361619.344232341	7705999.7726793885	8417138.36846547	520079.53720460343	974909.716044994	6640934.322629026	1756356.244947291	2735612.2161026304	4299618.809995268	2737634.432848165	7092601.330150829
393658.29804420786	2643678.8701761086	2378870.1193166412	220011.33238502414	7499261.874263278	7911407.947425311	629683.5306281294	551515.0138092684	2776598.3861111896	1619254.8758429426	2291482.606197718	1603364.9415073302	3020281.9962851405	298462.3897361809	29941917.488851108	2230905.104745245	265620.8071997227	7067518.665863063	4123117.937983903	3358947.6330959685	7699760.749687096	8417126.648319105	519956.6642674189	974881.0199056971	6639316.480911363	1756356.244947291	2735612.2161026304	4299608.096454878	2737453.501288681	7091865.398675897
393582.5213524613	2643244.2357768435	2371683.7772334293	219986.4395734923	7499191.560007363	7900881.682893447	628847.186843656	551328.6852732719	2757327.071000653	1616588.4438959924	2291319.912196646	1601472.1326899775	3020229.5465386515	298351.4963415356	29701799.80440234	2230054.7063004207	265518.1667466407	7067518.665863063	4122987.7011013445	3357956.0210413462	7695523.572286805	8416330.356029928	519855.3207333799	974827.0204654117	6634925.248309857	1756275.397882426	2710832.3092568372	4297462.802941293	2737346.8454413875	7090805.088277925
393216.6291238995	2643149.734966195	2369664.8616572116	219904.52670580658	7499190.337083348	7896031.788796777	628497.5734400728	551217.2011912486	2731157.2206387594	1612256.3850829077	2291185.5676756343	1600798.8554230826	3019810.5210991777	298338.617386912	29494661.073264882	2229174.4580880185	265392.35367020033	7067201.856010519	4122732.969890696	3356406.382204709	7695252.880546736	8415635.761054957	519644.38074994506	974648.7511228136	6631046.571171102	1754772.6248953573	2699057.167434584	4296747.838558099	2736145.976623433	7089626.424166153
393090.9645590222	2642906.7907533995	2368970.930460596	219865.88843446996	7499184.986816776	7877089.219632952	628445.6435546991	550761.6655764246	2686994.965762643	1610436.9966610447	2290824.953705609	1599274.4708626112	3019789.498081718	298338.1318143343	29076671.86316558	2228160.2509094886	265183.0535703448	7064975.499526045	4122430.582555851	3354687.7248979826	7691006.326320781	8414020.352929244	519463.1828723734	974432.1393430852	6623446.8085176125	1736148.3420387963	2672924.0910990597	4295277.2713035755	2734962.708150565	7080678.722279664
391988.2840526201	2642695.194494968	2361616.772135958	219817.90095131047	7499157.694615468	7855666.614173754	628426.6815220407	550623.9947516411	2628931.602734691	1608750.4679197872	2290569.1821209695	1598235.8067857896	3018615.719985882	298277.578903317	28708409.51890407	2225106.9152850495	264725.36191024695	7063002.71295727	4121959.7831363548	3351930.6095733223	7688037.64907418	8400494.836856052	519423.07704044995	974063.5868407907	6622061.298171226	1725488.9379868638	2550477.592257427	4293635.469335093	2734309.167646421	7077213.36751878
391936.55437371385	2641990.066696416	2352865.215705606	219762.01351868935	7499124.563616666	7842773.1166387	628386.5175436931	550274.0081193534	2507016.0425081267	1608553.086215814	2290468.5129478164	1597598.921698704	3017830.279946518	298196.47387791006	28643632.689351123	2222031.747903639	264236.20970440033	7060671.005401199	4121286.6088666874	3350206.490290313	7678067.273338492	8388297.495829257	519262.54073591507	973901.5003308445	6619173.009896958	1721133.125321071	2498897.215426828	4292817.023319159	2732901.6197341047	7077146.455020428
391657.613848594	2641822.74951896	2349092.961787451	219757.27098317337	7499063.673804967	7808041.361005305	628366.2229860786	549633.3885146246	2501559.4286256675	1604037.842122844	2290392.527834137	1597447.7660941617	3017545.4360751086	298119.75777071173	28525028.586592715	2222031.747903639	263910.0766213974	7059546.0192621285	4120907.330304769	3347188.3350518974	7675980.970673516	8323625.580813687	519193.66653900297	972927.3995241272	6591828.305337772	1721021.3004517395	2449613.5728191817	4291128.667844023	2732087.9400928873	7076406.55627242
391270.872243466	2641543.1453926913	2347077.093780562	219717.37828794707	7499049.410308493	7782362.98228047	628332.0930981972	546931.1789758932	2500788.6798699833	1601569.2532837354	2289871.526638646	1597447.7660941617	3014700.2640808974	298053.6967899585	28476055.949259818	2221940.744505184	263687.57773453865	7055332.9523040755	4119854.2861662516	3347003.210688297	7675980.970673516	8201177.472611333	519008.2395038039	971665.1383597243	6567912.419892894	1719312.6288039833	2423592.841303823	4288524.284636786	2731593.5561315487	7073465.269233129
390295.3318093978	2641218.7699315576	2346103.623518496	219596.21002771638	7499032.771782124	7763767.562569368	628318.919139413	540841.6471852269	2499978.8773089442	1596088.822016039	2288145.7186403694	1597167.5954422336	3014108.7220733464	298014.6605475858	28473730.2526966	2221928.86696915	263167.8539515608	7055077.69385626	4118720.2046605987	3345539.522930393	7673413.836925708	7839021.87463185	519000.7300101471	970553.7714153039	6567881.164954077	1719219.1560772776	2423209.847448713	4278476.312638034	2731416.701302053	7068585.406221623
388756.71297865093	2640380.0289326957	2342689.57359817	219516.8874921113	7499025.857166301	7762051.578252897	628264.4192044396	528032.2708100675	2499377.838699745	1594457.8962138277	2283503.6696864907	1597116.5793005563	3013286.0811023545	297854.2999419244	28461602.720875748	2221908.5207408424	262879.3341963482	7054597.450360683	4116232.750798144	3345028.790415965	7672901.540309701	7630129.05178129	518988.9403668024	967893.4667104917	6551212.652445901	1718514.7761455334	2385957.7130594323	4254965.082673796	2731416.701302053	7062660.32596577
387731.1783154248	2639426.0979641937	2338433.590851407	219422.7851998392	7498983.386870093	7745363.959757253	628241.0308464987	516104.487809652	2499054.8995423815	1588821.3324547152	2275024.1718978724	1596702.2379804058	3010952.767112975	297787.3487004402	28444193.023288537	2221704.8916906253	262073.6916327363	7053942.6853086855	4113992.5846056473	3344856.0497584203	7667741.890342375	7597307.956933867	518962.05573225126	966691.3643604699	6534782.91974134	1718425.6044701512	2338116.556311035	4233700.42268763	2731338.9306932776	7056993.482635783
385314.10716312943	2637612.700424191	2332494.395983505	219418.06977719677	7498852.278490289	7729833.448918247	628218.572917061	511427.78600872034	2498624.0131314867	1585186.8214755214	2273774.9828013694	1596702.216065888	3010173.477626243	297741.23486128246	28425346.75996385	2221292.4083498856	261095.68645847813	7053457.450966266	4110890.1528523676	3344693.224182216	7664307.55883893	7438941.338802385	518855.30513895996	965797.5945825088	6531333.374371864	1718336.6289630088	2328431.8977339217	4223332.266926197	2731144.313189176	7052932.370353956
385255.7648679713	2636955.727151151	2329204.241061841	219395.8162614438	7498543.18982127	7712933.60326768	628198.2229197156	509107.38245622674	2497951.7602865025	1584201.342647996	2268241.6502252324	1596702.2034915127	3009829.55312557	297611.43315007165	28390358.76940275	2220526.5966414106	260425.47316417468	7053063.869078028	4105265.153854218	3344330.46468799	7660101.007395706	7371639.844793	518813.3276513187	965413.5447605653	6521955.622173295	1717330.6451063293	2284375.5486457516	4220489.502899837	2731002.3693716545	7045146.708560561
384944.98114825704	2635789.938957934	2324899.7220477955	219380.37099294591	7498100.629933093	7701743.075724293	628190.0737123827	505269.5067560226	2497608.299630963	1581079.7972607967	2266302.246843099	1596650.0636133766	3009289.9867795496	297515.8570873155	28320149.8721232	2219263.375675802	259361.57795345318	7052254.168914936	4089031.6929844315	3344198.802836532	7657426.64758706	7323636.705276774	518811.50523129915	964947.3640541913	6521955.622173295	1715644.9816263642	2179782.3198090084	4206176.250471006	2730820.828399649	7033365.334202136
384944.84041658486	2632703.336500323	2324899.7220477955	219295.15370872593	7497614.563809539	7692149.153443068	628087.1036261889	497459.1234502037	2492161.651142334	1580561.9943682002	2266082.0103292107	1596649.4317109876	3008982.2666426287	297385.893465482	28292206.38663012	2218625.2568164566	258457.99186652346	7052052.525158006	4071242.670342123	3343681.6839537947	7653742.962740885	7153676.779646359	518726.4291533383	963938.9268906389	6520253.571862289	1715422.3729801774	2124929.090380593	4206176.250471006	2730347.2787172874	7018424.1367504345
384776.28410985577	2630047.8751303297	2324181.9287158335	219283.38032460486	7496877.132098226	7677542.495466014	627849.6766598274	465284.2978932266	2486720.220681683	1578020.8218989805	2266014.962032252	1596569.868181753	3008796.3674395652	296780.79280652106	28125873.7007057	2217875.7528650453	258215.3526440371	7050830.154927262	4069285.682988554	3343555.5071412306	7649673.662136065	7073639.7889337465	518482.42907871964	960229.285807646	6518998.9880202385	1687672.7837642436	2021009.4584001955	4202164.933130146	2729459.5636430765	7008575.134484865
384747.1262411756	2617192.432906512	2323328.2405609633	219214.63159290364	7495731.426185039	7665662.362788285	627622.7472162253	453349.7312088576	2484580.7202541954	1576951.8368222527	2265875.874485933	1596522.3306355644	3008486.2734229313	296183.23465158785	27979474.18477207	2217289.2887746864	258167.97977790068	7050240.814916491	4067406.1315901964	3343503.818940534	7646835.257379147	6976099.149082483	518065.57355491375	950077.0197821687	6518092.407029537	1548565.9809478016	1880043.5251470597	4199938.768758584	2729087.598058205	6974036.620153891
384708.073057445	2607861.302315827	2317441.546578979	219197.4687766338	7494130.179192657	7665346.7369994195	627602.5224104569	451153.89210517553	2482377.460166389	1574413.7108609364	2264438.953486052	1596421.3468829494	3007538.08285997	296183.23465158785	27645013.55486546	2216619.7407438536	258146.08480874595	7049942.7592852255	4065936.4034435465	3343385.1410348946	7645198.256835426	6975613.632141503	517996.08372814	943343.5373436228	6509790.097446546	1493068.4171767985	1807324.605525074	4199552.33178135	2729043.8858618713	6974036.620153891
384447.51871640334	2604478.590365286	2316177.9210900925	219181.0139549487	7493486.44719992	7664903.19132801	627334.4480826309	449892.05426825315	2458455.061095348	1572735.2249391477	2264019.9704281585	1596393.4780338109	3006843.932650687	296175.6863224196	27256137.785078827	2215929.557124893	257973.87018233875	7049515.344686933	4058667.5802631797	3343279.014461037	7641133.164489314	6974232.707648024	517907.8544259374	939994.6032372697	6500946.438550062	1457221.394688123	1757882.8143083025	4194810.986499549	2728958.636874841	6871428.95539007
384109.2719947487	2601081.4006596347	2314868.537973907	219163.13127643339	7492262.020834396	7662310.213462857	627107.0668893161	435245.6968832845	2410155.8888734635	1571467.0834022232	2262083.6421044786	1596350.371325228	3005995.5198340085	296170.23345157487	27238308.297946367	2215215.512784011	257859.04553040097	7048543.07944556	4055297.1388678653	3343225.581326306	7640023.972672795	6969640.007797002	517832.31508190045	934641.2214415569	6481556.904136663	1440902.7629302798	1752927.7120738267	4191242.2949752477	2728624.339125901	6785512.7916239165
383508.90607608686	2592846.502085679	2314550.9002738493	219162.96249550555	7491666.952423152	7659294.073040893	626872.003852647	431149.98952261	2401041.8075580373	1570403.6341020328	2261026.751710922	1596285.4648428396	3005637.1799052143	296168.2769833964	26630499.031243812	2214990.1569428216	257637.1191904952	7048462.675520922	4053945.569659952	3343195.8378045284	7639055.933318059	6944312.662379442	517796.4905352306	932237.0554775951	6470687.132039539	1345572.1674814662	1730017.0357566024	4190754.5171481757	2728397.431832382	6757721.524168126
382980.2672521126	2592485.4940002696	2314550.9002738493	219161.8851432571	7489179.872618898	7655454.765957451	626509.3178902527	431114.1701844952	2300193.1085884334	1567666.8084841592	2258173.554373514	1596268.9323718562	3005389.565502219	296141.2033627149	25943198.10063899	2214872.9604920386	257608.69125402957	7047641.5132209435	4052462.6676387694	3343134.547112733	7631133.477206525	6925038.624316753	517677.3991315422	931314.5955340671	6459804.582011279	1120359.3411590254	1689369.1188591747	4186869.1815198315	2728295.0098129315	6653687.390957865
382742.3841250222	2591468.6572739165	2313757.793803481	219161.8851432571	7488787.033311536	7655359.460238077	626241.3094349015	431089.6769488553	2300193.1085884334	1564332.1420772723	2254278.4579282124	1596184.0259996364	3003220.752581047	296140.09171054675	25123835.985605765	2213589.964400963	257230.06756327997	7047379.521549285	4050082.1462191176	3343048.8418936953	7630831.275302036	6888929.720198899	517622.16038004984	929825.8683347179	6451778.654147347	970639.280174937	1664267.2538978595	4185567.192411259	2727610.875696295	6635204.784046099
382144.9003133888	2590943.0550568863	2312088.932830786	219158.6175959892	7488605.665910784	7654269.805631331	626064.6224204897	430794.5593083807	2253307.3238938577	1562381.9916167606	2253104.403787128	1596151.2338156193	2999358.0259679253	296104.80102219817	25048899.49964363	2212302.045166081	256796.73994394502	7047107.60051403	4049206.734452889	3342963.382710119	7629007.677128781	6858047.299081029	517391.40519120067	927078.1500564682	6443474.825610416	966038.1928040368	1637001.1895577197	4184276.5009987913	2726342.1000196408	6594023.088285223
379980.0465680519	2590558.4527137857	2310743.0519199455	219158.44263432518	7488516.935058844	7649099.395192953	625814.81229052	430685.64645812823	2234484.9223578563	1558810.9020314584	2251407.412091307	1596064.032924906	2996998.754111333	296081.10674711934	24493037.123245608	2211853.9720500642	256154.5865457292	7046105.138213781	4047983.19029514	3342615.7867732956	7628539.657297873	6784785.402437455	517206.34912630543	923831.7425070994	6442077.3848837	965575.1781351449	1521965.955855511	4181680.378357807	2724571.68583732	6566657.7301768605
379185.47798083903	2586949.3038165006	2310422.1579687116	219148.0995899033	7488165.329351719	7642461.019164551	625739.8573206349	430678.89219522686	2223723.4075317075	1554325.493356344	2250693.9847951466	1596004.268049832	2995587.4680608925	296039.3675065681	23971473.373720646	2211333.61827001	255613.26042249607	7045228.158884435	4047195.78284111	3342419.7898647347	7626926.116960905	6719364.764287424	517053.1496744803	923240.7238759617	6439477.285928426	965555.0193793346	1511780.5703595008	4180292.387393667	2721977.5547696147	6534056.03976596
378712.6070137514	2586045.07313691	2310317.4669763367	219144.376643265	7487768.626579901	7637090.818732579	625129.0837094949	430665.1220494296	2221511.415912794	1553898.8684807573	2250542.371093789	1596004.268049832	2995351.8781306082	296020.3951656474	23736763.882909603	2211261.965869693	255371.2977506822	7043423.053741698	4037237.6076286538	3342189.782685908	7624180.490622629	6660352.074748174	516657.6389746488	922395.8234927047	6438772.940859854	965555.0193793346	1468278.2924796338	4178571.3713906584	2718073.9047957193	6432824.47513012
377261.1050444593	2585389.294836701	2308844.550797751	219137.80910759434	7487493.9286803845	7626296.167042896	624803.2005437661	430432.87922824995	2218217.330672798	1553693.9112641073	2250457.5682683527	1595885.9124745897	2994971.2194309253	296013.3459762688	23195308.263156943	2211216.985227134	255352.1807357304	7041110.905621758	4013965.828843594	3341899.625319373	7620245.194378787	6578532.158787846	516631.4824269889	921877.6229096468	6437515.379505698	961598.342700698	1452351.6735761773	4166574.6160916286	2715080.7143599717	6428205.227201154
372357.2840819095	2584953.188644014	2308108.5225367895	219129.95999774462	7486971.804005728	7620099.485140889	624456.7475825893	430367.1742204081	2216007.372835431	1553399.5959220713	2250312.3975907806	1595849.7401322976	2994693.125943829	296002.2423269185	22926575.803944364	2211210.5138694397	255123.0940566249	7036672.295968935	4006810.15990555	3341493.4694227674	7614921.982759447	6461358.484115523	516613.15166010265	920926.1510237255	6428724.036297638	961346.5113079704	1377230.3927283795	4164714.253418156	2714611.6184152607	6343024.892074423
371016.27099495794	2584566.1603163765	2305439.31608078	219101.24981525412	7486650.505837138	7618604.752126201	624210.8364635735	430188.06228487636	2212444.81578038	1553361.9597296482	2248820.7964841006	1595776.5843338137	2993921.19966124	295988.108744752	22830561.08745059	2211176.5675804275	255014.59239979903	7033299.080689512	4005853.619132642	3341072.9885804667	7614818.395829789	6137385.701182374	516553.2365583435	919448.3792658171	6412534.039774763	961346.5113079704	1331102.029256355	4163938.8300226545	2708362.328321932	6324120.350316421
368621.5422162113	2584062.701831775	2304273.9298637584	219064.0415044848	7486570.719736664	7610478.197314031	624131.1418058219	429832.83636141475	2211960.1021125475	1550856.1004167544	2245012.860788638	1595703.1546747359	2992437.0727866986	295941.0724345284	22830561.08745059	2211176.289766637	254963.66390334762	7031572.58276033	3998702.794483774	3340331.0745342206	7613370.362440429	6023038.934927809	516245.1026521692	917904.3316012169	6399375.15796479	961044.0358394224	1329126.5095968226	4160785.808622979	2705952.0041542077	6282689.020683261
367203.114876782	2582009.7476583654	2304152.8080027117	219055.56694719265	7486027.959297065	7606943.5256429855	623556.5714995973	429706.89749398537	2211733.2041376797	1549715.796743488	2242489.9842870696	1595632.215111875	2991302.409612802	295930.3171295769	22763086.136311892	2210999.105220379	254809.80614111174	7030707.894278187	3992405.5359260533	3339787.9049399355	7613164.812308533	5819792.982543936	516235.45930498844	917391.0572011564	6397725.8326939335	958966.8606168487	1320083.6365973386	4159197.181610292	2704589.6933265226	6261004.469907285
366775.0676852594	2581375.5153724225	2303973.5850537727	219055.54436182766	7485796.059719192	7600102.979158435	623510.346915926	428761.4675941441	2210066.4975200314	1548664.3861083514	2241316.894448474	1595572.680486731	2990082.544480863	295929.3590150268	22644736.412118595	2210903.23997686	254360.3499978801	7025712.494519298	3992405.5359260533	3339574.8237325354	7609591.624447434	5723908.808176121	516158.57671942376	916280.2413909489	6396845.310189362	957963.9267982799	1311969.9778404771	4158312.142953988	2702064.705577443	6241948.265640186
365700.16460507	2579808.977325413	2303973.5850537727	219055.1616998959	7485207.0682391105	7577482.496619492	623300.0103133635	427745.1671840624	2208582.0177787845	1547526.2442473709	2239806.46830724	1595216.1721710197	2989489.273561937	295890.90907333844	22490363.344549995	2210665.9767210814	253812.85784935998	7018915.048060458	3988089.9358947235	3338835.426283012	7606689.373261271	5610987.285682581	515772.57688514184	914738.6596596175	6394560.070787465	956379.1682279268	1291279.207067595	4150343.9778247853	2699520.4419749877	6227146.461614199
362699.03426499496	2579259.954656747	2303913.0545964157	219052.85932682783	7484558.570626838	7571952.627590221	622969.1822658208	425396.8420148983	2206171.7848155433	1547380.562972727	2238664.1957089347	1593518.6976375713	2988879.773970652	295890.90907333844	21524494.128110826	2210552.9715243075	253177.67725167255	7016283.149511267	3979329.15520615	3338676.4990762686	7603716.940055887	5522824.534501353	515628.05043322244	913767.8708786449	6390390.659451681	956181.9047707245	1252608.7895600786	4143891.935575883	2697695.6183220553	6198838.594291503
359802.3272212687	2576670.2233128063	2303839.176753392	219049.46630221856	7484125.755611831	7564320.041004915	622835.0208360915	423612.9188643872	2202838.8623993876	1547066.0528615927	2237788.5333670997	1591753.1728205169	2988702.3249987676	295888.04351000977	20814458.78736556	2210463.3178361454	253085.80380908964	7016262.756156356	3966056.939414661	3338390.5768926824	7598535.814840597	5457477.296270149	515479.795546107	913742.5045743961	6382065.527736845	955453.5549120535	1231858.2259815796	4138821.99549063	2694099.738880939	6191202.963652731
357431.9638852518	2574980.2239384274	2303834.7232822645	219046.29518819903	7483795.56231414	7561709.9657845525	622835.0208360915	419133.2877935379	2196265.7784971097	1546719.5473032366	2237353.5222296226	1590014.146197963	2988622.5214000707	295818.28064407123	20814458.78736556	2210420.844600976	253017.1672883528	7011194.627933546	3948614.5860954304	3338220.6265074117	7595265.842064481	5381221.012120382	515339.7046743289	913742.5045743961	6375673.841545833	954608.5173532508	1190299.1653803228	4125994.999617358	2689942.4794802573	6177389.807749546
356504.35239274567	2573011.332797762	2303804.1387470444	219042.2003856467	7483050.929340616	7559690.614879895	622832.6157704178	416304.02622991207	2185342.4931094185	1546008.0882040553	2235571.173886154	1589391.8677184724	2988222.8245996004	295817.65713138523	20785386.4365409	2210361.996851133	252954.21773770085	7009289.934630676	3925417.633598795	3337964.263778072	7594274.971740014	5342228.068517472	515209.7739169607	912822.1974103713	6366372.192434312	953368.4516638072	1182615.112537597	4118203.2835493293	2689067.625350172	6170102.154576017
356504.35239274567	2571943.2847347744	2303799.870194624	219038.50278614636	7481858.729309167	7545552.671017064	622753.8612269135	413427.1804088598	2185221.405765858	1544925.4847160415	2235469.136827928	1587569.8863732512	2987725.0027743857	295808.0872058058	20784525.060965613	2210298.3040945735	252937.29493613075	7005259.629955152	3823854.3671899075	3337831.564200291	7593357.641107156	5250421.721085471	515121.4214127328	912210.4958200819	6362996.568800608	952950.9266035669	1173269.8911549575	4109256.061027935	2688422.7328482564	6167732.894908775
354401.5601133783	2571230.2508656015	2303794.7999040666	219030.78867718	7478413.04081804	7540565.105633713	622687.3159107256	407574.8423063509	2185043.1765368977	1544142.2817163537	2235465.7851588554	1585534.2634557837	2987343.362215484	295795.6848976618	20784467.175932504	2210273.4702566764	252929.64554733626	6999608.094604883	3542335.2540779663	3337642.7918809257	7592461.397784678	5128767.463851379	515093.8854561229	911960.8320275175	6361768.088583774	952153.539355934	1167307.8947904932	4098194.171967432	2687884.4887079075	6162742.070640314
353083.6683734908	2569249.0957026468	2303786.831049839	219027.85092174204	7477670.507821742	7533465.687330688	622649.7585001858	400736.18111556314	2184929.341510597	1543546.4754770922	2235371.26207906	1585154.432972983	2986865.425804258	295789.00385173643	20758237.587037787	2210214.9179858593	252858.48360554682	6977620.095155121	3226969.3047734518	3337436.1357354787	7585550.3043312095	5121482.232592309	515021.9960923146	910709.9634785912	6361747.33339689	945230.1183900484	1156882.6760480143	4089299.619451069	2687024.7380515398	6158352.554267151
352136.69295826356	2565666.165963332	2303784.6686924077	218951.58434431435	7477537.03543237	7528946.024444838	622634.0220495125	397730.8223911495	2184555.226650737	1541518.6289555205	2235217.309420662	1584886.3938220823	2986498.3905872055	295697.22250292747	20752670.942673612	2210122.796480021	252799.11141676607	6955844.391303234	3214230.9059402654	3337310.1980673065	7581611.346515845	5106275.189024458	515020.8079957389	910684.9667830125	6361549.349890017	942794.5017241179	1156882.6760480143	4078293.3548997114	2686365.563036292	6145437.877226089
349981.27380722464	2558122.5516726496	2303770.7519302205	218922.07983653102	7477349.675455203	7507335.830677445	622509.4002806586	391762.6991574891	2182816.340081254	1541024.655292455	2234962.1041201856	1584608.9817799288	2985119.3314517247	295666.1422631787	20748013.565349605	2209841.881036201	252578.50977522728	6954124.085846782	3156978.485994009	3337154.3256395403	7579213.526443758	5066368.837521769	514991.0902790439	910684.9667830125	6361549.349890017	939650.561059043	1132785.5760337366	4063002.0364575973	2686044.375354244	6107322.811770168
349086.43972091825	2546718.359554507	2303701.908193848	218918.65599248777	7475585.578188402	7496370.51022421	622273.9185657704	389358.6655264599	2182816.340081254	1540444.7694666607	2234797.8972933395	1583475.9182317723	2984702.296404609	295567.61867117236	20714435.67942079	2209457.8668833496	252277.6553931548	6909916.263663461	3111277.17073641	3337076.9806961655	7577794.420952686	5050743.731451141	514958.9109459889	910275.7009342813	6361341.395692773	929956.4352760381	1123008.8509663295	4063002.0364575973	2685298.84228725	6021807.443497857
348425.7999107406	2533421.072570729	2303659.114114551	218909.11590402492	7475099.477440197	7496114.52578248	621874.0510094106	389358.6655264599	2182413.354826888	1539047.2034916515	2234547.5408014785	1582361.389639717	2983021.3436740506	295504.8920987902	20548978.845778454	2209455.233437646	251984.69030266337	6876807.532073496	3092310.3207104844	3336940.313451672	7575925.042683591	5020647.706741735	514927.89530314686	910111.729882959	6359325.057802908	925622.4851613839	1081984.481327334	4059986.261769071	2684129.9939029436	5931056.724411283
347595.4182837936	2533421.072570729	2303629.436570574	218889.81062163602	7474859.670839128	7496103.204467445	621596.8830028721	388757.3542582769	2182402.9422888686	1538409.8112954153	2234166.0283105783	1581708.6706352911	2982992.806030587	295455.9744440184	20389836.053582337	2209292.023278538	251848.67909392796	6858007.363681705	3071918.274344981	3336727.425462936	7575169.661525624	5000737.045052768	514882.25861819106	909784.8587993579	6358266.611706562	925164.2318176368	1052240.1725971294	4058818.848085105	2682116.0507723955	5761655.508157862
347167.8187710802	2532497.0415450553	2303625.284558389	218884.82931015283	7474780.6581126945	7494442.417785046	621251.217768118	388556.888507986	2182070.9417452854	1536006.6077357493	2234037.7037382727	1580259.8995273071	2982723.888440364	295434.1018885793	20282957.01101747	2208665.419995325	251400.34370703824	6825691.568777295	3071107.860457435	3336679.3245086395	7573556.896311462	4984442.5411689095	514861.5289962246	908268.6672320709	6357519.980183062	921070.1439854705	1033794.0284294656	4053512.9334265226	2681404.1973506124	5665619.427209967
347077.6215480162	2526614.1581261586	2303624.482036035	218874.57090967215	7474770.537742356	7493700.207673934	620859.7820664851	388057.25906586205	2181661.8205781435	1533926.7858013925	2233223.9727010545	1579079.1874268597	2982632.7266466175	295414.9152781525	20116110.604825366	2208270.5254621776	251353.7119867775	6801388.328173084	3069320.885352398	3336633.6598854437	7567936.49478129	4976991.3949359795	514836.84296415106	907807.9739487873	6356398.477266071	918012.2834811751	1033525.3256271121	4050728.941634981	2680536.9097532844	5574796.147034833
346509.17238064343	2525362.684486844	2303622.962733094	218866.7675278097	7474697.149665424	7493158.534394847	620434.5568087051	387077.21279435523	2181248.70266137	1531745.2172202682	2232994.627225011	1579015.9692422065	2982387.7221743115	295399.56164847116	19846043.255032975	2208245.5598966596	250702.74085616373	6755238.05337462	3061590.2739917836	3336508.4774798052	7564827.788723552	4976991.3949359795	514809.85524883977	906434.5396268216	6351632.698199891	917616.8084957548	1033500.356172655	4047271.7385807373	2680118.4337050915	5481186.782300521
346234.9682316551	2524295.3163482286	2303609.2030548127	218841.55919483284	7474612.596408909	7491940.149615412	620007.0976976624	386853.4368112397	2180657.74988748	1530702.646077708	2232769.398757085	1579004.867850653	2982171.6914835307	295370.1276017057	19730942.197759956	2207884.0829933975	250495.87732752255	6735444.7289936915	3057685.7254245793	3336447.4903328265	7564750.336043962	4971470.276519963	514768.41290420067	903361.8425819098	6349908.033729161	917531.1411895903	1032886.876764819	4039933.268917478	2679797.6249696612	5452008.38447729
345848.48008810007	2523907.42338849	2303600.344216109	218787.17840943942	7474383.9024315905	7491928.42565917	619939.4019439546	386309.7393215478	2180517.482895813	1527765.669315562	2232617.7625181507	1579004.867850653	2982120.941081403	295342.44753596233	19593855.82860875	2207457.6558380676	250453.78505941044	6721090.693121156	3056997.5120300204	3336335.9391003666	7561795.372126419	4968113.884383918	514764.0459860972	901983.2829253917	6346754.3082690295	917465.5995758635	1003527.9657410242	4036204.9988347646	2676380.2872763216	5434318.184181012
345659.53588056506	2523134.158629691	2303585.3538838425	218662.5954883021	7474129.045347511	7491819.212398984	617871.5569821866	382734.83020808164	2180039.1622512885	1526565.8664527615	2232039.318406002	1578915.5173010235	2982102.9470027024	295295.7248291363	19550542.681965824	2207120.8873079563	250410.41562630818	6671725.205637949	3055637.4431789145	3336199.94907524	7559206.151559154	4960654.953112626	514761.63217859843	900982.5442221643	6345098.469574925	917420.6092887643	995838.798339938	4033973.3879137817	2673675.8133527404	5402552.928729854
345529.4734982	2522653.8101810976	2303551.5190755394	218632.47350624422	7474129.045347511	7489981.178237458	617679.726616044	382428.1945123357	2179743.815627345	1525397.5876018966	2231294.32448156	1578571.20643109	2981726.539126809	295254.0229492503	19539008.458929706	2206546.9963829573	249967.8482795466	6632013.830221493	3047276.723197032	3335881.8367594285	7550843.473298701	4952652.8376421975	514759.65862434683	896700.0031122203	6339247.722348637	917399.4501311983	994533.7116976507	4028234.2069562594	2671357.5523699396	5384839.600095353
345400.5100172551	2522607.643845831	2303421.0862130225	218619.42214764474	7473732.861173827	7483772.6641980065	617554.8613799876	376783.35577098414	2179685.685485688	1524336.9428422505	2229614.280117645	1578138.0021426152	2980983.6624657535	295217.9243623577	19375347.38037194	2206170.664768568	249831.40200650605	6592294.850820688	3046624.7771693557	3335446.0889903144	7547452.947723499	4943507.856265909	514753.98655155674	889312.8248188996	6326013.25849984	917356.7360231973	987864.4766591759	4026207.088214245	2670518.417097898	5370088.075783573
345384.2240282547	2522576.1415188327	2303381.823893387	218558.48243627278	7472994.859384856	7475510.955483781	616532.6480077385	370082.265075683	2179295.4355887976	1524198.297326673	2229002.2705975706	1578000.3037147683	2980384.6699668076	295211.40228716045	19101481.991356783	2205814.24515796	249513.85030911712	6547058.162101789	3029611.2066493733	3335025.9965712577	7545351.188227278	4937190.279269028	514740.9458493361	878365.2785159827	6313821.557629351	917055.8787478546	978571.7553742866	4024723.1955662793	2668165.3943105945	5294853.168742968
345371.3471348936	2520594.976920833	2303366.574361325	218546.40822177235	7472508.168679811	7474477.112251747	616290.8904653875	358767.5009900114	2179182.0727080186	1522304.9769632681	2228787.6101031313	1577917.869625069	2980338.6071342593	295202.7879431453	18670218.49089636	2205792.317629249	249462.61682215065	6545243.529893742	3018340.317601802	3334461.990142773	7543913.11372537	4937006.335764868	514735.7203909978	867600.2416667051	6300249.394334989	915998.6341808381	969946.3548650717	4020922.798840043	2664799.658981623	5212535.935994422
345355.84250053327	2520193.237629634	2303365.1395424255	218533.82827340282	7472405.962867635	7443625.230272784	615979.2498565962	351521.22338872147	2178758.6499185083	1522095.743124122	2228634.66473516	1577586.0457350602	2980281.9315471733	295202.7879431453	17248193.48363128	2205365.9840202136	249448.94931050605	6540844.082632637	2969620.8514640103	3334146.4534172425	7542180.134033857	4936502.082586482	514735.7203909978	853073.7093343326	6276283.77484642	915244.809441029	967723.3874046197	4019148.136589388	2664349.6791497804	5143652.801286002
345140.6521895085	2519405.537256794	2303362.4379187133	218462.2687526864	7471891.599410404	7442232.458507985	615774.6529590162	351521.22338872147	2177900.5629535434	1520429.9930685607	2228431.2984907464	1577247.438197684	2980101.792218335	295180.8044835748	16546462.945685893	2205144.3464061036	249431.0227853375	6530997.448397593	2902219.8427778776	3333365.0786060593	7537994.8463795185	4935858.37330643	514713.11442389735	824065.9520100942	6261334.224954241	913660.719436792	966069.6482419736	4017927.3375949296	2664320.264222458	5124709.432049308
344929.309461482	2519006.574145574	2303361.057379285	218421.9062039326	7471185.00192556	7414914.330441505	615738.9062876494	351286.0270228676	2176041.9180469033	1519958.9437782476	2228057.696470729	1576367.2760349242	2979997.0069757104	295130.15777632187	15425648.708858876	2205120.659277397	249217.0432527131	6528238.454173093	2777923.996217269	3332645.111238258	7537014.694864233	4933809.780985913	514675.3285808122	749883.1420935888	6246447.546061394	912803.902557792	966044.0929396567	4017628.4102910827	2664320.264222458	5116457.348727549
344723.1138043229	2518290.746948178	2303361.057379285	218370.60983577435	7471129.742593359	7408610.430981799	615544.8636103141	350830.7893958776	2172505.7112712013	1519655.9316610023	2227669.6299945246	1574884.0143331746	2979884.9428718323	295063.3860509796	14916412.906092389	2204868.6393801137	249025.8691030986	6512845.246580705	2701217.468512905	3332141.3019196345	7529193.995300741	4933234.602649105	514649.10856093443	730273.4424670828	6244566.349568223	911927.7889869129	964627.2195264788	4017156.380015108	2663315.654211584	5105932.587343511
344565.382249532	2517926.5078284964	2303361.037678285	218353.95392132713	7471087.493838061	7372577.827874579	615525.0674996495	348900.20730366214	2172505.7112712013	1516899.8856925971	2227357.7804075615	1574499.6532487154	2979802.566772905	295063.3860509796	13902987.44298046	2204719.0230741967	248246.18320251023	6501515.055798756	2658729.1725283526	3331686.29275412	7527718.670435284	4928781.265199939	514600.0158397346	728859.4651462438	6241346.0437900545	910829.4461903113	960443.0268146158	4013813.2765213633	2662865.5753270714	5105123.976753367
344437.7204406141	2517395.666383978	2303360.1315994714	218353.30284905728	7470886.59637378	7355387.539754458	615455.9310723024	347137.4954697993	2172102.3867804236	1515314.192255811	2226753.5649600364	1574306.7165075568	2979646.3121137805	295053.1038237417	13284332.351886583	2204510.977980624	247557.2318311578	6501091.811448802	2644682.8151481343	3331385.094849006	7524202.6697514225	4926391.579261645	514537.95086120174	726337.1159866273	6240929.742700983	910554.3829613063	958319.34291118	4011543.386884567	2662144.418608639	5095366.825724686
344416.71682767995	2517009.574754651	2303358.726502269	218345.33639921155	7470867.188740592	7287293.546895667	615455.368149622	346021.72076355014	2170980.065741272	1515032.9538832826	2226317.14625438	1573795.6706419317	2978685.6401016004	295045.9155304667	13284332.351886583	2204352.0578758325	247445.58514570695	6493842.108873271	2626530.7806675625	3330720.4036753653	7522295.853365181	4924399.923185717	514500.13036539	718042.650924061	6240841.819936556	909828.5410644274	957925.950624745	4009385.7157132607	2661323.6937033636	5090814.259832605
344157.8269721791	2516686.6784124025	2303357.3021385493	218325.8089829527	7470742.206048049	7267593.707093638	615453.2048863486	342317.08289304515	2170914.358138357	1514379.6653690538	2226085.963205836	1572359.998668837	2978450.7687507994	295032.6744104111	13248671.370505538	2203954.614817436	245126.594308179	6487109.302742783	2622562.4113159054	3329247.5307642054	7522023.930649389	4924399.923185717	514493.4189029597	702829.1257750252	6240754.58382638	909432.7598145154	957592.6268568637	4006556.6267122137	2660067.1324697817	5084988.254498055
343773.7179227447	2515028.272644282	2303354.3361692876	218313.6024754141	7470209.537026142	7228395.105264616	615401.2880159749	340291.20570486586	2169912.539388059	1512891.621960897	2225853.9012960424	1572031.749747517	2978353.227978959	294930.21982775984	13211310.001914458	2203362.0693680174	244300.72959572924	6471214.389873475	2610505.2806595564	3328868.2759443005	7520145.634280627	4921034.124796674	514459.9783359843	697881.3390174932	6240683.4830916375	909336.8868395274	957409.7737012953	4004851.93604388	2658634.115673515	5078468.67277016
343714.48412489647	2513128.0739842663	2303351.4040410575	218288.15453660628	7470107.698032417	7207420.147799345	615397.6902158792	339533.3951321774	2169295.011282287	1512775.7081097355	2225493.865036984	1571904.8617278878	2977723.227034566	294714.30033717916	13210346.94526968	2203180.904819137	244058.27113261126	6448395.784889227	2594837.70333903	3328559.4023264037	7514164.486549173	4910125.18639362	514431.4006819998	697821.3821958932	6240612.608125164	908847.9158534923	957323.2735716505	4001498.4680907056	2657895.793536378	5077283.792042648
343511.4738696418	2508538.0143002104	2303342.378639669	218285.5751662102	7469781.339948966	7197796.996613391	615168.056970725	339193.2319339366	2168518.2618772658	1512201.2157642671	2225081.216204793	1571567.3451132695	2977421.50762766	294665.77609207854	13208998.02055195	2202935.5892130937	243908.54267775224	6446524.889411202	2586960.787951415	3328396.785606144	7493962.467308102	4908196.197559083	514410.273059105	697754.8887388546	6240494.486245059	908363.6865997326	956676.2503710173	4001137.2915606424	2657507.641486026	5077094.466305211
343462.1869321832	2507957.8062048783	2303323.391477136	218274.69945833427	7469666.634648384	7193124.0019995235	615061.3718818966	337620.6595069795	2168061.5713397637	1510227.6940249903	2225014.5361857703	1571407.9030898414	2977390.25730304	294627.5639508056	13208716.650763014	2202725.1721680076	243877.5828390261	6432373.9002888305	2562652.208774789	3327965.2728888206	7493392.722423956	4907238.815656408	514378.42100046575	697376.651129174	6240160.253287582	906509.462819818	956656.7337536409	4000110.368194245	2656926.461778476	5075028.62890252
343344.85397638264	2506148.5640656846	2303307.9591663675	218259.24330659508	7469194.511676164	7187997.302623005	614985.8290461961	336019.664927689	2167709.0387087	1509838.8129016021	2224981.380154656	1571188.4931193073	2977362.53224933	294514.5884280135	13205040.663653692	2202486.444299828	243865.2138218677	6424248.467800965	2552314.697595087	3327918.400681152	7489776.9625843875	4899991.63473981	514337.42963676923	697272.8230079818	6239568.3293372765	902687.3165939344	956591.3881340605	3994686.1917571803	2656926.461778476	5074639.974420695
343344.7937647459	2505398.319989254	2303266.34265543	218221.50198157065	7469165.391028068	7186037.369426725	614893.1342052501	335451.469269289	2167315.2932945066	1509153.0333413929	2224791.1734457533	1571046.8444209204	2977287.4439288224	294369.70364589867	13203209.860681916	2202447.972107534	243746.6390571316	6416548.850771603	2511423.5259638713	3327616.09097629	7488565.207952005	4887413.810903488	514310.5157449036	697134.034645336	6239413.064711046	894569.081748475	956402.3841324218	3989174.9793602894	2656212.3943933905	5073246.736147397
343149.8987474954	2502896.3118546945	2303191.137175524	218210.8643771147	7469080.897951019	7182072.134112991	614777.4912882188	334059.25016998965	2167168.9299619067	1508059.0820107239	2223687.518320382	1571046.8444209204	2976672.7370075937	294248.08523670305	13201998.298801	2202386.734810484	243698.56069765356	6408431.367664053	2511423.5259638713	3327449.391002867	7486595.68465182	4857605.521608317	514146.7100323713	696760.9120832309	6239215.101387413	868666.9167475821	956279.8448618021	3985256.47583408	2654097.1641249917	5071279.868710713
343140.92214176385	2501830.2714230283	2303119.569006839	218204.72058512038	7468948.210465759	7179609.096482512	614703.5859699447	333183.0786039248	2166130.30455853	1507568.8502677968	2223687.518320382	1570645.3160219104	2976273.0857206495	293961.089690377	13200102.689598747	2202262.5090177353	243513.49772561	6394754.754042365	2496609.859963706	3327261.982520467	7485996.031080053	4857193.534979751	514102.463079955	696656.7183389931	6238726.926755076	832357.2072489469	955696.1248439015	3977450.5659011453	2653080.5980093703	5067467.2785678385
343012.3521859756	2501753.717746665	2302995.4765673243	218184.34975192102	7468890.877025457	7176984.061752854	614641.850266058	328678.25517494616	2164043.7889657305	1507568.8502677968	2223638.453512904	1570136.351757206	2976152.1382189533	293844.48535208	13198862.44560577	2201790.70919784	243501.51220548828	6388225.148469441	2478381.4879493476	3327045.9522870416	7482582.513199659	4856414.0449167825	514086.9292486556	696517.9470083672	6237702.922046275	786228.9212048044	955224.4663272189	3965971.6030207057	2650978.330148742	5066515.794991457
342957.9882442425	2500972.000146223	2302981.7697184836	218181.1583041569	7468748.653975479	7170695.284933459	614519.9095516757	327281.21082707273	2163722.2678840603	1507330.0952106835	2223046.0409738324	1569028.9614054463	2976109.1529892096	293824.6646235031	13198457.608524038	2201420.4779509557	243435.75070080164	6381622.520295458	2419056.4745331095	3326727.6553022843	7478235.169825011	4852144.961379381	514064.72362946696	696138.4836422362	6235884.432780248	785908.5631133427	955112.6877922496	3957417.6871419298	2650352.4989904766	5065881.920501466
342898.24942769203	2499859.6749538123	2302866.2609066693	218170.00444677012	7468638.533124729	7170067.242418115	614341.9131203656	324596.5501699238	2162939.4698293544	1506677.146915304	2222700.3255235106	1568107.564015435	2975809.5622665556	293752.7618177586	13196771.985138435	2200936.0342280827	243429.40674614225	6373464.733532133	2302653.1303108972	3326328.6845695693	7477635.111903949	4847402.809114854	514018.3824673465	696012.4431599302	6234868.621191259	785408.5454355304	954087.0466471972	3947515.453554608	2645857.616434161	5065718.625782559
342813.07511468296	2499298.2282587057	2302853.0656705033	218139.32453586315	7468512.716441645	7138327.033642293	614121.3039888698	323371.78413819324	2162359.607734735	1506611.4542234726	2222467.229345579	1566742.0079899067	2975551.9023824343	293716.43836835405	13196630.337440083	2200915.254649072	243394.99355218417	6353324.4429011205	2075440.2375662294	3325961.4482745426	7476407.179217002	4845583.95810033	513984.49288526515	695422.6192197757	6233261.296727437	784959.8242444915	953659.9060684883	3927555.905059119	2642081.4662811505	5064905.330397507
342797.70456514874	2498772.6663702284	2302852.190995355	218120.7395143971	7468411.193741178	7123202.582644795	613833.9229942772	319546.2945416072	2161463.426523765	1506380.404245803	2221137.491908538	1566634.8730201086	2975119.8133161403	293715.7060193807	13196323.284559837	2200792.929862268	243387.12695030472	6344111.409580816	1936839.8785134305	3325088.7781743915	7473708.162664525	4837540.8167928485	513982.28746007604	695326.0591631199	6233218.226010123	783610.1872183548	953471.783043288	3915294.2378733237	2641248.2737370953	5064623.040181529
342770.4299846677	2498573.998340112	2302850.945891313	218092.2661027384	7468390.7730716	7121539.219205295	613539.7969606004	318371.43822655	2159642.893010746	1506288.783367829	2220982.621823783	1566418.272231691	2974887.773961089	293715.6871531147	13196177.975934407	2200564.900713026	243387.12695030472	6337518.143923195	1846807.9602962525	3323657.2145196293	7471268.455911575	4837392.227538509	513943.8245051323	695188.7167858577	6233197.459584299	783242.9945043612	953178.6550587772	3873716.909370556	2639973.1765085277	5064429.226826973
342748.37230144796	2498371.661077694	2302849.887434527	218078.77311582887	7468128.305770917	7112814.012083903	613421.7839723768	318133.5839726571	2157461.2810485847	1506053.116525397	2220923.063004732	1566205.079577	2974701.672028701	293714.9648650725	13193022.36383868	2200348.8869848433	243382.65619248676	6335890.6392859565	1830946.0465102852	3322560.927424024	7467608.3489472885	4833776.819389448	513899.3019553231	695104.6563354047	6232553.063065551	778272.960665809	953164.3649122666	3864995.656844974	2639328.448757378	5064066.876546482
342732.5707866995	2497931.1985807195	2302845.8518216787	218070.1087101369	7468068.147047275	7104710.831335165	613162.1437850354	318012.7943275519	2155120.916981592	1505895.9319084052	2220470.4075409337	1563944.8922814801	2974670.278622656	293714.39559471654	13192819.832416795	2200274.9417382134	243321.81121888422	6327012.943709407	1335481.9467412627	3322294.1966055585	7465016.734194387	4833140.232836228	513896.15280940075	694960.7679583079	6232248.436045292	773178.6441828189	952036.3375041774	3858506.052846774	2638746.7016400625	5063780.469270217
342715.7399889013	2497459.0206968924	2302845.2982611256	218061.39409241278	7468068.147047275	7099057.962775292	613137.4691121589	317920.66339687153	2153341.0764283556	1505392.0443984873	2220154.0762291434	1563533.9414057164	2974526.0613583927	293712.98905645544	13187791.150739778	2199882.6670005554	243304.36942498595	6320149.827177207	1285891.4756681141	3321775.7406491255	7459634.663525905	4827525.524897737	513669.67383954744	694926.032662935	6231019.463949611	757298.5736243944	950950.7467022357	3853757.904862868	2637620.5783739714	5063755.375818675
342682.5132238943	2497447.7615207816	2302845.130089075	218060.44952007587	7467891.842056655	7090376.34474622	612742.4344960795	317635.53698225704	2153073.8900083057	1505233.7357480004	2220018.2792885993	1562633.62070189	2974441.0631693606	293711.4145240373	13183472.288379094	2199723.50079104	243295.60279598815	6311372.057444571	1285190.77223098	3321680.318108935	7458172.424646646	4825800.87143231	513600.8084868047	694158.5367934894	6230008.027141337	729996.2412160051	950223.7475898444	3843333.8009199523	2636688.2598302835	5062829.288938889
342660.7898955578	2497017.457722045	2302844.6562770233	218051.06955843733	7467580.86051906	7061320.835599374	612226.5230426812	315004.7271390293	2152997.6995928264	1505078.4306656474	2219674.5689211814	1562438.7573842297	2973894.434912623	293710.00973466074	13181126.79975582	2199467.933126051	243284.93127709278	6292452.092278071	1285190.77223098	3321540.6614975603	7455589.506375511	4820543.150161822	513482.3350092935	693569.5251250276	6229398.624069136	708188.5942268287	949832.2657782395	3843333.8009199523	2635891.5977152893	5062554.605236145
342656.3591772034	2496610.816220419	2302843.95477392	218033.95466962075	7467552.1420757435	7012434.320886162	611844.0814672699	311781.1770586894	2152379.6214170773	1504904.8066217683	2218700.4709021184	1562009.359768957	2973335.048627282	293708.2395429503	13179730.464045761	2199289.1887877486	243257.0680901106	6278041.1480799895	1285190.77223098	3321372.34602901	7452278.736885688	4818017.558978279	513262.13530233013	693189.0187248739	6228800.190546219	690235.4224456453	949326.0152378441	3835875.464183906	2634051.8465148876	5061903.152302639
342611.73867119115	2496432.3453875883	2302843.161087605	218019.53681320767	7467350.848640562	6959399.303150631	611589.29899881	310433.1783207194	2151674.5452268897	1504799.6123111527	2217974.429042844	1561956.4818076782	2972407.233666908	293705.83930807014	13175969.74527407	2199080.7258631047	243255.4891892813	6270353.44263952	1284242.62862893	3321004.1255493504	7450914.796073664	4816905.701151797	512832.3776261513	693121.4776886712	6228071.935339842	675682.6996077108	948557.2655086186	3835875.464183906	2633186.3297250494	5061448.098493258
342598.05415395205	2495194.432030425	2302843.031403389	218014.11110444725	7467271.03612066	6948560.558029856	611518.8432088363	309244.5978951365	2151233.4055866855	1504660.272408913	2216770.161571346	1561301.9088852806	2970431.9458817802	293700.2600561204	13172655.16198705	2198990.587804909	243250.48752829974	6263710.421430419	1280817.3933113313	3320880.7736019585	7450003.058826609	4813925.9191150805	512692.3782158699	693079.2763070923	6227871.360218976	675682.6996077108	947140.4204523357	3835486.488979454	2632829.9246753235	5058968.738709415
342596.85280687164	2494710.874151786	2302842.742074366	218009.03112778306	7467202.653261186	6945454.095271185	611488.8792798636	309196.0863642358	2150555.618929613	1504531.6694145566	2214957.791178743	1560898.924466879	2969338.756703433	293697.8854974497	13172067.975390976	2198954.4843890914	243243.5962449978	6263071.193522675	1280811.2353474912	3320717.513722616	7448933.18780962	4812505.273229366	512559.5494519939	693043.9177354439	6225036.489183463	673874.642795897	946116.0463098354	3815876.637691405	2630534.578552826	5057693.835261412
342594.57278122415	2494315.271301861	2302839.368449256	218003.84211771807	7467089.833568728	6944761.732783557	611450.6651979438	307153.4770225247	2148706.3928195443	1504520.9905891265	2214691.3301503854	1559294.854753049	2968803.935974218	293690.5053055081	13170613.18690752	2198908.22318677	243227.63977673207	6260537.2538733585	1278999.957284341	3320462.53655426	7443934.705228221	4812415.6757362075	512559.5494519939	693033.479378392	6221811.771863928	673082.0283640447	945161.1460894865	3805919.0867433418	2630520.437102487	5049635.415783679
342584.1869230868	2493701.3438843256	2302837.615488231	217991.3051827423	7467043.35345844	6932143.664728478	611411.3353889518	307011.53747299936	2147288.12352449	1504415.0871416328	2214058.912591908	1557090.4215884027	2968648.7724845135	293674.48557493335	13170129.944113303	2198876.3317923476	243219.38981231197	6234233.84912919	1278598.8282536517	3320387.7275761105	7443934.705228221	4812014.668407745	512539.4286085375	693021.2789672803	6203520.184483717	673082.0283640447	944757.3487789661	3797850.5760203195	2630464.5805491046	5043416.320679292
342567.19496196695	2493165.9818241056	2302831.6251541423	217971.01271445103	7467009.772002431	6929211.50547436	611240.0071061645	306592.87626429077	2146764.535768859	1504156.594120868	2212070.07279105	1556447.4525551735	2967786.4840609035	293661.8116418747	13165282.975075379	2198862.864822457	243214.39745071094	6224010.466189493	1275448.2507453496	3319547.7986140912	7441764.108933311	4812014.668407745	512461.0358108303	693015.1337392383	6203443.331599494	672321.0021644107	943792.505892605	3797039.812395692	2627408.0528810667	5039929.160884196
342558.71798237285	2492824.8063275455	2302821.7514202655	217955.17983676607	7466945.516406937	6901368.639756164	611097.0774975047	306354.6483098648	2145766.329532706	1504117.7730913744	2210124.3651585383	1554882.8124226527	2965664.059066275	293650.9094983153	13164984.92395064	2198526.7295944523	243208.91344429206	6163106.55146017	1272216.8886346584	3319229.5050520613	7440934.121148404	4811375.744282953	512378.70603013114	692995.0607143809	6203443.331599494	670546.5548123807	942402.0007877003	3793460.4808723717	2624735.595810365	5039616.256352913
342546.43821069633	2492299.1541123264	2302800.974904313	217946.14889088483	7466855.108987296	6899465.079392694	610951.3417445321	305449.6227153011	2144405.979520472	1503910.5580980089	2209302.6609275304	1553105.876695666	2962144.459772876	293630.9715876239	13164984.92395064	2198098.5392982992	243200.33581840625	6151672.307045756	1268873.3193525777	3319100.577996039	7439434.357386168	4810598.692494992	512306.08578821993	692113.783377621	6203308.841550572	667883.2909565286	941539.2982050793	3786944.638570331	2621546.4663934624	5039613.355108068
342532.99867802183	2491575.2477235706	2302776.2083937647	217940.08775626493	7466685.430766573	6895458.303680549	610852.2057288934	304866.507581817	2143527.386977159	1503549.1816725263	2207937.235294806	1552650.9774730043	2959943.1599516966	293589.64518421533	13164660.576286513	2197805.157858489	243188.34032870966	6128783.873423196	1263405.3967870737	3318459.7225748515	7438245.649928955	4810087.82171054	512065.16323307715	692026.5891203717	6203202.811662247	658723.4466983881	940599.9718224967	3776139.6082700584	2619742.038088908	5039508.106347226
342516.4008510461	2490478.6934859613	2302755.70405337	217933.4362626614	7466434.028687168	6853419.886643936	610768.181008494	304395.9631894523	2143361.986587438	1502816.3870828175	2207036.310564904	1552444.3140747473	2958694.6033700095	293562.03655082174	13164366.112329297	2196867.3650501627	243183.0088786432	6094757.88538628	1253132.1322353785	3318208.4266605345	7436704.046041734	4805487.310655469	512018.38855798345	691769.9551197882	6202615.622868169	652080.4369642963	940301.6604497726	3772537.5445195897	2611063.381864162	5039265.4108258225
342508.81817065453	2490232.1114171525	2302745.044392871	217923.23850895307	7466375.2399423225	6742880.61448072	610550.1724177452	303479.3342363677	2142854.7656653216	1502166.438483159	2205901.5624231077	1551546.4016541913	2958611.7735534217	293527.73956646404	13164059.482506866	2196321.9997405442	243182.39514295314	6069521.840774429	1245798.4778750164	3318100.8485307186	7435237.628207479	4804619.411134483	511965.91834733065	690701.3468551069	6202072.054131661	651268.3193448626	939916.3248973174	3772151.328855446	2607337.629574537	5039021.877880816
342486.9299389342	2489352.8952139947	2302744.803233178	217923.23850895307	7466273.187470488	6704811.016665489	610502.7744374215	302456.68820883904	2142048.304340788	1502158.3246578749	2205402.011175034	1549501.7583719105	2955318.3355275067	293450.8753936547	13163320.163193228	2196190.4509049035	243182.31596845505	6044557.517891212	1241495.7245828442	3317584.8254593965	7432926.338301626	4803931.989001701	511869.14342279185	689857.9099183481	6201338.04814685	650566.6764309409	939248.862569043	3767603.542519382	2604442.3449265915	5037677.84016397
342442.16427352524	2487959.056527174	2302744.743853118	217922.77698936945	7466248.363281168	6564073.639766464	610388.3341425832	300100.44365992513	2141537.6810181383	1502126.6494101568	2203483.90836422	1541401.982707195	2954372.3594436897	293415.0062308974	13162519.249310913	2195941.4402256813	243164.5901768676	5955115.130178911	1226550.1943553668	3316061.7446893603	7432423.941798455	4800133.60191509	511476.9434722672	689405.2443789013	6201284.543047219	648660.215830252	939100.9353928623	3764365.0241367496	2600829.379503571	5035193.0964213135
342431.15019971714	2487380.5050005047	2302737.8815237847	217922.60364398258	7466160.905108665	6333091.987017009	610218.3011022068	299872.9687343417	2141181.460041746	1501788.2096182562	2202663.354568962	1531671.6030430954	2954200.155066249	293228.8398871303	13162033.337506369	2195445.3574241414	243155.98717526215	5955115.130178911	1218992.6222437161	3314481.7238550847	7431770.53748107	4795663.163265455	511202.9576999286	689314.316229094	6200334.32778017	647119.1118176172	937741.4582221899	3761328.597236404	2596641.3928898214	5032771.221558422
342430.0897879562	2486595.5328508876	2302731.250690602	217921.40351724415	7466124.6821890455	6270355.12735934	610192.6614530936	298599.9374145798	2140849.9863528004	1501566.0980944016	2201752.203193884	1531446.0288888682	2953965.4612149983	292703.1225723326	13160997.546811454	2195244.798137801	243145.15557571052	5926958.142968305	1202352.6882793943	3314481.7238550847	7431478.776644924	4793635.607470871	510890.42489620415	689201.9322761327	6199214.872459197	641660.7505563447	937107.8356916258	3756209.96099608	2582217.030222998	5027403.597959649
342399.41718230245	2484627.639706351	2302729.375477228	217919.76348016714	7466115.013019707	6108978.432024715	610192.6614530936	298238.02687735984	2140680.2272563847	1501268.3036800358	2199929.8744295267	1522030.4288842138	2951711.351506693	292378.449745272	13160140.125497637	2195059.153273205	243134.21098909448	5917519.016620582	1184880.3917716907	3313568.131391136	7430804.004489892	4790400.359290441	509862.5838591769	689163.580781924	6198441.256186015	639862.3692203212	936587.9655378181	3749341.93700643	2581119.385108575	5025091.124467547
342388.56826746813	2483773.252809161	2302720.6838340294	217915.96892880628	7466045.417304069	6095506.579627452	610051.1650205075	296731.8030851898	2140129.6533470834	1501151.3554037332	2197709.1386539983	1513459.9662759537	2951226.2628559223	292377.23895633576	13159785.990805885	2194973.957475592	243123.83906698582	5911194.385548126	1175487.5374421652	3312308.810187605	7430598.169426673	4783861.745668553	509247.8849809086	689088.6197110754	6198441.256186015	634310.2379918373	936088.47711663	3716060.092064872	2571949.226415751	5021692.167957886
342385.61872394895	2483472.5288271396	2302715.343577876	217901.84557786846	7465989.7929383	6082073.608381012	609956.8787046846	296540.5093705173	2139639.818190949	1501009.4252722492	2195466.616976832	1510005.578858064	2949466.989985428	292313.5513178855	13158868.834659837	2194751.4522110913	243118.02650864923	5905682.735924887	1167321.0217545978	3312226.2176945717	7430194.620151468	4783861.745668553	508727.2061568368	688920.0346747626	6197418.173235397	629564.4508297786	936041.775765206	3715074.594688167	2571949.226415751	5020732.869844192
342373.0373550332	2480923.905130904	2302708.9952679914	217884.3880548094	7465903.178122303	6058718.699713082	609863.4650536734	296488.4283676752	2139350.9513719003	1500923.5503594144	2193127.8438988975	1506674.4422594293	2948739.6162606967	292186.4575753393	13158384.030428346	2194688.186169867	243116.16384106694	5895883.304954585	1166021.1006093724	3312197.772860562	7429998.867114249	4783861.745668553	508727.2061568368	688607.4282582842	6192388.528964005	618028.50841016	935753.3080309124	3715074.594688167	2569803.4851609063	5015162.842883477
342372.64579189324	2480275.9780710964	2302703.9559586262	217873.8759274794	7465899.918037759	5979895.26062082	609825.1013326903	296079.07402580325	2139210.0045882678	1500803.5380766187	2192161.969452941	1503216.5971538364	2948049.678416138	292166.43349974055	13157541.299538849	2194633.426103737	243092.611219427	5885578.5945169795	1160540.87634034	3312069.3449442238	7429025.835251392	4780436.343045002	508726.2436723594	687849.0276721343	6190819.823917984	603021.9807729282	935353.4827304938	3710147.2240072843	2569228.009610847	5009945.4524716055
342321.2238981415	2478687.3731364766	2302652.7587298346	217850.97235448987	7465726.446560984	5962479.669611845	609730.6114354888	295770.102980588	2138864.0784940543	1500580.1918590679	2191706.2176615125	1502208.8768925462	2947456.0515147983	291986.9225563791	13157359.476861138	2194603.5984852114	243087.95427664116	5878307.329521082	1138522.6399991685	3311846.914437627	7427910.053939718	4778275.385016529	508626.8540702065	687118.3611079012	6190819.823917984	596824.0309384648	935135.7179576851	3704389.9684139197	2568871.557731332	5005621.865239186
342302.96521253313	2475339.6406075107	2302602.9859708594	217850.97235448987	7465661.397781509	5930981.482584099	609684.6785111576	295513.2344033079	2138770.991726199	1500430.2541276421	2191454.0813906384	1501493.7337614675	2947456.0515147983	291375.65674884594	13156935.325728519	2194595.25384917	243063.88591606694	5877063.281421171	1112404.0957576195	3311564.0477355807	7423288.981526766	4777063.973062726	508209.5380976278	686358.6120299967	6188299.941687161	592307.4685005794	934921.9471339064	3704171.161425066	2568581.2027162854	5000061.575613618
342292.0125119037	2470080.674747062	2302504.11647487	217835.7698033329	7465525.591570672	5917663.548103578	609597.6413525951	295187.62218906486	2138770.991726199	1500345.8303489143	2190510.351764158	1501390.0613834332	2947445.5660727196	291012.0746470574	13156638.97890642	2194412.8557338645	243026.02434871878	5875280.54263457	1089029.7230905083	3311175.9165351	7419992.987026356	4763316.446798371	507570.0868983012	686119.0793002427	6184971.9332918385	575158.3335470367	934383.2553781007	3703756.722825051	2568393.8062641136	4989907.451141029
342288.4321683881	2461282.697768946	2302418.8768549873	217816.43683526418	7465265.3662439585	5907296.139440231	609580.2513501877	294642.58507734915	2138514.396837322	1500246.0458448685	2190510.351764158	1498259.1082260055	2946900.242082526	290549.3613597098	13156449.945886124	2194299.1513668033	242986.7026825752	5868891.313049148	1047522.2565202566	3311030.6218569805	7419531.360818709	4762589.471487416	507411.8892921946	683858.2293933311	6182217.312839472	572938.3480844921	933640.3038189242	3703078.643361657	2568104.2086247606	4969053.045490743
342279.1686004405	2452241.6952514774	2302361.3788847146	217810.6511597698	7464934.279612483	5863258.864971873	609411.9955306078	294588.82145240635	2138449.2901886418	1500162.303783093	2189804.383683889	1494700.5429255753	2946709.625691962	289502.72693209106	13156275.361890087	2194189.4002327174	242976.9155324084	5868618.148092835	1023555.3290952167	3310996.872239863	7419430.177740396	4761828.899654877	507167.7428577082	682588.3827640065	6179812.624229424	569577.4891852255	932664.9474063598	3702669.860918871	2567687.6172601283	4950599.201191469
342270.5963387286	2445147.8308428153	2302325.0809010663	217794.010377154	7464525.960819023	5845284.935199638	609284.9335054767	294310.20469009026	2138360.9684728896	1500022.6009492502	2188414.6884962902	1488395.3369174304	2946709.625691962	286741.3287711785	13155751.324006526	2193814.042540143	242941.9803772798	5864460.8904005475	1005515.444022926	3310936.6131589445	7418889.255715907	4760341.677662093	506681.5578355605	681900.8811460992	6177283.110789623	560126.7763801733	931770.6294477218	3700216.477658619	2567526.289204762	4941713.061925453
342268.51496588136	2443489.1551195146	2302259.67311918	217678.0151548915	7464525.960819023	5820044.746160066	609112.3931005839	294309.43085594533	2138299.317578814	1499749.6604265627	2188297.919275661	1482421.632681228	2946498.691191595	282433.4437371821	13154066.039942095	2193575.5061558792	242926.44316595356	5856429.8233050555	963592.8523290954	3310918.7007402154	7418683.456755704	4758130.582542775	505583.98214293167	681900.8811460992	6176401.445894883	560022.399781138	931229.2705415301	3700216.477658619	2566922.9467333117	4931043.074354886
342261.76549671596	2442488.9408153566	2302047.5932836644	217473.94384972515	7464465.761133544	5817808.308849608	608929.6358990449	293972.5417206724	2138094.4573632814	1499382.3966627284	2188151.587649353	1481561.5906437603	2946206.506278602	273344.73710619746	13153421.963572018	2193428.802448497	242902.38537026438	5852773.080989334	900247.3334645273	3310867.499901233	7417748.279593671	4756346.341013593	504658.13294500037	681900.8811460992	6173815.5391902095	558977.0603795238	930625.4374294067	3695739.4447119297	2566568.10043306	4924279.576001117
342249.85265772574	2441865.0352505185	2301835.1882441905	217281.16283771658	7464321.01994728	5798648.812526972	608842.7965099618	293742.9665549021	2137877.909146661	1499079.8133446027	2186992.8646277003	1481038.1753623588	2945758.725247684	254757.95629110257	13152815.576119594	2193288.621414307	242830.70755585632	5852409.699606892	890255.9417848209	3310754.1048559425	7415765.876650401	4755752.390754332	504277.8089961418	681864.6393452866	6171997.00645897	558960.8061372222	930557.235963099	3695739.4447119297	2566477.485606064	4918299.717671401
342242.4335591517	2441242.030756775	2301825.3671731884	217096.22393811675	7464229.221795945	5778019.6383172665	608824.0343899922	292994.1152032015	2137621.309110882	1498909.0817856602	2186099.1793495836	1479555.7292711916	2944891.4238051972	253819.5791310617	13151463.251718128	2193288.621414307	242816.66623301798	5849329.875367985	855398.5620552918	3310529.1842522975	7414937.899538645	4754487.798189652	503170.5273218553	681818.0103105959	6169934.624432461	557924.5650010286	930532.2356214793	3694393.5758746476	2566402.772500349	4769430.248052409
342238.10965883645	2439077.375381244	2301760.321976871	217020.0276021937	7464065.309504924	5777290.050640401	608739.3316634225	291841.2586980226	2136742.4041306227	1498721.4686841806	2185488.5644042273	1474126.1158346743	2942877.2849582853	250272.6954121483	13150830.923750306	2193264.5366871133	242808.8901592778	5844819.230737778	816334.8441948593	3310281.4921113197	7414763.547577115	4751715.656642205	502859.66936419	681276.9193993038	6169035.9262724845	554856.0173620826	930352.3655064811	3693633.4865520853	2566388.104901753	4769430.248052409
342235.22435130225	2438721.237788105	2301702.337367897	216872.69332675752	7464060.213510269	5776130.805802755	608706.9556680287	291107.99876032514	2134258.3970985143	1498540.234929147	2185016.704822106	1473933.5046620755	2942451.189026412	248325.97949830024	13148516.635580014	2193228.853196229	242784.86162766934	5838819.31110586	815252.3259672606	3310190.133007529	7412741.129835027	4751303.063332562	502532.84279566153	680811.0691581079	6168489.276340602	552578.7896196153	930342.8239946733	3693576.113085965	2566061.5936808195	4709281.499855163
342235.22435130225	2437924.0585642233	2301647.759209188	216689.5221514637	7463959.471318118	5766162.3299612235	608655.6134552836	290572.0795404319	2133486.7372857607	1498096.0932287904	2184844.0915723024	1473933.5046620755	2942106.4875420462	244882.42364379123	13146929.420372108	2193198.7021722086	242775.73548774893	5836467.572676115	809205.2126171108	3310099.4528086944	7411073.383214524	4749835.929808816	502487.4158233453	680224.2334881865	6167661.287670225	548096.527515585	930079.6289922659	3691973.832726958	2565923.5268976334	4674237.661451599
342234.2206773511	2434862.8080436	2301596.509355304	216470.67471385613	7463959.471318118	5758987.714122975	608632.6615466753	290171.60355763946	2133405.2059497167	1497542.1281677114	2184518.78191672	1470227.9468607716	2941950.562354722	243551.5184446534	13145530.03468413	2193162.0550661404	242775.71636742586	5836345.006412587	775889.6494569043	3310064.370334228	7410181.225063191	4748378.805500696	502208.6429589542	679657.3666207825	6167593.251896286	543162.9235693972	930017.1092143182	3691934.1256166524	2565496.8665866335	4663554.224482772
342229.3080067504	2434420.4481048714	2301566.4097407274	216229.8846435369	7463936.475279126	5749625.49056526	608542.3670354967	289096.87538223877	2133146.3642099747	1497229.1824249579	2184137.8320300058	1466891.4904363002	2941937.487223266	241272.30860539345	13139802.492757618	2193126.3663733173	242775.51993136964	5835892.240235482	709975.8247266312	3309348.2054021526	7408629.757773381	4748323.586441435	502084.78370590357	679409.771726073	6164235.372639166	539809.7421182935	929815.1772716136	3685796.3522879314	2564769.2772267233	4643487.433129825
342215.4976408592	2431898.9623271003	2301534.1800779523	216178.98808903556	7463887.074589591	5701231.619621813	608537.0534981152	289032.7669933784	2132970.897212992	1496443.2965583238	2183558.085816386	1462380.4711133058	2941197.4596286877	239270.8865941508	13138435.7214947	2193108.91252554	242768.40653767087	5832762.306431468	673295.4058518927	3308904.359125743	7407670.669145186	4747101.440439558	501917.3194837994	679063.3949930302	6162591.734627027	535875.2333685758	929747.481410653	3677559.8236288745	2563922.4206023137	4637623.328089338
342210.3361364086	2427842.72908511	2301483.0268616136	216113.78796727033	7463875.147122674	5690752.305629527	608515.0564312116	288875.53926610574	2132749.236491139	1495925.976653637	2182994.8862759992	1459532.1944174173	2940050.2155655734	238919.3133533424	13128583.864702158	2192982.7871050052	242750.24447276723	5831304.512640101	579030.0237634217	3308618.505647083	7406473.407459324	4746905.025452899	501470.5981586437	678952.5823704711	6161158.839753315	532818.6325042566	929593.2281701614	3671144.3883402725	2562418.020514415	4612183.1097056735
342201.6593361568	2425538.575238001	2301345.7426309097	215594.10662520974	7463851.914027261	5684984.479015404	608445.7628682267	288526.431105562	2132617.948131419	1495755.4336167977	2181633.468032434	1442252.2374635779	2940050.2155655734	238919.3133533424	13088178.222425425	2192800.774794178	242733.3762363903	5829252.628391249	524296.2242886021	3308271.523288932	7405205.617401281	4746643.457248727	501264.8775540008	678657.2637306696	6157871.6737000225	520485.4495169136	929582.0498811937	3654120.7669502925	2560297.2373155854	4612183.1097056735
342200.70148386643	2425466.206559602	2301271.2892142003	215262.11416370186	7463812.986218117	5678906.056935012	608358.5984585861	288299.7844880285	2132203.4074251913	1495523.342605614	2181015.52221341	1433038.5783098415	2939944.7603994897	238915.96760237613	13028845.547622316	2192417.906265607	242719.8285778243	5821112.976568474	524296.2242886021	3308189.905048101	7401876.47451788	4745983.911572957	501152.89439840335	678460.9553084794	6155513.1774812415	520217.41031259525	929312.508431563	3645553.4382300745	2556565.8391158734	4607573.879450923
342196.7521931653	2421814.7195006395	2300988.456671956	214736.10613684106	7463784.721222208	5672540.788998044	608296.3624888124	288150.0041004313	2132064.4671232556	1495147.3575489458	2180811.969449334	1431899.0650525577	2939928.094041355	238905.22927426326	12853529.58073444	2191958.079586311	242688.47978861822	5816011.076510559	520484.1665687779	3307992.290689441	7401821.330880356	4745244.2715360345	501067.1879040114	678060.1048009486	6153482.149846998	516461.37439275865	929167.3327565488	3627511.9175237245	2553012.3043363956	4598036.914384901
342194.55453717813	2421402.5592800756	2300815.9533533137	214335.7784943545	7463751.935411588	5672540.788998044	608174.8426735853	288100.55930834304	2131866.23580157	1494973.0016448079	2180729.4497924764	1431832.8207416143	2939886.441224436	238850.1073200559	12595275.30319426	2191956.81156964	242665.56784692119	5815159.113840815	516212.8750249228	3307865.4496669816	7397613.331808116	4741674.387318322	501006.7901163776	677936.1059358292	6148519.389911734	510590.40149403084	928551.9120746535	3607004.365567429	2548883.4564986182	4595640.25387869
342182.0865802328	2420698.890897696	2300659.065066741	214330.51394837783	7463680.164095125	5665797.117664069	607853.2480151163	287786.8472437948	2131636.8879457475	1494874.0481312291	2180688.3771552914	1431393.680392916	2939509.7526396043	238795.66320271482	12528921.995210022	2191918.0191903366	242657.1890771736	5814561.741623951	514981.69141361496	3306952.1967175407	7395656.165958186	4739846.391088936	500965.83121391153	677800.2922651018	6143921.790115756	503194.0455458441	928415.6440073804	3597696.86696104	2546070.5976107675	4593327.930161312
342179.51229410304	2420698.890897696	2300519.7830254594	214327.34950111562	7463630.951976738	5659152.104556442	607593.3151995987	287661.7934056232	2131034.3244527164	1494239.8920706576	2180659.6242001276	1431038.6510460698	2939141.6953852274	238766.97421582334	12527370.671474723	2191918.0191903366	242650.1570481625	5810943.2090453785	510119.7223983825	3306590.8092606035	7391160.959858612	4731433.68813838	500727.91840602277	677625.4763557302	6142046.947021514	503175.28008922347	927689.8152106977	3597696.86696104	2542599.003136787	4576770.179410846
342178.1636196908	2420514.229045964	2300482.821607325	214282.87199428174	7463586.876570176	5638216.092290691	606618.514192443	287560.2307723003	2129857.9568218244	1493828.4598665591	2180570.9668871406	1428957.9341988086	2938626.313344861	238766.97421582334	12420891.719493706	2191917.1690931967	242615.2005955486	5809632.104527171	474387.97948523023	3306404.6579319565	7388539.712196934	4720022.4559160005	500648.0608297213	676723.6615934139	6141046.495880077	498440.99638781976	925316.6579951973	3589106.301173819	2539771.4179518884	4573582.757196818
342175.58305166726	2420194.384914315	2300326.334418975	213983.33680221392	7463577.131606535	5632116.940720891	606089.5879984656	287476.91565520084	2129253.4424854303	1493675.7323829536	2180546.715004388	1428421.9964685328	2938261.5907074166	238766.97421582334	12376544.635533853	2191896.528867042	242598.5192046479	5808736.751659401	460757.6267504322	3305771.9940136885	7388098.446830018	4687359.529946535	500634.62936616095	676660.8477981177	6139230.8349971585	493538.04697335593	922601.0267307797	3582987.699550181	2534697.9468834326	4568985.9017952485
342162.2617539747	2419828.6779106585	2300257.5189305707	213765.07157633145	7463529.017811366	5628921.880205423	605211.4997535854	287471.79256808886	2128640.5344630694	1493414.3016533828	2180543.976095419	1428094.2600414709	2938120.0130567406	238758.232932252	12375133.318164844	2191804.9439595076	242543.28068997385	5807519.239185005	458050.4965598143	3305318.0207935534	7384559.216490274	4686433.60531464	500569.5589511588	676597.1099304094	6139139.483445446	492046.44711542805	919999.4169005882	3578749.830341537	2534520.466885168	4567698.299560416
342161.01340036356	2419478.324641357	2300086.0704007894	213237.118576992	7463516.071898025	5626705.359759379	605125.2496572763	287275.84382652555	2128263.5615946767	1492833.2939930419	2180506.575809087	1427563.2169920802	2937876.6343346434	238719.58824702096	12367555.893466698	2191663.896740277	242509.99719820404	5804841.790230262	454264.0411992165	3304854.9812589604	7382378.44686967	4684000.310609588	499698.527792649	676334.4265399915	6139139.483445446	491948.3756381634	916251.7695810583	3575398.280959762	2534513.8275990523	4553585.516985294
342159.06232292386	2419221.714513448	2300001.0550009147	212860.22987296255	7463487.001353829	5621337.862871065	605113.8689855977	287080.63426716224	2127621.919209403	1492550.1500223372	2180479.9591676435	1427176.747620621	2937631.3953749677	238707.8443525001	12367313.43271937	2191626.350630611	242499.6806288414	5804390.164232141	451971.19067257165	3303581.5831377557	7378843.428371865	4683377.5860839365	499690.4793311197	676166.9164423132	6138966.366758225	491939.05002799636	908803.5098628335	3575064.176987567	2534451.717105425	4550121.991798062
342156.5185600341	2418871.148062571	2299818.107299254	212687.94724726107	7463449.254362422	5619153.655267205	605050.9905811374	287031.70384361024	2127124.6850090865	1491590.9886653707	2180476.352145923	1426859.4408521801	2937345.5975650027	238706.74324736572	12364961.556119593	2191480.0375156733	242486.67543457527	5798356.779474301	450906.1097515833	3302442.6002247473	7376189.329116293	4682814.644795689	499318.28608133807	676035.3168486444	6138918.36329357	491890.1127317605	905241.8222390175	3575064.176987567	2534449.488912416	4550093.0243491335
342155.8259136409	2418291.458505916	2299756.2578608403	212547.63854772676	7463422.438194624	5616697.67141871	604874.7294017187	286559.7806554816	2126772.9327748674	1491449.5645748875	2180332.0201057624	1426638.502210401	2937019.0454025287	238706.74324736572	12360306.725942811	2191248.59755881	242424.3505675624	5789828.867575594	448647.2608825525	3302318.2941118013	7375384.710727631	4681158.256459771	499295.77615971945	676035.3168486444	6138881.355213151	491873.0212396696	903405.1213500921	3572697.5303575196	2534346.8383394564	4549985.106501502
342152.359207849	2417665.1813662313	2299512.2952637263	212407.67234883358	7463415.20120832	5613962.411217038	604851.8231976216	286395.40703002363	2126639.328742033	1491034.1026980297	2180120.30938346	1426011.0331501034	2936984.2876835805	238706.52803216712	12351347.222031249	2190904.7084250143	242353.8174302712	5779614.387650427	447436.58354486397	3301707.0341443135	7373898.821370326	4680654.686798478	499288.81528300076	676018.498081771	6138695.535669809	491714.12937108637	902622.3181770815	3569891.0653574625	2534223.572377909	4549016.247786728
342146.7907777573	2416469.6588972737	2299301.8173406073	212016.11225884888	7463402.160510398	5612031.992895319	604799.3060222394	286017.2558293041	2126496.6790698017	1490469.4221568804	2179948.699841892	1425738.4180348585	2936840.488995348	238705.2756190367	12346535.285075784	2190798.4247732856	242345.23623320798	5774333.838707552	446440.49944719335	3299329.038371887	7373251.895198359	4678866.772308541	499239.53990315204	675967.8963441979	6138591.842290907	491190.1411840086	898856.6417310982	3566882.1436453764	2534075.812483775	4547516.242807502
342145.13189215853	2415371.7743064733	2299254.2397068683	211729.21667969567	7463399.448545603	5608524.48945801	604799.3060222394	285522.8595679879	2126069.19549194	1489883.6995179234	2179733.7503955904	1425555.416707873	2936789.114751102	238704.52121327334	12337280.307643017	2190649.7799073076	242339.4230236002	5765081.825202609	445703.0858466745	3299306.162401109	7368530.472331399	4676982.668127814	499159.7209707396	675882.5405695557	6138187.091987501	490961.82696851995	895406.5457318411	3564339.3178400574	2533671.2066720566	4546276.6882852195
342141.7759485762	2415333.149890288	2299236.406996006	211384.6995160472	7463397.437545632	5599796.550115194	604760.8181333742	285092.94888942887	2125767.9705950813	1488948.8412566157	2179660.8654555087	1425312.1005486366	2936739.926887262	238702.88481723645	12333102.695777155	2190570.8125044936	242337.2789346326	5762086.74248199	442580.5960150212	3296466.06107605	7366750.0567963915	4674835.435616195	499106.1400470899	675828.796076956	6138015.380830839	490539.8739038074	890848.0372137553	3563386.1274648462	2532511.132002452	4544983.645467106
342140.82714523794	2415227.628191254	2299109.432673432	211147.18455493895	7463383.177512313	5592618.148690282	604738.7049962357	284543.6634575637	2125282.2157184347	1488532.837877638	2179456.2335703936	1425043.295635703	2936735.7612285097	238702.299039222	12329295.608071433	2190242.068404653	242333.70363388726	5759976.810812738	440396.3528535286	3288887.930364989	7364518.070830534	4670354.864311218	498972.4828324246	675804.8303224636	6137671.945480819	490114.57915847807	889192.9298233665	3552847.7572171628	2530290.8556646295	4543273.03036361
342140.2424308497	2415125.132361142	2299075.195967296	210864.14813824656	7463370.0803111205	5581980.902720656	604731.8673150743	284056.4905032755	2125045.722417019	1486470.0992265013	2179026.815561035	1424753.7053256724	2936663.595663012	238702.11246622822	12301853.018127346	2190169.2835757937	242275.78340593353	5755233.319139395	430518.2068291088	3288242.8355516656	7363349.983146456	4666003.741954481	498938.957425012	675777.6529573805	6137291.410302871	489573.24550164194	885353.0276048053	3550686.9163347557	2527086.437668908	4541913.666715359
342137.11919637496	2414988.8648456414	2298995.0398658584	210618.94637838093	7463369.876791311	5579163.662953185	604725.1586058654	283382.3662381009	2124612.6589386794	1482913.1246580887	2178970.5029681893	1424602.9485865284	2936642.3435240844	238701.8251215933	12283865.598555768	2190111.443022501	242248.09295752464	5754526.137816112	416605.6662035587	3287337.8001005705	7361864.507020022	4661824.833072186	498930.4728104388	675741.7666288782	6137192.086978905	489440.0631159021	882853.787299247	3544993.083803951	2518553.265540874	4538867.7416908275
342135.0947376559	2414861.4024026347	2298958.288340217	210443.19520241636	7463364.53238969	5569104.630140036	604712.1935875895	283048.3585439075	2124564.663667526	1482236.1667356354	2178881.9566051257	1424407.7033414722	2936531.6854483294	238700.70829896472	12277097.935843443	2189733.0984906238	242246.63997420826	5751945.355453369	404451.9073950967	3287016.8321316396	7358598.849477233	4649917.102010437	498764.41308240313	675674.88633342	6137140.091453339	488808.669634916	881226.0687091696	3543705.325089681	2515640.250071339	4535848.359100322
342128.13424320135	2414742.5396498083	2298910.6069654226	210377.75532663352	7463362.184821459	5565984.754623329	604706.2260760816	282338.86716601823	2124253.69073128	1480993.2624436084	2178866.0950036566	1424383.8809262263	2936409.4172761734	238699.5529559111	12271213.956273338	2189280.3721750807	242237.5781230423	5751606.795606385	395674.4655973793	3285601.593158163	7356846.485402525	4648581.609529475	498697.03258959483	675601.0264454038	6137080.648361853	488526.87295172137	879044.5465362212	3542891.482391055	2505185.554017146	4532723.705383574
342123.6999980912	2414445.742449877	2298826.5673592696	210155.0050610915	7463355.211940812	5560847.662166986	604611.6745294657	280917.8640683244	2123765.710168535	1480738.315134827	2178773.950031598	1424240.4296590507	2936308.2222328885	238698.60867193053	12250490.900941035	2188713.127965231	242233.11846480818	5739018.232883424	394758.59188131645	3284290.9901518007	7347629.59288948	4639646.9408090515	498619.54377909814	675585.5717632321	6137048.630480277	487897.2240914891	876772.1292020578	3541077.424537828	2503367.521347267	4525968.465565263
342115.67694326566	2414149.571174136	2298793.3646232085	210031.8370370458	7463354.837342509	5555930.860499476	604566.9156851958	280915.8145251934	2123405.7270018007	1478581.8629455203	2178559.8269471433	1424219.5463049028	2935664.9613776337	238698.28087257885	12235690.494190617	2188713.127965231	242222.6872619896	5739018.232883424	392157.59710514545	3283713.3595115696	7347280.666767284	4621437.097584613	498443.7733699027	675470.1825034579	6136970.26749543	487076.4729477081	875862.1315868797	3538671.384457914	2501673.443744856	4519123.94482301
342107.4263186285	2413677.555167446	2298636.1244029715	210021.02753756946	7463346.123570989	5555138.190811509	604516.4369443501	280239.51217036234	2123062.3601428284	1477938.901038805	2178384.1445038086	1424043.0744208104	2934296.510929975	238697.71280508823	12228153.09741186	2188709.434496439	242144.35427048	5739018.232883424	391363.63877824426	3283605.996093718	7344962.103705469	4604822.000185889	498285.2407173206	675094.5218438321	6136755.565428083	486908.2862303555	875800.8478397722	3537697.7120709377	2501473.7018069327	4519123.94482301
342091.2366835179	2412700.897938511	2298600.4489653027	210021.02753756946	7463338.498043999	5554471.752405791	604515.9925101025	279543.6754974085	2123000.3221223117	1477928.5428830066	2178270.331658736	1423895.3859708467	2933693.704040983	238693.50685149286	12224698.781302862	2188699.884807073	242118.56463723007	5738168.985164964	390650.0258911124	3280197.0081486795	7344962.103705469	4593988.280044147	498198.26151109836	674244.6614717416	6136340.034177874	486855.98067948985	875645.2901655674	3534514.2694051177	2500848.2924337443	4519053.988827496
342068.6994330857	2411649.4449495897	2298583.143860567	210008.60261525871	7463334.509241238	5554117.543722992	604513.645336352	278841.2461310375	2122814.330694164	1477663.410788276	2177997.2938021575	1423878.3704461928	2933046.5947129466	238686.98732579616	12220137.820084875	2188584.2665762966	242097.43276704504	5737341.443863924	390650.0258911124	3279042.4128402406	7340507.494907682	4581702.262468887	498120.3015121208	673813.3626453172	6135838.70110985	486819.64880747534	874407.6507998228	3533263.939770169	2499966.7931592227	4518986.839598507
342017.0094581576	2408561.643276522	2298519.07256582	210000.6746049746	7463334.0420760885	5552583.127170318	604502.4874963898	277135.82774260733	2122269.9473352632	1477016.3133361815	2177723.4219127456	1423811.6824179925	2931601.2290684152	238685.48027692077	12217969.72349088	2188384.647068467	242090.25684817298	5734075.961518674	389960.67946055566	3278631.0553396284	7338033.801125641	4577606.503350138	497982.62385786243	673452.0311085572	6135357.7544250805	486724.900076373	873770.1006117767	3532735.891263777	2498005.0591925583	4518947.567022271
341995.29440535867	2406076.8891160088	2298461.9164049104	209987.6481270604	7463332.540245836	5547234.092070588	604444.8519713616	276635.80641963036	2122027.1298900656	1476378.3015079019	2177613.4443814144	1423605.9875285916	2931330.675841097	238683.0693295218	12217682.014645621	2188266.6671620226	242079.29904422123	5729066.7681879075	389609.3826144816	3277388.6433828147	7335790.894500002	4563897.830306852	497965.4684350701	673124.5550287294	6135201.905491098	486213.4333600125	872136.477475285	3530569.6054638396	2494850.4331321144	4517948.013973549
341992.05918385007	2401484.5524334647	2298424.783070009	209968.33521850343	7463326.483824244	5538003.199692279	604438.6927408678	276382.08508114977	2122027.1298900656	1475678.7621967352	2177565.8979484737	1423516.67557702	2929461.6765714437	238679.927932962	12216401.270074256	2188189.8749962207	242042.17236887265	5727971.204669892	389308.9848796077	3276089.520744041	7331882.249099801	4558987.8854608135	497613.502344326	673031.4653244519	6134142.871496189	486208.7991870461	867647.4833467628	3529129.6841710503	2492303.8464918146	4517842.15654943
341975.52202011633	2390205.182050076	2298347.811944723	209929.92791886284	7463319.56393182	5535846.748858196	604422.4599384313	276329.34297513135	2121974.161570911	1475024.6674582267	2177402.0325267687	1422363.6703800985	2924520.1921551446	238676.30805554634	12214570.35675338	2188060.261013004	241968.8009469207	5725108.720822126	377774.0613809489	3274884.962999189	7324489.597608756	4547615.770634119	497386.53933265246	672855.4680459895	6132064.049998365	486039.1046583572	864930.2709456405	3528281.674561786	2492303.8464918146	4517805.718210403
341973.0989993388	2377391.135243059	2298304.577840131	209924.71218615057	7463318.220979769	5535104.804448302	604414.3216105588	276301.78635301016	2121769.4469598513	1474932.0288897532	2177352.209779425	1422356.7106488673	2920167.139462917	238672.1349656416	12214141.83033194	2187853.508132446	241855.0507112176	5723557.439642681	366860.2804308378	3274560.0143107316	7320844.662765646	4537328.337786107	497340.4802962934	672569.5766749838	6122299.942978201	486009.26833009324	858902.8297909687	3527132.8246804774	2489207.4343275833	4517485.629338816
341972.89669882285	2374976.898789618	2298246.848658265	209921.11283708838	7463312.950564669	5534870.103011724	604333.9526691185	276286.0579816998	2121675.9485408384	1474473.1068359502	2177331.94364593	1421763.8209828825	2918573.940967828	238671.2189662896	12207015.406206084	2187746.867410557	241843.32345748064	5713876.435086241	353463.91252814716	3272741.489760589	7317943.9448733395	4532003.041482876	497018.48157098657	672276.3352370444	6120413.489006437	485917.9392430117	852617.9661969024	3526046.7680972177	2486678.591037901	4517344.30323592
341963.5481746117	2369358.4513608706	2298236.6924805013	209919.32467991	7463299.937795081	5534849.831839854	604177.0864291883	276280.5834720711	2121413.3508540806	1474398.94701808	2177284.926638791	1420728.4655898602	2911720.826129586	238661.56797226705	12203015.161781503	2187494.337471723	241813.51918002043	5710689.72688496	343780.7236241832	3268668.002991432	7315404.361718433	4529320.198688319	496832.7816875845	672045.9078168927	6119372.538179799	485894.0563657117	842447.5723005942	3525121.906324872	2485059.388473166	4517090.130459001
341956.0677467078	2367315.0041228067	2298168.292758861	209891.62431123364	7463290.574322574	5534822.376586417	604164.3442844393	276280.5834720711	2121168.145004619	1473303.368903963	2177271.9123623245	1420079.754866756	2910473.7453689915	238651.1738144266	12200479.141973045	2187330.9423682266	241663.666312174	5709230.036930662	343768.71649188205	3267685.903042358	7311935.815109112	4526839.142396429	496740.76787077234	671969.6919492523	6119218.774784919	485829.8378476412	837615.7094647372	3523877.542093497	2484286.370853773	4516760.468032908
341939.8501901696	2366388.45463876	2298126.082303508	209891.61635307723	7463285.734123869	5534320.667036277	604149.8194037213	276234.9498775269	2120907.4348471784	1472850.4645439882	2177257.727528153	1419069.390368353	2908107.5551893353	238646.63610705006	12197328.720757686	2187097.44616142	241585.64348843985	5706291.362164722	343704.75136244996	3266002.186096169	7311169.3401747225	4526117.010848741	496570.73481380276	671816.2538909512	6119218.774784919	485749.0824277966	832670.3773424961	3523165.01122919	2484015.769829914	4516760.468032908
341810.0012507124	2364633.982090144	2298088.580944957	209864.7242103897	7463281.166386968	5534054.314547337	604130.3833941068	276227.13147557486	2120775.063362789	1472523.3260193407	2177248.0632736017	1418838.9977977094	2907537.7193983453	238636.61479221578	12194080.115035543	2186393.2334852577	241569.83812331856	5705070.351793648	341685.6518619099	3265895.721633384	7309172.972335303	4523427.932688632	496274.24759474304	671761.0512272365	6118640.952290662	485649.12500395684	822792.0843529138	3522743.62773677	2483468.969472178	4515755.528944923
341711.21318875486	2360664.231419633	2298064.9260653052	209851.34648466864	7463278.639148856	5533591.135148722	604086.5175728388	276132.4087459644	2120671.3502270402	1472395.0175416344	2177241.7987081497	1418832.3666952825	2903708.9071824537	238632.1960632915	12191770.595891407	2186234.936030102	241562.03711319834	5702792.970242765	341386.4646829717	3265107.5673936177	7301494.466927582	4507376.762631943	495951.947041786	671727.3218490914	6118493.598998885	485642.23963038216	814652.3572793542	3519212.826703776	2482363.409219866	4508865.94571188
341657.94794154464	2357600.9149734396	2298050.2025170336	209800.64294306343	7463272.189681412	5532930.136841522	604035.946593978	275855.00207095797	2120560.9171231166	1472224.0297338427	2177230.7364930506	1418762.2412992779	2902942.7165270094	238622.268800282	12185803.733879566	2185531.4004197856	241435.7728408127	5701737.467662347	340601.692726974	3265051.252872842	7301111.8839443885	4505903.664517081	495826.55663077044	671656.7763265122	6118493.598998885	485564.3372374049	805070.5658155797	3517742.8442307645	2480440.348876762	4504867.144667919
341639.34504186956	2350015.256171058	2297982.1581955035	209767.52242559785	7463271.470940816	5532189.075649629	604017.089852988	275832.024269719	2120475.044244842	1471541.1694208835	2177214.8757528374	1418621.2420474854	2901467.448921586	238617.03821045108	12181426.301165849	2185291.790488768	241399.091306828	5701105.549452122	339537.1509380328	3264660.257282898	7301111.8839443885	4505127.55689017	495808.6856812305	671575.6681735811	6118318.941433791	485495.1043937991	793191.7056384485	3516256.3847464602	2479506.5175513574	4496509.555605252
341617.99860755226	2341773.7239785725	2297982.1581955035	209756.60090253977	7463249.286163455	5531831.184041619	603963.879094117	275805.3184857205	2120453.334131801	1471134.0234771417	2177199.613816429	1418493.2548865164	2901062.820188026	238607.33950225936	12175208.64458916	2185233.9160666377	241305.72373620362	5700371.276078892	338413.873872635	3264434.787150151	7297488.919132683	4503491.445369111	495796.0070639448	671325.5486038419	6118020.9822561545	485489.6702978739	789438.294354961	3516245.309553461	2478205.9662060165	4479893.927818005
341437.35398239794	2335811.81044059	2297974.1445140024	209733.39744522428	7463232.491986232	5531187.965923593	603936.0819291207	275794.41622507654	2120440.524661415	1470820.108891518	2177173.6479837955	1418276.5483779574	2899333.6037201313	238597.70105812492	12170403.552697424	2184839.7167398697	241290.9142238821	5699806.193022148	338349.42562301166	3264382.2256531175	7295971.379480431	4501613.92650998	495771.9765901767	670915.4036595753	6117742.2809236655	485468.0239673636	787004.4172091469	3515641.5184239782	2477759.46644917	4474720.863147037
341269.96138658805	2331434.5452368283	2297921.615244301	209629.64103158523	7463215.192000304	5529905.553462119	603890.5188538571	275786.35901198594	2120405.7251584087	1470366.5361000886	2177139.5111064482	1416905.255456129	2896564.114234019	238548.7915342115	12145096.260558194	2184336.8762958026	241264.28872661974	5696463.379459272	337836.48206309346	3264095.2022845577	7294132.706339808	4501200.4258539025	495695.40286586236	670592.396280311	6117540.96788293	485411.6791659134	787004.4172091469	3514825.0962233376	2477317.9495735816	4471751.578675428
340981.48392162885	2325025.453897906	2297902.1937847803	209558.49880737168	7463197.315799098	5527868.036013715	603851.5392997186	275761.50103237084	2120357.8603784395	1470207.3093511814	2177055.284836029	1416890.5614567439	2895828.567216313	238517.6549095212	12132506.00350081	2183891.5967667038	241242.0945554908	5694926.214020821	336695.2212891153	3263755.5993902795	7292629.222901348	4500091.435112027	495681.93188026606	670554.602714574	6114713.46281194	485363.73539203656	785913.8898150912	3512400.5551898805	2476725.906713023	4469607.711437635
340609.74472841684	2325025.453897906	2297880.8973114975	209258.1211788108	7463194.252014458	5520589.035624872	603851.2759371947	275733.18759144034	2120267.3098637043	1469838.036039114	2176955.9413495506	1416890.5614567439	2891555.5361313643	238505.1574777976	12122472.91049739	2183765.787668848	241235.94171621712	5692033.872466739	335970.8442985752	3263545.20863844	7291593.793006066	4497230.921039808	495672.65599235246	670534.2182669837	6112098.694908053	485363.73539203656	783894.5845997449	3510706.4783252873	2476612.8373546535	4468417.038990692
340499.8107146981	2321391.640460097	2297857.4337017424	209200.6086222595	7463194.042766038	5517583.870450421	603762.858577695	275725.64957496047	2120159.337344776	1469670.7937673703	2176922.1281386316	1416885.9917161157	2887888.2944417824	238478.87250438327	12116387.260083629	2183622.7402501507	241226.1722189244	5690607.091066868	335683.16962554376	3263462.6108779716	7288088.1614656355	4493942.992470952	495669.0730297556	670532.2829229524	6107720.759874763	485360.97027777554	782178.9090469739	3503306.086342092	2476332.8944540364	4467156.005684604
340422.73207073426	2320566.640055321	2297759.202747452	209174.74301851817	7463191.620545578	5516776.040221985	603654.395723908	275718.77838659135	2120108.369252084	1469286.8096619393	2176853.3957230896	1416537.8452750433	2883188.819314898	238409.83649655533	12067375.34546029	2182696.8375224685	241047.05961453763	5688377.68358983	335330.85765927884	3263462.6108779716	7287335.349175158	4491826.34067741	495649.0163196592	670101.9704296391	6096510.746282638	485355.28445282736	779146.8658537595	3501465.037568605	2475991.0242416267	4467110.466089658
340335.9528618015	2316603.618795301	2297622.573975971	209110.78499018363	7463187.199281916	5511955.451382685	603577.4893658644	275709.5680260856	2119796.5518548973	1468113.6136469925	2176650.5562219387	1416138.4249996322	2881884.226416866	238361.57159221306	12031968.377916211	2182543.6861265227	240901.60665438254	5687428.55092424	329384.6010630595	3263423.430019719	7286622.388433917	4484602.24192566	495607.04191660887	670005.5181997102	6077603.467058805	485345.46841675224	775301.9840925008	3498716.6932412307	2475721.256620553	4467072.984268696
340262.1013588686	2314670.3318772153	2297595.2370051644	209024.72431347062	7463184.7479359275	5506517.1307307165	603440.6587773166	275672.4167479417	2119518.289947606	1467109.5806995798	2176306.7784070414	1415624.7831603298	2881303.7402622383	238286.34326663933	11929278.83524229	2182135.247173908	240882.08399572998	5686268.78096894	327633.69331725466	3263364.9903840297	7284390.222540846	4479618.971402679	495588.6100384941	669863.3055152665	6075674.180194696	485331.9340712741	772120.7466606707	3498000.2853583456	2475331.1473325626	4467066.903348694
340099.35585277074	2313998.346905821	2297528.4525302895	208758.7194435179	7463176.90622739	5498128.647572557	603196.1618624278	275614.3312539198	2119258.9287622445	1466423.0493926937	2176162.6866284064	1415376.6633930681	2877545.1734805373	238285.8338078774	11850354.707672855	2181878.737296672	240849.1953024766	5684661.30390289	327403.82800032466	3263334.4440439967	7282809.181982208	4476264.406726787	495567.03803025314	669670.6281681256	6075419.334981526	485317.3438243347	769042.7869307871	3497972.680011321	2474849.1027550204	4466864.887047846
339952.3069322944	2312378.8388094744	2297261.952934826	208650.60966542357	7463172.483121349	5492367.5565595105	603152.7399101672	275606.4219889302	2119249.8033383326	1466262.4633604079	2176093.3117866577	1413521.6247923416	2873233.305257499	238184.35903086487	11839523.661383178	2181142.3442698107	240839.60228509444	5683345.32555464	327177.1655119899	3263309.751185499	7278022.448838409	4471733.610311802	495567.03803025314	669506.3698523177	6075400.764966926	485299.7909444486	767811.4307472841	3497740.2505942117	2474328.393579183	4466758.04550461
339928.1337875816	2311667.1720574647	2296974.997450103	208450.8149063028	7463169.114161602	5484400.183736872	603117.8674481607	275565.57596225484	2119236.4558415557	1466000.4387068092	2175928.6449789335	1412605.3467128144	2865338.98451932	238030.1135623668	11829779.43299465	2181084.0952462056	240830.33746512688	5677272.572152478	327114.8795233399	3263245.248627297	7271952.607201706	4467035.832492539	495565.55735339026	669474.2659862817	6075275.121591511	485297.127025701	767081.5684640903	3497433.6960405693	2473599.112956668	4466608.414048547
339624.3077213818	2311358.3991672383	2296813.817314911	207424.08421122088	7463165.395842275	5482455.296132963	603102.6773145477	275293.7836958657	2119229.8222749764	1465769.5148374843	2175825.1240183255	1407752.0162895597	2860524.9436857514	237923.36521806533	11824062.904159207	2181026.568028012	240640.26674140268	5676329.612409353	327103.65859648417	3263080.1069509387	7271482.991387536	4451706.472561199	495541.8788123005	669453.3257617997	6075275.121591511	485296.39382943785	765051.794522062	3496737.032173754	2473003.9585084505	4466205.171470367
339441.56509447884	2311242.7398381694	2296777.067630207	206165.83502612982	7463162.77186946	5479348.17001937	603079.2720847118	275209.3365292306	2119229.8222749764	1465381.5308163734	2175547.932439087	1398951.555293445	2853253.6483492367	237884.63014166016	11823741.80353942	2180948.8618619493	240513.94644694243	5665353.860216528	327091.31541043817	3263007.1572681116	7268280.5350654395	4445141.917453279	495521.87809215137	669363.2191689454	6075261.066454313	485295.2796594662	764829.3329360669	3496393.136437336	2472947.5952799916	4465925.37194055
339322.60344241525	2311140.820743244	2296683.7083781515	205515.79460567585	7463162.744239931	5470825.749150532	602954.6414616446	275111.6117485111	2119219.223180752	1464979.9010099615	2175514.270190496	1398123.1993345576	2852703.022117777	237853.6604743305	11817908.97736585	2180825.0436048545	240444.77575455335	5663106.7480148645	327083.32566900423	3262926.945941672	7267795.83691581	4443595.423250925	495480.8517460413	669000.2781046832	6075089.219063756	485294.75045115966	763883.5531969047	3495626.069297312	2472420.867465298	4465689.534764041
339286.06219853513	2310630.889568556	2296591.8125904915	205371.83942879	7463151.813604683	5463720.322930897	602820.1756876793	275074.98179543274	2119205.0935101304	1464813.7971962907	2175474.2467343197	1392331.683488655	2849372.716425441	237821.32967933573	11812532.019059397	2180698.3924447563	240387.22007497645	5659728.564214045	327021.7806480552	3262900.294507424	7265897.817442283	4438406.641536264	495416.44802554045	668683.8993285473	6075030.266069844	485289.6175072087	763827.2460050833	3495056.440851454	2472303.134957632	4465117.90136102
339141.0177040332	2310249.8842725	2296508.6486867443	204815.2138882669	7463139.337835074	5443822.046309334	602698.7195287913	275030.1166032447	2119183.7557310984	1464456.246529451	2175274.184883595	1389284.6751452386	2847392.218149513	237815.83512627208	11809490.119837182	2180609.4695134345	240295.94486679256	5654780.881740569	327021.7806480552	3262716.9223080906	7264195.863632548	4432858.982877724	495337.4084712431	668447.247198652	6075014.220963971	485283.04217948037	763220.0092343858	3493359.8076433917	2471470.635130504	4464989.56746955
338922.91440171545	2309623.288600277	2296487.671012714	203637.56361161853	7463127.2842840655	5429685.279882876	602645.7222380817	274818.93415787345	2119179.8071697517	1464378.4515330123	2175016.917305041	1385821.8998833173	2844476.106923103	237804.84085474594	11807118.59208323	2180326.847382725	240192.5044096365	5650620.864035395	326987.2059992779	3262573.4688324365	7261747.300450397	4428699.423168652	495307.68625215883	668226.6073176162	6074959.227143255	485275.2917346307	763198.2278848181	3491350.2174685183	2471330.5774294436	4463934.073480523
338710.64907120087	2309188.699202842	2296474.9360576933	202305.26706412277	7463125.838354382	5424952.0765412245	602611.3863249548	274393.8070561973	2119176.361412252	1464310.2754261866	2174809.9739482906	1382559.887045774	2840505.0280347285	237803.74356894425	11798274.060152564	2180244.198374873	240018.40836138796	5650078.109978136	326967.4417512474	3262008.483834111	7257078.204224956	4422872.592355037	495302.05724633264	667958.8222035556	6074921.941919362	485265.1945153902	763073.5250626379	3491264.4740889277	2470384.675557617	4463606.327131521
338554.8446765311	2309104.1739287185	2296439.381451573	189622.79674691404	7463118.674833052	5415973.537728592	602404.291453916	273735.7220508764	2119168.463135266	1463865.2211581005	2174346.2041463666	1376968.0052158963	2839213.6980731166	237766.01896441367	11797475.052525016	2180069.679896996	239719.47790285634	5645010.529016203	326928.72833484295	3261309.8430188023	7253641.193417687	4413336.281125031	495254.60179123515	667636.3380932475	6074766.764749095	485237.6637487396	761476.1172684252	3490102.1067162994	2470108.973647742	4463219.307794392
338491.9960677095	2308941.074948552	2296370.497194756	172270.9667439448	7463096.171551076	5409698.746678476	602175.0855004789	273239.42988327617	2119149.3057452096	1463768.542421894	2174170.013601616	1376076.9313020401	2839175.696178982	237764.20709206912	11791731.582553728	2179832.6106225406	239613.26634862856	5640169.540011961	326928.72833484295	3260404.0799663784	7251886.175844833	4403375.161037797	495233.29262454977	667515.7089058373	6074371.966888062	485182.8204016888	760428.6724574727	3489032.8493985515	2470030.176759972	4462583.846144389
338481.84334691206	2308609.2193539487	2296179.928280957	163443.76151565817	7463096.171551076	5402826.598074881	602164.6639791096	273216.0228398837	2119112.955109995	1462927.8573237043	2173846.2302318555	1371025.2168763618	2838906.303090199	237762.28660807828	11776229.6497704	2179778.5997083476	239532.10722629575	5622372.380755297	326880.32478648436	3259768.1848632596	7248689.94857825	4400701.581305032	495195.70875317603	667451.6571772711	6073665.584275223	485103.98120018287	758840.3379731354	3488178.320707128	2469801.460739744	4461844.609976877
338479.2307758806	2308523.295667812	2296128.102842295	163431.40143282124	7463094.0466011735	5395286.486237405	602160.3784627398	272996.6637528307	2119010.965983171	1462564.2582742705	2173637.8291183356	1370773.5759561032	2838906.303090199	237748.9811921743	11754602.063602973	2179777.107637983	239397.22777011368	5622190.666214539	326859.37368662754	3259172.640289426	7246525.506061801	4398702.941146223	495000.99767290056	667351.3922694532	6072459.30237996	485103.2331997532	758490.485112614	3486412.5285763983	2469393.704577706	4458895.614735466
338479.2307758806	2308092.0895853904	2295748.119811502	152150.1199989419	7463088.586691341	5365560.01147454	602075.7860471802	272805.01439598715	2118887.023249294	1461790.2025543968	2172760.6072107754	1370049.3398596793	2838790.2541931	237720.5616593883	11745625.687193349	2179718.2775842655	239389.403979533	5619470.151402764	326834.8367901995	3258591.1463397723	7242468.407209612	4391992.613732645	494779.2317777659	667150.7283232671	6072244.11496717	485091.0078130923	758454.5509376354	3486269.95754804	2469252.7031912836	4458502.553594911
338475.2922355248	2307846.3504965943	2295629.3257160843	135126.11097520555	7463082.343856448	5358251.666768159	601897.3688877607	272715.42710582976	2118769.9980916483	1460078.9364540994	2172364.784204735	1366275.3550436813	2838527.7342647486	237719.64911310945	11516896.618465662	2179607.3476245445	239371.5374167037	5594350.070509344	326827.81623792206	3258525.188108608	7241078.3622714365	4390903.903923889	494634.34094776865	667031.6566236574	6072224.667512931	485059.14433990966	756539.2463793965	3485310.196987613	2469102.4776835158	4458296.937831772
338459.0107961441	2307686.040400113	2295495.9771619528	131116.83601635275	7463072.288156999	5335584.30687563	601706.7812164823	272531.9488287932	2118530.4634058247	1459573.0320078724	2171350.076040926	1362012.552379875	2838455.5051647136	237710.16567745112	11477204.312199809	2179448.61942466	239371.5374167037	5581129.175045583	326783.9880018153	3258486.351680837	7241078.3622714365	4389077.199118448	494493.14353371185	667020.0021213167	6071379.4642427405	485022.883627964	756162.4369819752	3484629.1835405007	2468333.1559092896	4457871.241997795
338459.0107961441	2307409.420380218	2295169.4961706665	119672.39919303013	7463061.8271746505	5328969.782506438	601491.1305091716	272438.07155274146	2118343.1039783484	1459173.0132422862	2169333.907427763	1356410.7025943405	2838342.6223660526	237706.77403332293	11422636.298341608	2179164.382096032	239370.02557208986	5568796.125257134	326754.8391083446	3258030.066773224	7239974.193328896	4383126.299023676	494402.4406089579	666983.5910165879	6071038.370646403	484900.1882995029	755018.5044542833	3484451.5113279363	2468317.6233100384	4457387.632582545
338438.29552253464	2307409.420380218	2294945.891709402	100252.97108039397	7463043.6668956475	5318436.4968290385	601406.9879272429	272169.39639626176	2118341.843213812	1459064.693001139	2167942.6282770024	1352796.882312007	2838257.8010287737	237702.72213573073	11420979.305107933	2179024.451598815	239359.9430968617	5559636.554267438	326741.8439623363	3257660.425845638	7239784.779367277	4383030.0305117285	494349.21398272144	666824.7981494258	6070664.138958406	484740.2681088578	754665.481365592	3482938.0733615165	2468301.968658522	4456991.0949241
338431.42785341234	2307327.920858809	2293698.1296091015	100252.97108039397	7462997.99018044	5304825.459187719	601365.0258769665	271956.35032362834	2118339.89985678	1458851.1008479218	2167730.523438388	1350647.2404701668	2838201.6261411007	237696.8471959617	11377419.503196375	2178906.89014307	239359.42900119873	5554307.28162343	326741.6698074215	3256677.1437405064	7239310.213616989	4380959.066006061	494313.74270760734	666790.6837801742	6070045.631850187	484562.6195796293	754167.3789736112	3481617.878372046	2468050.1167721245	4456765.637750979
338411.7216185596	2307195.018322581	2292805.1923390245	99020.41697655895	7462981.041365137	5299044.232606968	601318.847164656	271724.71238032193	2118337.912821721	1457208.7663354971	2167261.961102197	1336349.343374352	2838072.3462851015	237691.96692468607	11354403.206857655	2178772.0406582365	239357.56834296713	5550153.730593631	326734.88823532645	3256271.7604296883	7238836.849242193	4379713.971316943	494307.45274781896	666370.5749382984	6069796.823816958	484561.36502084194	752874.4979866918	3481148.8772780797	2467335.5894264793	4456676.478857505
338407.7277021454	2307078.855767306	2292522.363515543	98853.99305579977	7462980.806652606	5254974.774424167	601295.6699976004	271533.6690111398	2118335.120182014	1456875.177465078	2166588.6208839044	1324423.540676341	2838066.1652241186	237689.71472918586	11340223.094138015	2178739.1095061405	239354.50781731063	5548228.375417485	326715.52996999363	3255592.6291640266	7238207.968049459	4378442.05352215	494204.1020448713	666002.6333910115	6069560.3314604405	484478.4873356519	751453.0194557451	3480202.6772630434	2466317.6982707605	4455929.374142755
338400.3216564462	2306784.4641940906	2292228.9893931993	98710.03419216597	7462970.483181509	5247002.330726169	601267.4774064353	271427.427426394	2118335.120182014	1456723.4614136615	2166137.549018709	1324035.8343842202	2837932.411881287	237689.52175229817	11325002.443026269	2178568.7367057786	239347.7496444038	5545573.532669207	326710.34639880154	3254761.127653212	7237231.271998777	4377065.205826495	494189.6359526254	665979.9865438151	6069133.550200683	484462.1778843341	751277.1685490798	3478155.9675429915	2465194.5633468074	4455506.545580922
338395.7456532384	2306355.79591064	2291577.267644193	98582.42516142887	7462912.376823237	5215838.068240733	601254.4702601873	271355.05012351257	2118298.5764018	1456723.4190434099	2165297.333489917	1320474.3621327304	2837901.844812663	237676.95150958037	11292654.674739037	2178568.7367057786	239327.38054179808	5536593.013401276	326703.65307493636	3252304.5959207457	7235734.448422428	4375623.603921071	494127.3137387317	665768.6633709783	6068324.779780831	484435.8980707235	749983.0190456386	3472242.062293253	2465031.7504966953	4455278.345260212
338329.2792895213	2305415.667777649	2291577.267644193	98281.92128692401	7462887.27350108	5210795.061178295	601251.9185491547	271350.3010759454	2118233.540057256	1456620.9408730795	2165223.7595610507	1319142.5049086895	2837208.710059673	237667.6506171388	11284488.851466818	2177963.746966093	239310.04198224598	5527841.937472598	326701.47064028	3251947.4619702753	7233821.032751595	4374568.847070162	493986.40006353473	665069.6103012941	6066510.045108303	484401.20205479185	749120.0758766539	3467373.997047	2464922.0983368075	4455109.177082463
338306.8574804613	2303918.2522128974	2291557.096915402	98142.52267115514	7462839.192448003	5202197.729480496	601237.3146950874	271285.4475953647	2118082.586373919	1456569.7662652512	2164895.767512951	1319042.4074845533	2836677.657323094	237653.0095724815	11260117.175115893	2177832.275255123	239299.92099386282	5503297.784665139	326691.2332520224	3250274.9117396693	7231813.527036569	4372208.268282389	493843.15792515577	664010.7608205936	6065810.692726748	484354.2728682832	748948.2618458059	3451382.3148345086	2464919.7972056675	4454616.275485593
338300.5457590036	2302737.4998232313	2291551.7126644924	97909.64464236714	7462777.370224673	5192774.246988824	601199.0836539803	271281.2239052516	2118027.7539899573	1456417.9505491692	2163461.382209139	1316937.3593005429	2835013.1304209894	237634.60986639396	11205074.738047836	2177752.56694423	239278.20227477408	5503297.784665139	326676.7388231017	3249775.5196339968	7229449.625477568	4369775.236316173	493390.4629892253	662582.1806217493	6065013.520363325	484327.3439411818	748487.6156232668	3451382.3148345086	2463932.777667435	4453938.916177143
338288.16270510387	2301998.453410139	2291522.7293453044	97343.67553485428	7462736.894523597	5189310.699801277	601136.9884779193	271244.3528256486	2117891.367148844	1456178.5295005061	2161985.0420415024	1315795.9662475858	2834285.2801275332	237625.01448877045	11205074.738047836	2177618.3050628393	239242.58764528058	5498852.78027086	326663.4273083138	3248529.9112820015	7228230.297459329	4369340.720006371	493291.32865914085	662383.2629059332	6064350.456537041	484326.14345649176	748403.7338068301	3447652.1735507087	2463273.8894886416	4451683.685736068
338284.25649295666	2301046.651931861	2291521.8096319623	97223.40113761868	7462677.788530297	5188917.566549891	601009.0463175449	271197.2064097103	2117836.4211328924	1456049.1856462406	2161013.3135178946	1306246.5188919697	2833980.773458798	237620.73342623562	11178604.20245467	2177512.917418306	239231.05830312805	5498505.146705726	326637.07228107203	3246381.75519595	7223528.4095005365	4368817.17002482	492957.6749279529	661114.0049431724	6063090.317936644	484292.77689373353	746666.2778883944	3447448.81287223	2463182.1602757	4448589.756261274
338278.7552263039	2300399.4402106223	2291504.3489412493	97211.46884614043	7462636.320622599	5188021.990462471	600969.7623465694	271073.2817806697	2117724.6445531296	1455859.5221937438	2157703.2142132423	1306246.5188919697	2833272.1863503484	237619.01543675887	11171364.027399287	2176662.554691757	239204.9991612172	5483748.540174532	326625.8336829038	3245765.6358145056	7222421.387879224	4368071.59899337	492918.4645281511	660841.9776521085	6062462.321832388	484254.3657574151	745787.3256582718	3443192.45485573	2463005.883884608	4448248.172346375
338265.20995775773	2299747.1667470015	2291183.514399059	97135.72862383834	7462566.710453705	5183687.647458331	600899.3149950365	271032.131289072	2117572.220677431	1455602.5421718694	2156823.8464538106	1302058.7143360511	2833245.409324027	237618.5853577726	11166894.279127697	2176425.1125914385	239183.76793617968	5480579.869571443	326598.3806728892	3244618.788446555	7220156.889610764	4367209.095464365	492879.95004774485	660443.5629053547	6061624.232379222	484236.91738836165	744403.0824005612	3441236.0348448493	2462498.917985041	4448161.675035683
338261.77251731005	2299420.118627152	2290922.708840818	96961.4802772991	7462512.217981059	5181708.151393788	600899.3149950365	270948.7307040211	2117353.420329377	1455536.7324363806	2155252.59378999	1299731.15508325	2833018.019110756	237616.2799616753	11160869.241577147	2175666.0103663416	239176.65739145712	5472163.166315697	326572.76926495094	3234803.33488776	7217131.073617719	4366734.433936231	492872.5219140172	660443.5629053547	6060640.87324177	484201.98343165213	743461.1094515366	3439121.540316923	2462415.0198438396	4445052.431720554
338259.9729197049	2299241.0943679838	2290766.2652834	96899.21901856673	7462348.106028744	5180682.448954193	600864.1502025202	270888.61402651464	2116679.783089382	1455481.094631137	2155137.714964694	1295505.4974068643	2832494.490420292	237614.49748105905	11159294.414693374	2175510.816451479	239152.03900717478	5469397.036406251	326562.4199024148	3232277.197425985	7215461.009339134	4366385.042430391	492729.9689279123	660264.1187574635	6059994.596007608	484132.71836305596	742982.5680116017	3438171.7221872993	2462218.412324064	4441342.381834667
338255.89975770446	2295829.114129662	2290294.9148696526	96828.5858140097	7461918.902584319	5174823.58512936	600830.2086068578	270775.404184725	2116440.1409420646	1455407.6955179826	2154712.6147865513	1289525.3126775974	2832165.766974597	237610.832691228	11158110.630153758	2174967.541264052	239133.51824958582	5467837.755498659	326513.33761163347	3228748.812257596	7214597.434345613	4365462.99031142	492500.280745442	660139.9313696998	6057144.579646435	484100.10365563794	742747.3107568645	3436977.0867723585	2462062.7806122373	4436978.638650011
338253.52025453537	2295219.426346131	2290046.5987090357	96816.66130960632	7461867.331888611	5171810.568349418	600819.971233223	270676.81634009094	2115927.342034487	1455313.4634140802	2154385.4383547255	1280673.229779041	2831942.800355196	237608.26823920227	11154317.99131588	2174747.832001799	239117.9231870625	5465398.699120185	326495.32166053605	3224565.5935898344	7213119.209149145	4364594.376105435	492500.280745442	660036.3055219925	6055772.1375820255	484034.03561761347	742496.5586829539	3430767.91706604	2461709.6273875115	4432748.929607696
338242.95162131265	2295056.1558548417	2289758.183864876	96756.54284531286	7461857.015329307	5170877.897563656	600760.920238451	270555.89925320324	2115550.5989588173	1454997.813961575	2153992.5553447916	1268664.590001102	2831869.024194016	237601.38087501004	11149081.458509302	2174728.776017547	239111.55509592703	5463210.216815279	326492.47769776115	3221904.420550314	7211586.5946702305	4362688.68254615	492332.4988674007	659908.0363115874	6053498.608259249	483990.1995012261	740908.5412025801	3428707.129608465	2461399.220247059	4430741.820576364
338237.32617021835	2294209.61608639	2288575.488113454	96743.72050809504	7461711.396281499	5168497.014753478	600728.6922156566	270462.256801267	2114821.8112839367	1454738.9998832098	2153911.2861200613	1265311.1544330548	2831664.527889212	237598.66640972154	11143624.85365164	2174728.776017547	239107.12217996406	5462599.097065823	326477.67879491276	3213564.8817918575	7211082.832544754	4362688.68254615	492272.0254905851	659891.9355791762	6051904.160908914	483967.74982854875	737793.7789667129	3427845.4229287184	2460682.954424913	4429707.990726646
338236.5657508816	2293663.655804465	2286051.4329887205	96598.95842242961	7461652.706439444	5159733.118822904	600691.3837439481	270450.45806521294	2114378.37775361	1454716.4643674546	2153771.4185790103	1263028.832174921	2831548.4493568167	237594.71459854496	11138679.645335726	2174559.7157643875	239106.71071596033	5458533.83408012	326448.2880380239	3213231.8484407254	7210841.341628706	4361751.414265167	492259.79524254176	659824.5562262638	6050340.301166914	483788.0772885846	736933.3573446408	3427025.9262814247	2460077.6118082437	4429478.291121041
338232.6782489803	2293248.1491908147	2284926.0716701536	96460.37998203398	7461619.816810979	5158092.066707594	600624.721687623	270402.3812128235	2114080.082622573	1454429.2906834143	2153718.5530230007	1253089.8126708248	2831407.769985424	237586.3623596753	11129701.706192391	2174245.4001275054	239102.20407340484	5457649.58330646	326386.9961942638	3213155.12157621	7209886.232470902	4360473.790475132	492200.2273027178	659710.8588158197	6050034.063104238	483748.9617249615	736403.4926741323	3426141.5835607396	2459315.3885792606	4428915.321422944
338209.9216433066	2293218.519645023	2279528.3928137776	96423.96038503296	7461493.984556341	5156394.745825924	600531.7205925287	270359.9659198422	2113715.9328308655	1453725.5429146118	2153695.5601481386	1249168.0708354583	2831352.1682557752	237583.71021653895	11119358.274174532	2173725.3170242505	239095.31165367312	5456329.547210212	326185.58449333993	3212772.6171801705	7209480.288974502	4359439.658068995	492111.8759313987	659518.9970386853	6048481.802348476	483617.0772356888	735611.6153630638	3424778.92326704	2459303.4149060044	4427762.864913119
338177.8592439801	2293016.4216379765	2275776.8822708097	96398.57386683248	7461398.874543297	5153571.064339887	600470.2197821803	270294.598551403	2113653.4718574765	1453680.0464242892	2153672.315129678	1247207.7534747217	2831301.852624363	237580.51443396875	11113916.867786488	2173436.606756741	239024.39995580452	5453651.525083601	326082.46525340184	3212381.316499239	7207935.807890424	4357342.209282779	492016.60927863873	659512.1973390782	6045884.834402658	483490.680640303	735036.6183040054	3422773.1475375886	2459269.4932076116	4427346.841993659
338170.62265832943	2292828.1643917626	2274993.750148998	96279.30368357018	7461234.221522772	5145067.540360081	600390.8047483684	270162.1055697089	2112807.7090453403	1453296.685974137	2153658.6861588885	1242656.0707298568	2831272.9149438227	237566.3879692009	11110634.089243583	2173007.753317497	239007.66977497662	5452081.900490527	326029.7738083528	3212006.34292254	7205836.173136293	4355962.880579609	491929.18635796726	659123.7056629583	6045010.929258226	483340.00540156476	733397.0720303586	3422683.827336179	2459267.3039379884	4426040.570015847
338167.6414054417	2292757.3371505905	2274916.8792961356	95861.87172440317	7461132.759867039	5139044.253246087	600367.4373955128	270098.8734179897	2112322.001196249	1452366.1154141105	2153651.918133891	1240599.3792442975	2831088.821287788	237553.66948795816	11108210.215494655	2172585.642610925	238977.98096069077	5449524.235372182	325906.4962547374	3211932.3871722426	7203341.157645734	4355194.491476612	491913.7566006177	658881.2070760624	6044484.144319053	483027.9557924908	729153.0341548646	3422293.0396556277	2459131.206366748	4424638.457314692
338160.79832556425	2292714.6938021258	2274778.4254371724	95270.36655820842	7460978.657185371	5135041.522618635	600366.8567037085	269882.8220093667	2111240.0984320547	1452136.6578765223	2153649.9611094957	1233354.4977647993	2830927.062337821	237543.6591670516	11106952.804892344	2172297.223559949	238959.81857101351	5445409.836422284	325868.3078883915	3211500.286222205	7203062.764846628	4354451.798451493	491909.19274664554	658786.1736851507	6042234.322326393	483018.7453252465	726700.8185918253	3422162.2600825587	2458914.5460423045	4424022.0872632135
338155.68238299247	2292581.844400844	2273278.063926394	94401.93910680214	7460898.333552903	5126126.768181838	600359.9702144992	269740.2189900358	2110854.424474786	1451942.7330472018	2153647.6219053706	1224715.8243829717	2830763.99984766	237538.34700571722	11096615.048515787	2170692.1246833	238945.42429573857	5444472.502885006	325865.43914874323	3211295.6246990897	7201458.97968553	4353941.056995191	491877.61192106485	658701.9905750949	6039599.023328066	482929.6313966594	722348.0367594403	3421338.5960279545	2458774.870675633	4423723.239899963
338146.5218204036	2292528.951049697	2270078.471645206	93795.96860119804	7460680.873330569	5119864.770555902	600302.3297022674	269628.06732517766	2110111.606929604	1451192.5573009818	2153628.325710037	1203240.9812891483	2830553.065737992	237534.3071061464	11055990.813422501	2169793.755981954	238936.1378326978	5439291.568503645	325785.5941915051	3211003.3068664502	7198521.849078434	4350205.630809331	491869.20900338923	658682.7451688913	6037063.757050646	482898.9987530005	716061.6816710084	3420831.288466105	2458398.3728176183	4422747.667537499
338057.26273841073	2292356.2725001546	2268510.3105748068	93721.36252595371	7460597.586485056	5095970.235816305	600280.8310963011	269388.8923774069	2108402.605873168	1450775.0944667838	2153599.361637448	1202441.3468956687	2830312.575736323	237531.07507024443	11020011.842847569	2169793.755981954	238935.02991994988	5436292.920491144	325691.6001781177	3210772.402549422	7197056.496829037	4349474.868416437	491858.2203193996	658682.7451688913	6036262.829390427	482729.6036299968	688153.2755454272	3420407.392478994	2458230.8914843053	4422070.778108328
337958.74115544395	2292339.9805662083	2267614.704808056	93205.09969079784	7460486.667260187	5087461.328185343	600086.92271105	269000.1585769179	2108392.896854679	1450696.5196514907	2153599.361637448	1198464.0382599146	2830000.810667587	237528.61758432444	10983662.053653058	2169739.029163615	238915.19890833952	5433290.103032717	325672.60549738724	3210699.2041638843	7196750.606710443	4348417.64829064	491832.6647099693	658656.2499081651	6019730.027289147	482599.63184446725	646468.0929200205	3419223.348277214	2457741.073427448	4420411.811524076
337859.83069877943	2292272.7123387097	2266334.1429990586	92746.48949058425	7460328.808710886	5075961.151347375	599759.3692163563	268956.70599274297	2108135.925820933	1450488.0418050953	2153579.2691950337	1197991.1723150501	2829627.1386410766	237527.25942043253	10878873.481502647	2169483.928311416	238896.97420569407	5433258.526180446	325672.60549738724	3210108.8407214605	7196183.887845113	4348030.4870948745	491802.81040953496	658579.3218124805	6013656.8000506805	482336.56605798483	624913.5486576265	3418134.666370324	2457318.6043017735	4418217.393398135
337809.15382364276	2292228.457259036	2266099.447390813	92634.5896406105	7460288.2646808345	5023417.656719376	599215.5953137478	268719.72390034376	2107922.0964647974	1450317.6034103283	2153574.0547793754	1190553.815327054	2828862.050881803	237526.05920260123	10824008.761612512	2169215.014647445	238885.14408363414	5431535.678462434	325661.75645051745	3209897.5226326147	7194624.651761096	4347682.828066988	491753.9085428899	658507.2347420219	6009817.712337676	481830.5995908178	622816.0404094799	3416747.887987656	2456812.8412564085	4412466.54738818
337807.9095929322	2292227.026548315	2264126.891517346	92536.53484257881	7460265.42005029	4957467.787881567	599215.5953137478	267950.11560545163	2107738.0635512243	1449983.4936182841	2153566.386290204	1165175.9931203085	2828003.7873700284	237517.51419000464	10799280.084153634	2168841.313951548	238829.24588224018	5429219.044089492	325597.90137116204	3209685.3999518096	7193647.797430392	4344809.378399686	491654.56824215746	658379.8477634825	6007245.70605506	481500.8838136127	620967.5960586664	3415411.564197039	2456243.5279304413	4406515.954435699
337773.780399623	2292212.410451814	2263016.278460608	92140.76578843199	7460244.509270268	4858791.018349735	599215.5953137478	267497.1250745164	2107625.579427704	1449862.787574213	2153561.670403649	1159651.0645545663	2827679.035334893	237517.13439435855	10799280.084153634	2168730.6828062516	238727.09715540853	5427398.5739814155	325509.40153021435	3209414.0070967716	7192084.771497951	4344809.378399686	491627.5069303075	658275.2951741687	6007076.53215211	481313.7495268859	620967.5960586664	3415286.0082972785	2455959.354212114	4405163.624848117
337709.96641485067	2292145.151909716	2261331.217148103	92139.36209498072	7460153.262015098	4818222.99633506	599215.5953137478	267469.91842896614	2107437.2657259223	1449709.9675944154	2153554.3368482282	1158452.3311724814	2826905.999769845	237516.42060947162	10788522.786027744	2168273.886185393	238698.43335502938	5424518.493297358	325498.02103783906	3208601.437912988	7190637.667589458	4344506.343291984	491620.71844295005	658081.5530247672	6005941.857697589	480953.122990529	620648.3017166357	3412500.1128876023	2455959.354212114	4399592.34658863
337703.2217523069	2292110.675136544	2260381.8724237215	92126.8584576484	7459943.896655645	4761362.811985362	599199.7193336232	266884.0155214664	2107200.453387982	1449568.4874989993	2153546.392831284	1142606.391497704	2826424.010301528	237510.6333139289	10788053.417328008	2167213.9267227594	238696.03921210748	5422361.226263812	325480.98771816026	3208208.0433719903	7187175.019193307	4344172.164225021	491603.24827645184	657604.0697836422	6005753.38177569	480616.63821114885	620013.3151012068	3411043.079633968	2455881.5626779427	4393873.012019212
337664.5412765768	2291968.1745601106	2260185.6635602852	92111.47236466837	7459848.95707167	4748545.230272198	599197.0879369816	266884.0155214664	2107054.6017210805	1449557.5610968387	2153523.0620677946	1137841.082818692	2825514.7208044874	237507.15746390133	10786780.55039443	2166597.514318282	238691.45988910715	5420734.428135646	325454.70317779423	3208092.9263305767	7184280.526602962	4343464.37550228	491589.189050005	657498.5190546329	6005391.359519165	479874.0309479136	618332.1576714518	3410919.2965497063	2455075.812499676	4388304.689417469
337568.3040230966	2291940.4272090374	2260185.6635602852	92077.47491850358	7459795.500032892	4736627.267802584	599189.3962037903	266209.696233178	2106968.2067984818	1449118.4835239127	2153502.587161036	1127682.7071147948	2820183.0562453163	237505.3236135075	10782931.253384396	2165933.5186798214	238678.64116460027	5420520.554962679	325341.9905414308	3207973.6350728525	7183193.192466078	4343334.145594573	491576.1060371734	657375.9163255952	6004850.622913339	479663.25312864553	615544.6543416767	3403593.1698982297	2454335.5157576785	4364827.137446307
337533.22706297564	2291838.175419971	2260024.724094402	92035.79482388464	7459710.084192412	4731321.036376923	599174.7934996424	265752.7594812726	2106777.0424067387	1448988.7472650544	2153468.4649959076	1121525.7053918308	2819420.549722815	237501.08606524183	10782734.107070742	2165487.087438743	238674.13859530946	5419810.916936711	325250.0021402077	3207422.98686472	7181831.554130164	4343028.870041379	491571.8489042147	657375.9163255952	6004551.164504916	479539.95665856864	613634.6931073081	3400171.2929409416	2453488.28759198	4331342.033740512
337524.3896944816	2291752.7146321237	2260010.4000729914	92004.26025188647	7459698.288955436	4729766.817018638	599158.6330159535	265707.52189447964	2106451.5424929527	1448577.014019283	2153451.94464349	1119718.9535063738	2818211.387737838	237495.71924579566	10766174.202604001	2165375.3354435624	238666.63486207288	5418837.011688049	325162.58707613195	3207145.477820181	7171098.578295631	4342161.0063955635	491564.4567469916	657257.4942253974	6004291.360606843	479180.0061403607	611768.3171315775	3394757.7641335526	2451019.942065867	4327107.500382291
337503.4101440722	2291504.3713710704	2259838.796147298	91975.12328446057	7459620.537379527	4725300.409437632	599111.4389093778	265535.92749707494	2105781.586349917	1448315.267598817	2153411.1721579116	1110856.4071984717	2815668.813279964	237491.15039269454	10753577.880119424	2165279.8471850688	238656.20136510843	5417512.204527499	325129.61254318047	3206967.5676468424	7163774.3719970845	4341571.04797635	491544.0126660892	657019.6087605988	6003497.807325692	479034.82602657395	611180.3642000235	3390903.171589903	2449248.1796194874	4319584.23052433
337501.79375272815	2291287.498171029	2259799.4244958675	91966.94635733766	7459564.775873613	4721017.592244202	599070.3884003481	265414.5503446278	2104970.6797492984	1448084.616123553	2153368.7679095813	1110689.2185548826	2815668.813279964	237484.62618303596	10750009.425325304	2165256.3478965787	238649.70627311652	5416396.912463702	325027.6208553049	3206667.16640398	7163257.226486858	4341257.005387446	491525.5367829858	656942.1692484324	6003058.179421937	479026.7013221005	610917.578726316	3387356.1780751655	2441928.105607655	4319584.23052433
337499.1145283809	2291117.7393405517	2259650.034183963	91966.02254014803	7459538.068091559	4706352.954683834	599038.773355844	265367.5174547358	2104604.8158680946	1448068.1616400953	2153196.46419877	1110001.663279323	2813902.034403777	237474.62432557688	10741263.888830828	2165256.3478965787	238622.80848818392	5415785.0277689	324909.0213119859	3206058.0312360595	7160557.11998741	4341161.432367054	491520.5093510194	656942.1692484324	6002279.35778188	479003.95755086665	610898.9300506719	3385079.137420057	2435939.6393228397	4318215.1971744485
337498.92327729054	2290921.012287093	2259449.453322238	91960.24976851884	7459507.750579219	4695666.720110213	598923.7620145967	265211.06982520025	2104344.6137605594	1447862.2089261364	2153145.6279576686	1103254.3374296417	2813401.8752070623	237459.14081997928	10741263.888830828	2165172.4598368895	238613.81248170623	5415296.039617545	324819.32342487446	3205689.6810898054	7156770.672127485	4341110.413091115	491507.5262504659	656924.8712638132	6002003.3353551775	478951.86368586856	610898.9300506719	3382286.7456510244	2433983.487321784	4311380.301650482
337487.29565487977	2290851.9696732853	2259209.9147330984	91937.69822754138	7459492.302214937	4680634.277669202	598769.3815252257	265017.9792569873	2104209.9115414186	1447101.8295614417	2153036.7173748026	1092315.7808191087	2811467.377174959	237447.33514375985	10739181.154066868	2165130.7310747746	238603.45027382017	5414006.355449128	324785.86324992444	3205550.7706776485	7155061.489743598	4340807.974398809	491500.7815771811	656908.9863074939	6001089.5160219995	478833.4975307138	610828.923057527	3378002.950503254	2431201.7029202953	4304735.745456885
337483.859019303	2290783.944104676	2258924.3409524746	91936.85165320468	7459482.923057361	4656317.009459787	598735.7085085014	264618.4389337982	2104111.477693962	1446785.8068507204	2152434.277639833	1088653.2779878974	2808990.290070256	237438.815530798	10728980.007822769	2165013.190000293	238588.86809888485	5412671.5266280975	324738.8821241153	3205408.838946227	7154217.115792194	4340045.298570997	491494.0122210574	656908.9863074939	5999827.925494267	478800.31732147885	610731.9566297472	3376930.395834718	2430720.539469236	4298225.6586261485
337465.82181122125	2290742.2528731213	2258924.3409524746	91918.59023739125	7459445.231857041	4645500.255473278	598579.6645200909	264463.1630113525	2103417.400375515	1446764.59867199	2151918.868063626	1083612.0808685932	2807606.157249595	237438.66312795534	10709942.036097804	2164966.7440460906	238554.20527791473	5411146.219278114	324565.7318069429	3203487.492518005	7152777.131942899	4339759.662207251	491465.9032646314	656905.59100769	5998938.747962639	478789.51268002036	610679.5932851303	3376217.346941454	2429536.8082606304	4287898.480207672
337453.53437913593	2290543.1333264704	2258920.1736968523	91901.34414442013	7459425.650498484	4645500.255473278	598378.397836742	264375.5318782418	2102875.8560539032	1446507.2065966565	2151699.192267958	1079229.38720684	2807120.4741246705	237438.44563641594	10660043.957213826	2164889.313656	238445.25762118777	5410080.984585115	324515.5054743127	3203410.4894665657	7152450.175579518	4339575.6758668395	491458.7793257594	656901.6207335885	5997598.622929028	478772.65495998936	610582.0427106906	3374758.018506646	2428446.329679688	4282271.6130024195
337440.13963873754	2290213.142139307	2258920.1736968523	91882.94578994841	7459390.865410521	4644742.739627659	598245.9656475222	264157.15950660687	2102618.096232736	1446155.4690010874	2151467.811716142	1073209.7469658947	2806900.4236163143	237437.2877896886	10614453.716541352	2164886.4445188134	238383.56999642344	5408980.49095955	324435.0750775289	3203289.968365344	7151195.7025640635	4339353.75453102	491437.3609687253	656869.2622038823	5996744.8079622	478744.91237435606	609885.9254080039	3373254.462642745	2427063.8989161453	4275273.728484214
337393.5638351175	2289723.4114571554	2258906.6711951103	91872.89943064154	7459373.152110338	4637659.616152489	597797.9571594322	264004.4029328205	2102537.054055021	1445732.446807801	2151412.6295700893	1070369.5949816057	2806200.345119665	237436.5938816102	10583608.074875616	2164885.2221871964	238372.83634526932	5408150.610904923	324405.084241664	3203023.999421237	7149935.715648307	4339270.285567264	491399.926988015	656835.3602499182	5995739.385467688	478368.86876427196	609447.8393235577	3371171.6245954	2426239.0785594336	4263967.68790492
337359.86316717335	2288921.5491616414	2258906.6711951103	91863.16244851572	7459371.849489771	4622540.646633423	597194.3962262584	263849.1201403498	2102183.991276622	1444749.5837398989	2151263.9959926424	1064947.1733862667	2804611.617038549	237436.1725273726	10576967.054060757	2164716.383132632	238372.22069926333	5407607.011486628	324214.76251570694	3202462.4890858	7148900.985085486	4338340.901199427	491374.21497876686	656829.4236711578	5995373.006157019	477915.4605902139	609406.4893835674	3370233.3424480334	2425137.9539254876	4251034.930318289
337354.19235896214	2288308.4252655227	2258887.8513833825	91861.45577129723	7459362.187039776	4613542.431827485	596842.670314505	263588.8013391249	2102166.0503186877	1444174.4021264133	2151230.7155170576	1063148.0170678135	2803820.0030438993	237435.57571178448	10563715.813295465	2164354.733689651	238371.76816514265	5404695.312400658	323960.26282183017	3201969.4837503596	7146817.856149608	4338264.543265331	491354.1487255173	656813.2393976469	5995309.409554251	477778.78409521375	608951.9117989395	3368388.274298341	2424964.4773122133	4241635.428298831
337354.0730873153	2288186.465847495	2258865.4207062707	91860.46893413915	7459354.991074459	4561738.960977768	596821.1570184701	263556.8193703133	2102125.056300697	1443107.8331544937	2151120.7545455783	1060340.7027454046	2803325.555134008	237432.10515815637	10563715.813295465	2163674.365380699	238369.8419120204	5402103.394927857	323600.5746262147	3201304.1332900706	7146262.580343834	4337718.892700426	491292.5689652286	656712.5860843519	5994827.613393554	477600.5257159612	608771.20585794	3366303.337812474	2424606.5858606105	4241226.107094064
337354.0129036372	2288177.8973282664	2258669.6324870884	91838.87956057138	7459347.642597282	4554549.942543772	596466.3607484868	263218.7202692776	2102041.5613666936	1442894.1907682086	2151083.611214366	1056519.1720753147	2802993.721980584	237428.49057939387	10540559.610922378	2162368.914435823	238358.73359228688	5397875.321758673	323058.62868067506	3201024.876703987	7145596.232226306	4337489.593118295	491292.5689652286	656559.14187341	5993946.606436523	477446.7604575716	607230.7367112457	3365119.221832017	2424283.4095259253	4237937.254102423
337354.0129036372	2288074.3508495674	2258496.118482657	91811.44784876573	7459337.258791059	4524943.787039695	596331.2345378749	263071.00496647233	2101576.822900712	1442730.7617483106	2151079.639953835	1053231.2629482767	2802870.2453637905	237421.56026291673	10537290.26617075	2161599.921383433	238358.73359228688	5393312.994939248	322315.48590270476	3200479.3275886644	7144990.293564295	4334884.148255603	491278.80055009853	656345.461306785	5992207.932069881	477326.25157944567	605730.5822864318	3365078.3263127967	2423893.070909983	4233626.479653443
337351.87242260337	2288001.9839645056	2258073.027022445	91794.15019505343	7459319.099967212	4520267.660615247	596203.0964111041	262965.7571544112	2100851.355641218	1442507.4053447123	2151074.099914144	1051573.6381614415	2802755.212129803	237403.1703402552	10525932.135135815	2161595.359741284	238353.65139221994	5392656.723465918	321703.3174499521	3200297.7856584704	7143460.189612501	4331752.149828692	491266.16418548924	656168.8266096546	5990870.524464606	477298.46210611146	603936.5066981645	3363034.2291022786	2423219.918527873	4228317.790234252
337349.8383498952	2287754.5324421227	2257636.4937525867	91740.40365902858	7459300.829871946	4514577.981413037	596047.3970696193	262910.7885331748	2100732.597456368	1442216.099554494	2151040.9088270217	1050944.0168464328	2802750.018816426	237398.9822566628	10521980.86134036	2161435.5728812907	238350.665514123	5382004.400018779	320960.04788961343	3199350.662477135	7142163.103145941	4324183.124401909	491255.59566398244	656135.0139291168	5988703.129849287	477236.87169465807	602834.2873357915	3361733.42784001	2422302.9785276237	4222569.6081804475
337348.502407844	2287479.419704524	2256566.357600067	91669.34765550507	7459279.18993473	4512320.293435284	596031.0322238826	262833.3908722815	2100623.515599078	1440901.040761048	2151025.492887476	1047632.8249602087	2802478.2039961326	237393.57638387842	10518166.208125694	2161318.8996563363	238342.1840541773	5371981.41159906	320805.01385961333	3198935.3675237927	7142163.103145941	4316941.202231686	491201.05248269683	656135.0139291168	5988584.925401551	477183.23901855014	601776.3150233116	3359866.4319611983	2419284.1764165172	4219990.905747784
337343.6631175196	2287307.5571146393	2256566.357600067	91612.48581172404	7459256.965661236	4510197.359315022	595792.56497656	262586.9435271459	2100542.5405836804	1440181.2957205847	2150903.372520872	1038727.1892748512	2802250.5295231426	237384.01661980903	10516508.233970055	2161041.281295402	238319.8011858118	5370426.991310512	318887.8646541976	3198664.6343916566	7140964.720310143	4313515.3916034335	491120.0448197157	656107.855205738	5988030.788068173	477138.09280728234	601023.5087782157	3358503.9158448065	2416314.671722085	4215654.073521106
337333.0079519085	2287165.7021452324	2255351.737258921	91545.01360015645	7459250.936385677	4508458.591857541	595734.3750964121	262563.91627529036	2100514.9558509495	1439507.0428884798	2150785.026270983	1034522.5802115327	2801862.858940539	237364.36091562337	10512431.662950166	2160726.2870116998	238292.0212280845	5370417.1244106265	318422.9179052664	3197797.479401455	7139630.638117123	4307490.152712429	491044.8369267193	655991.8046318511	5987590.193545486	477118.8822361063	601023.5087782157	3357766.7009149278	2409367.015220034	4182344.2753157653
337324.20988623117	2286992.827172108	2253329.231503702	91475.42802086522	7459227.859566617	4502141.880506181	595731.4627375118	262546.885516303	2100280.0162511566	1439042.6646764488	2150594.483002562	1029890.4738835292	2800753.8922883	237321.4860676796	10509804.8331168	2160234.7718928363	238264.85030807718	5368637.010032431	317164.0113005415	3197121.5379467853	7138427.674122578	4305530.785886591	490934.78863682423	655897.4567819417	5987375.312089499	476943.2562120075	600941.1034304628	3356628.1842677104	2408535.974347774	4156496.0982257677
337321.05140139925	2286765.7829086334	2252320.511155148	91462.3551012828	7459224.931060608	4499550.477246113	595635.5138380444	262546.885516303	2099472.5275827465	1438291.4231631341	2150545.0691364887	1023562.8916950595	2799530.3384375935	237265.18536737468	10507718.68649133	2160049.6669536135	238191.8592162992	5368637.010032431	316760.93107207044	3196892.2411225718	7137412.776055925	4303289.446469712	490767.18294731283	655810.671728834	5986949.793207735	476706.95716528833	600906.4688205227	3356234.39409275	2408358.525236424	4149717.004678846
337320.86951420596	2286560.590771185	2251001.9914312502	91455.8595393748	7459212.725200172	4492381.81374315	595538.9251409248	262516.6480182629	2098566.2206768086	1437635.0201378458	2150507.864221292	1023014.4104986084	2796705.3443001546	237169.33011894953	10506525.949143272	2159727.3138641706	238191.00734602212	5368454.154760504	316092.2668437935	3196535.4711734005	7136692.4632151425	4302599.631859849	490590.07694852375	655766.1770521046	5986829.015891961	476393.60509362107	600883.319867823	3355296.618131116	2408125.658711355	4149140.742085795
337307.74513039435	2286521.0004911316	2249295.990495032	91442.3037848216	7459208.140424346	4471340.879470774	595499.4939900697	262511.3383948185	2098147.0360739995	1437035.408226885	2150446.007877959	1017433.1377519001	2795562.9806823735	237165.73279676435	10505056.652229454	2159649.373592736	238189.8203969472	5367906.945727597	316092.2668437935	3196091.848892908	7135270.189252794	4300498.052383152	490418.61980574403	655675.2731752726	5986553.363037437	476165.6056192669	600870.2732323258	3353819.288461854	2405460.829710019	4148889.011600106
337294.8723610349	2286491.7237046617	2246904.843703294	91435.87669033544	7459179.451630337	4470826.989300124	595436.4142989771	262503.9734907767	2098066.91452044	1436228.180752415	2150417.0789215583	1016415.8995712071	2792981.9686369463	237155.37138698227	10502459.573673809	2159447.235627092	238187.31243213417	5366888.635954171	316083.59360745066	3195526.478982107	7132565.218248229	4299792.34892587	490308.434817799	655539.7659234707	5986343.197030896	475804.39587756875	600861.264205807	3351912.4070766955	2401537.754106263	4148275.850354916
337282.15554735245	2286414.6688006134	2244088.3932192787	91409.10475477522	7459162.636299951	4467232.573753227	595386.0105100854	262445.6274246449	2097951.241325794	1436035.1730823128	2150389.326552122	1015111.3826772801	2792033.4714602665	237150.99053829367	10501073.000886317	2159248.1357653975	238179.038721934	5365808.174950618	316027.38941835274	3195349.6168126366	7130984.078753672	4299487.419611743	490296.74769461434	655354.57973232	5986340.88399314	475696.2053003635	600552.5886459509	3351353.926709877	2399035.3392683826	4148154.465700477
337277.4205760715	2286369.34918482	2242015.0910127806	91408.0631454093	7459153.736962173	4460464.813185928	595377.1789655465	262389.48722889146	2097929.826738241	1435920.9183380064	2150359.3847678956	1012821.2037534458	2791296.56211684	237127.80032892525	10496151.120313821	2158983.622502727	238170.85045566136	5365448.941427844	315904.02527346567	3195246.653891275	7130177.285393652	4299303.428498277	490282.29171408457	655040.2891370878	5986340.63241465	475696.2053003635	600411.7686695259	3350078.3528831764	2398072.487583175	4147587.838741871
