# Supplementary material for: An improved FOX optimization algorithm using adaptive exploration and exploitation for global optimization
Source: PLoS One. 2025 Sep 18;20(9):e0331965. doi: 10.1371/journal.pone.0331965 (PMC12445531; doi:10.1371/journal.pone.0331965)
Supplement: S2 File — This compressed file contains all the results of the conducted experiments. Each main directory within the archive includes three subdirectories: Analysis, best_fit, and convergence. The best_fit and convergence folders contain the raw experimental data obtained from 30 independent runs. The Analysis folder includes tables and figures derived from these raw results. These files can be used to reproduce and further analyze the results presented in the manuscript. (ZIP) [file pone.0331965.s002.zip › cec2017/convergence/IWOA/C17F2.csv]

trial_1	trial_2	trial_3	trial_4	trial_5	trial_6	trial_7	trial_8	trial_9	trial_10	trial_11	trial_12	trial_13	trial_14	trial_15	trial_16	trial_17	trial_18	trial_19	trial_20	trial_21	trial_22	trial_23	trial_24	trial_25	trial_26	trial_27	trial_28	trial_29	trial_30
168242.22250248695	158044.16700388122	230174.9623322943	186117.1009810528	119740.50649958003	232367.67114096935	194900.1387892476	248664.00788431868	189483.44573841515	291183.34960215335	192458.21854440498	243999.61050819646	199718.41175331967	290454.4336642089	326365.2352454867	185618.55011187695	308745.6331510734	170980.83031291483	200312.99367802122	176780.8193880466	285211.13285755354	225079.36605847813	131113.3368732932	132906.93131809155	186189.51264653433	267361.6303619838	256684.73064730837	168085.6981939862	168508.8383132215	223173.18266207856
166822.75164894052	141313.53603070346	222162.511851993	160310.2007900508	117706.50061167356	222967.8680225964	116383.37962583914	235494.73340623677	189483.44573841515	245075.6909338047	178585.7925442268	243413.82826909842	171561.02875033725	212043.13564171025	324699.4868856286	175810.47118529317	242636.11569783118	170060.14406128484	200038.3165519248	165868.48414859542	230679.30215686446	225076.29901255207	122922.54617931863	128926.32187326645	186189.51264653433	247081.9706165623	252055.90304360635	156451.4348376978	151102.18495479928	222691.65902704414
160849.64855139452	131339.74291950717	187276.45311483231	145549.72663526196	117706.50061167356	210343.91504692304	116017.72682304852	231631.5924665226	189466.37367432567	243665.95662850916	173918.17348366237	243245.92342044946	169120.52497328314	196931.08458018705	266394.0614019394	173930.87663408858	240508.46385186285	167051.5546725194	199639.62139045564	159785.6356560938	221510.83145748058	199065.4179970237	120190.811046859	128439.116579624	185103.29919609608	243667.0316156758	251935.11900207886	148666.140430123	149475.09872913075	221901.75342016484
160455.65344572064	129629.00080259812	170349.6011565608	143132.20890283704	104743.32220371022	206415.17718966154	116017.72682304852	224679.66059163306	183405.3384782124	227321.58556238003	172461.8864893464	243112.23623930963	169120.52497328314	191036.2368449459	252616.44627087188	160138.99010222612	220782.54834046	166025.9360944339	197254.6492958474	159310.16610150534	215674.26509783007	169690.3097905458	117624.0607194557	127706.88931355753	181821.326735873	242316.2095256488	248651.5784889502	140671.6494763446	146065.37843536708	216251.98152625654
145851.11870882835	124704.37406200962	170349.6011565608	141172.04413032037	101065.69780100342	174024.85083250437	116009.18238508739	223149.10954788272	177042.78778536816	227321.58556238003	169488.27804901835	241445.54036252046	169120.52497328314	182064.62583093898	252225.7208383574	160138.99010222612	219878.05909406516	163944.81759109846	192728.17341490745	158554.1821678311	184878.31429703606	161631.89850455144	112810.08224713898	125242.8707203924	174283.89567535938	240349.68813427232	242355.61576718092	140585.53392370642	144610.93612775148	189887.740921163
138631.85683029308	118309.4315695335	163770.13640435925	138756.96709269832	100784.10152630159	171313.3600428513	115334.94039967265	219506.8646614375	154387.07071017835	225197.81717693878	168481.6061638921	240298.0363207479	162899.2379709809	128003.79632007227	251720.8193180822	159111.16212597536	218148.44368098452	160898.36133815895	185632.23732211563	153658.76016546242	171868.8232791497	153418.9193975849	106827.20555836099	124155.85644615185	167725.65784822658	238389.93225456166	239656.1398633893	138607.25550679077	119748.79058048554	189887.740921163
135104.26166129854	117887.83986857046	160392.9666146855	136258.05187263282	94153.50921395344	170950.4994037748	115039.35537190373	216055.44162629603	151573.69685475927	219486.4108459777	165107.6154170261	238555.02922214934	159984.73635549724	117905.43741423778	240416.69950897168	157885.48964537808	211515.50310307887	158781.77934335443	185169.64549529727	141102.31539194882	169251.7400059786	149662.05919796685	101647.4720016495	123662.27105900868	165835.78391307773	165861.55471393545	235575.2554206552	134975.47092196357	109175.19289222677	189708.0763457551
130676.08544495224	109471.9070667719	158176.1665348008	133551.2022934948	93766.32264859209	170950.4994037748	114961.21004255748	208405.31999274806	134150.55527671266	218421.7332779263	163741.23115659828	236807.98802251616	159016.53211260575	101988.48887630552	234307.91313994865	157128.5929542619	211515.50310307887	156860.30705604245	183101.49445847678	133813.36003838517	167544.3136560692	147490.82780915656	100881.52652377311	122884.38354050333	158007.3854407439	146054.98124933068	226691.1868778398	130195.89154542478	107397.39339638174	189557.47965567783
122984.19305579811	103614.00117859044	156458.73909663083	130924.91974890829	93591.62547426697	166605.79112019963	112809.21078782225	202163.3008947413	129892.34604480647	212560.0601866624	162821.9425048753	232114.7748187085	158528.80709159948	99011.88945441716	228843.350864837	156614.00713216994	206089.67600035665	154546.14110902543	168682.45465810006	133342.49392249924	162671.07004152352	141058.1174973755	99783.391132006	122494.01400676805	153964.30153035297	138436.9663764837	194609.12275666805	129272.37767980227	106819.74694808206	188638.07784676086
122984.19305579811	102457.68974194035	154643.3495946385	119852.97579993964	93465.67105591351	163318.0098664586	112467.17531891936	200392.98932799743	122710.10456918266	207186.3829187542	161824.0578337291	228451.39804768583	155208.91955645158	98486.90984073252	220635.28691759545	156126.4516088125	204369.56872463893	138401.20459566882	165466.56090061044	131412.66264394808	158579.60981973738	134058.74572454454	93006.17757199124	120996.7375038903	142927.60727144039	88430.85104176812	174562.74749649497	128183.17101745783	103980.85255951938	186742.76905002794
122789.53229324463	97619.22718434656	152752.91133204562	117094.0673500713	92060.21538655477	161519.09428654003	111540.7628983474	197690.8342502735	121824.18375477467	199304.67019140243	159498.66983628224	228310.72472814165	151630.76388480616	97207.12821591122	214349.7874253641	155151.57423729097	200840.04907128515	138122.84113346398	164035.00259933938	127874.86069237956	157516.3280443763	129487.99411948264	88575.45429145586	119943.37815809427	135283.62596007902	78499.3199344662	171796.50385659043	125437.39425721984	99470.45975162847	186538.0083858952
121640.61846100865	96702.26208092723	151233.26736816787	115539.64124380804	91012.01954384845	161141.67667372158	110820.53906964832	194008.0509622838	121223.92712535162	192732.30621066803	158044.79722201993	226728.44784425807	144694.98576958917	95897.54872439957	212057.71469063452	153851.40378241564	198210.719406489	134243.92509006654	162775.49054601608	127221.54941773214	155422.69721758278	127637.87097797178	77380.3545788377	119293.22276456509	134561.6681360433	67478.64239026724	160140.91155678133	125437.39425721984	94797.61792734185	169107.19608279492
120751.23804410681	96325.43195675881	146120.8381885873	114129.4821902673	90230.62863831724	160122.75499328735	110162.53777438714	184527.06576590822	118633.84314041509	185788.16518067368	156469.7218678295	217185.57601285327	136262.2054645412	94534.2364247408	205869.3988078796	153620.58997633742	191922.5298382367	132374.58031725753	161892.12324547817	126602.84563944416	153102.0866941625	122243.35061711507	76869.22074233739	117591.30742243466	130306.0847175807	67478.64239026724	159635.8098126868	125076.00752620361	90274.05964978764	168266.38609513867
119928.88016312227	96190.25462980088	137812.47267518973	111634.4234539155	89837.01869623113	157902.3992609133	109996.45292317656	182976.5419747175	115682.1397603355	182187.9866037863	144188.9427545193	213345.92921676667	133315.31700616484	93326.76744267256	193073.05637213637	153112.95512087055	190533.2392657121	131591.90886185315	158402.00027654774	125635.50074029015	150077.21242716446	121653.28057311717	76869.22074233739	115251.22691830766	127359.6366257109	66234.39160397994	159352.48813816908	124893.5806511657	89317.49430048348	167251.11837928544
119645.59454048381	95149.52709805584	131158.20426638797	109543.15550798948	89624.27906550298	157386.88690860773	109465.79879865766	175158.41303113743	113939.83435459132	177485.72657612633	138941.49226988273	209855.58137702805	131065.23069130916	91282.02340536019	158291.40300834592	152980.03333133634	190199.31222170862	129491.18514582771	157759.63905761644	124924.36386734467	148048.61394891262	120344.62978043656	73751.725493183	114910.90726981705	125138.80431718347	65821.95617134523	158420.877729497	124801.22310077153	88589.68231455947	166785.86924150263
117203.53244408965	94547.87203640619	129831.87459791635	108787.1253826018	89221.82074063775	156341.21868976668	108865.88607108049	171818.56401739537	112076.78806385177	175905.62230538065	138169.22714038703	209851.37898529888	127109.44973850148	89703.93689317985	149246.27695275567	151827.83024590023	190144.36056891334	127654.37250012059	157668.1324909521	123765.31299508628	147382.26425120965	119817.06573249299	70967.20194059395	113989.2238805333	107016.35561150145	65821.95617134523	157218.02757989668	124520.9922698447	86709.13565761992	165804.24165215454
115237.54163708823	93590.85461092816	124322.42553310143	108400.95869055255	89161.8959858464	155683.48383000714	108684.98193575087	168141.0246178229	111396.29984120255	171259.48066987674	136234.92456704925	209424.467421859	125138.10718719086	88382.52937391985	149246.27695275567	151177.6838126861	190116.12176846195	126863.25016951402	154581.04036242235	123485.0826915651	144524.24394638167	118127.9458658251	69639.89492020622	112729.64466193471	103836.82677649532	65821.95617134523	155996.72012882456	122541.17400471236	86601.42067022482	165304.6413832152
114713.41871138227	93115.52856837724	120769.91592826629	108307.20862611484	89053.42017992213	155170.0154857243	107830.61107435606	161958.74649493303	110880.13106453726	165526.0492313553	135776.46766280223	209136.84039029054	122638.14253087535	88041.25154170691	145603.78279607225	150638.70651736265	188748.22596268146	126369.5749532512	153734.7073698955	121934.42387365432	139933.85433226166	117023.41344839383	68499.01456595969	111769.90979841551	103766.50386018088	65796.67183292985	154030.64318591869	121423.43020706062	86320.08418982373	164842.08540845264
113096.08545425055	92543.92943077418	120707.86370665942	106476.37820757208	87996.69748697494	154594.0543183916	107536.65248540844	158085.67075228237	110448.9821178933	165189.0496390242	124187.53278255895	208273.56916359678	121324.29470517376	87616.50642147157	139865.04755267134	149921.51225859468	187358.29826945966	126008.00782507294	151371.47447386646	121488.3792169265	137671.96585514606	116117.0060452863	68224.89381566984	109336.37001054379	102596.39836282693	65785.5568562013	152319.47786693394	121146.04793575854	86021.5570255735	160877.8045338191
112398.15903829852	92267.14607273064	117345.03860715214	106471.64837739417	87174.28230698196	153871.62408746872	107364.47564998966	157088.36075726218	109949.13414921548	160219.62327011648	121028.35657381597	208068.9932046126	120460.31375814769	87578.71665571404	136948.1031323872	149898.45183225008	185536.17742146176	125566.60313468038	151063.6136658977	121081.225282844	135821.11458497396	115917.35943620105	67785.63300030025	108710.99995772602	101960.52472571119	65578.64219922994	152032.9658158388	120274.94934229116	85600.16767271819	157110.7188712439
111519.34471647418	91913.37460962772	116670.68247374512	105079.23077454358	87006.26291603461	153418.98147631116	107169.8425051866	154658.38452143807	109520.25837540207	155494.0295957768	112911.53246907746	208036.15590179604	118662.35834572569	87521.52315884108	133166.45428517112	149888.00114482024	183891.464128461	125097.03990065487	150096.8874031723	120802.02748886537	135684.09056327218	115620.76218617072	67753.45360162463	106412.99436237707	100388.54027624217	65250.22776892707	150554.41513273047	120196.33472500068	85589.26879494634	152488.3520620654
110653.19633790139	91613.34752660344	115755.47145364172	103029.06002593493	86703.60257437768	152329.24490928178	106971.6248124162	151514.94973205207	108727.88213640622	154403.16513595323	112687.55810598345	207211.2833054811	117410.7775659537	86847.2782998315	129652.79765320709	149792.8902408206	181630.4714150848	123654.27915363615	149591.63533951112	120744.33194505039	132139.7298873676	115252.51674476838	67694.3827497764	104142.38539885456	98803.95845818703	65236.67311974956	150434.5785583525	119673.11004564223	84914.38111419996	142016.84595646514
109405.80198599676	91044.89124457892	114825.7552569699	102593.68562358273	86459.7518769791	151779.21238529938	106416.66937406227	149894.30612129375	108034.59234753194	151899.2743336022	111770.0360530316	202710.22702063242	115474.62970427345	86602.1178190452	123952.53211291251	149754.8479642705	171265.38797779387	123528.7376778752	149099.89447683908	120061.0018286673	128434.10483927096	114698.39580319868	67572.16930119833	99177.69044889037	98783.97079056746	65095.209376397695	148464.43633969838	119183.27475137214	84250.1054590571	141206.74663001296
107666.6147024488	88968.32261269192	114521.95575828337	101489.54495702084	86452.04767139337	150382.4015227461	105708.1372308384	149160.6216156022	107440.53176453857	148105.22109313775	111300.88437232135	199574.83294677112	107570.26552215805	85856.74494436813	117618.5872814782	149754.8479642705	167716.49770895028	123388.79042552329	148732.42515502442	119962.12924325513	127521.14884017908	114189.74402903451	67471.99148936421	97164.46776862153	97672.67713012893	64987.654151322255	148131.18039967047	119077.27052767396	83583.74159938665	141011.03902740084
106563.38585433745	88188.20513877513	113471.2544931844	101058.6664143564	86441.7022085668	149542.79293101706	104865.69079608156	147794.87504805764	107254.76637022338	147350.2364380294	111170.09235832063	199564.92606416217	104898.73541749283	85794.93240208885	116349.23339331037	149708.83794062145	164512.32514634466	122747.0254928209	148352.38718930728	119950.91817089824	127004.2892658592	114052.26406861641	67255.340292304	96961.90326123785	96768.96366009655	64974.200440593595	147985.5835786564	118668.15173630894	82995.19751448935	139977.05458013134
105726.25183465464	87771.33791432405	112910.59011308008	99686.89997616269	86354.76578815647	146935.98254229192	104533.5340324894	146327.28632478055	106962.51228959853	146483.67523554538	110030.72342018348	197853.460589896	104261.27262421524	85064.42718669449	113025.49716602426	149626.13707911765	163091.5623534911	122465.88331104525	146878.8214574263	119892.97310825884	126900.20276522925	114010.90711660094	67160.03939012159	96731.59390048133	96342.85345739547	64914.509225897345	147807.1757984474	118585.69513708075	82644.93442520394	139815.23665085592
102583.16767663033	87416.77574484833	112764.43612583124	98910.59386803731	86166.32160278609	146049.31593714832	104384.08151200865	145555.53516219213	106559.67089352234	144976.8026531523	109251.68061737537	196970.11395699618	100292.59443330542	84006.91706370145	111833.98268374467	149601.85767767928	162038.0233055463	122334.61292995761	144759.9343717585	119727.22028336336	125840.36595063252	113115.30952095245	66975.33887920545	96614.45145322695	95572.82876808457	64561.81979852648	147584.4026331441	118322.58474355863	82009.63459254662	138918.0878685589
101269.10523644584	86824.64529267959	112153.05438051367	98271.96005543634	86029.07005994458	144680.0898904895	103857.9398016894	144912.37295145507	106354.3862727611	142033.33205134887	107327.34598251282	196093.4986063725	96801.70307166505	83929.85347998928	106264.10147680124	149348.19199973656	161156.80633732423	122247.50235973574	142201.16519830105	119678.47651048265	125657.15143662764	113114.85659000755	66906.61463966819	96446.3656536905	95118.74250825832	64372.98486985334	146358.11613215797	117976.64675716357	81274.38598086427	136402.36478821863
97889.44480699248	86739.40429332311	111739.40099343698	97633.58767185552	85764.02728928799	142966.9991222083	103816.52362642817	142924.22929633546	105932.22782285599	139356.92801149102	105751.89912035252	194959.703945339	96176.28232287754	83729.58641706224	102422.26490319594	149158.63462334799	156657.509071653	122144.08212336693	141411.1063651367	119576.56921924785	125573.96311602049	113110.37550032011	66840.58707907212	95891.08054302564	93270.48678651643	64248.726738081314	145733.09659362404	117911.96936157267	78067.58453342848	132648.40611745164
96463.08796452203	86503.32070958371	111446.95735868717	97247.28612518238	85556.6397440419	141203.41987908646	103726.68686889084	142003.81769872736	105739.34121338217	133565.42111847643	104899.30653019159	194108.9870690429	94987.72946931842	81538.13985923832	98087.41184296033	149061.25551670155	150343.64576682379	121627.27239777158	138983.28161996635	118938.67481463941	124988.39694542097	112993.88147501198	66653.78532334734	95638.26656735623	92461.56410247186	64177.360639142506	143739.16707572681	117799.49354424959	76210.60111475624	129616.6433576462
96024.78073959892	86146.81238319124	110891.94874884124	97129.61897534544	84958.15518188379	138467.2518879664	102611.69481895702	141353.0943305903	105200.39503418267	131877.42272800306	104658.6625069909	193153.88752876988	94850.01737134028	81347.59851884813	95589.04568745318	148652.51299498288	145151.35077714233	120410.17403651388	138191.9272626832	118846.11412714714	124756.60216123878	112807.40733909032	66629.40018516287	95437.74584674845	91555.71079174426	64177.360639142506	143426.77137762797	117655.92307324744	74178.87455215264	129034.60256643961
95787.94426175447	85717.65556511274	110396.2351428851	96587.34646722932	82898.62142841874	137259.68763046036	101505.10268000735	139967.4567020351	105129.54947853145	130221.98989159956	104354.32979413205	192210.5934629595	94802.9840163793	80205.91342196005	94740.52884733907	148243.485169762	144740.507712169	117481.07868506126	137671.42405373228	118303.55408856896	124698.90789542894	112541.42634002371	66465.43680873187	95082.16732807257	90711.09244251279	64117.913001366636	142339.59171871032	117160.85190371484	73607.11095025821	126749.41895532611
94356.00662286812	85418.52400993169	109864.7770768618	96468.17715894102	81745.08349392173	136018.6738226305	100304.23797101782	138581.78986174948	104535.9775147113	130123.3484965699	103138.52267067815	190132.06795434863	94742.39208470305	79550.02519831012	94353.38471552942	147593.7794567942	144740.507712169	114933.44857097187	136532.35004825934	118073.06045616254	123933.1725732956	112132.8868264821	66325.99427434959	94506.44797393816	88818.62147610926	64083.94094256733	141101.56257928722	117155.64098847061	73359.74536485656	125783.55853058676
93636.47884171586	85355.00681802974	108871.3721646296	96267.46507434097	81037.94811931891	135078.57240167956	99683.25808107594	138322.45450235976	104391.09827503834	128640.85179980722	102109.31945392057	186776.12124880013	94635.60418373748	79294.50645564793	94083.44289022981	145990.42473417905	144464.32897681056	114053.83775591526	134564.23179350139	117836.08501582532	123609.05774520145	112068.97910021502	66298.02723457351	93808.77161981277	88270.55565828017	64001.62068096569	140044.990148721	116905.39067538286	72895.75268374052	125057.34038598018
93589.4123528549	85151.65369918058	106653.91632675812	96179.43135210624	80158.79525596768	134417.40658584944	98599.97822641273	138065.98042151754	104108.8391913202	126851.84481324012	101716.12969500336	184472.0530222294	94635.60418373748	78233.23936752627	93750.20703401185	145746.0910530565	142014.95936778266	113214.80339915442	133458.22436789417	117644.28472722089	123059.75649288621	111331.74908885696	66031.9722807184	93058.39408038871	87105.03301789338	63907.5222969204	139674.94543848163	116718.23837756677	72877.73376409744	124153.23448320427
93404.5010317073	85151.65369918058	104921.49548158306	96073.94148146412	79870.07524964388	132472.6576721374	98550.3950572102	137846.28617781887	104029.68281615432	125206.83584434641	101281.51293619027	182015.3428136372	94618.07740764119	76921.80230267067	92415.48598562251	145399.2577364315	140295.42915899347	112903.97445869267	133311.47166024224	116757.97929537472	122922.59830486878	110788.32690370323	65535.03929956618	92538.83323546626	86424.95651803991	63824.90119850869	138809.46249078575	116593.63953517114	72606.60969484219	123729.41520457299
92918.18321990928	85120.50823027405	102290.20566919849	96068.98670459208	79443.77085066545	131823.078327026	98116.70443322734	137753.30650089605	103968.99202823183	124886.89312607067	100880.00389559337	180959.60483136013	94500.82654665416	74761.88919439513	91984.42972507005	145330.76649836297	139490.15804771153	112547.04833948192	129807.4362654135	115896.7464261805	122599.15794149823	110577.08524602675	65497.23738769168	92152.78114162081	86269.7526327093	63778.72822423984	137406.2718857512	116494.50116482735	72213.43076200152	121441.19276837954
92877.63948807135	85097.44455066971	101661.75245563548	96020.73120864852	79228.05432803856	131741.94338745048	97600.26618248285	136896.28047118892	103930.49617831163	124367.01142886168	100258.97160177097	178552.24584497962	94389.90423454976	74476.45117233133	91078.6017651371	145285.66389963528	137942.85163674204	111826.80531432554	128019.29471351283	115334.04029141623	122512.9224978213	110086.6368803182	65451.04911295196	91838.9923642708	86167.79222511157	63759.63425756565	134555.66928906902	116053.12309385758	72095.71763700846	115299.89420410446
92554.54341700312	85053.65873101472	101330.20489870224	95960.45153240525	78780.89771906151	130909.1969476781	96280.04824360646	136714.941178493	103766.90537681144	123725.49024303461	99277.52945085058	178175.33508208048	94297.09111996116	74026.86341666305	91037.39038488409	145229.6730206715	129107.3587073161	110758.67768001756	127540.43135176027	114640.7528438635	122333.94844513436	110062.98039798847	65324.76655067839	91501.41024174016	85953.42135167186	63731.0328817357	134054.91960196244	115687.00248103357	71123.49895030337	113330.8754761846
92396.35728329203	85026.76849464649	100111.66676611172	95931.13931728984	78211.40343688153	130877.75755929678	95587.0676021226	136492.95123649994	103708.98430052072	123468.86128581526	99235.33067903337	178008.07779578422	94122.22512909726	73850.09652615128	90242.0691194593	145222.92443278895	127185.82053973014	109242.07714318973	126815.56848594408	113873.86985617915	122200.77199118867	109433.35694051156	65250.90342156959	90941.15334012265	84343.21551485252	63707.20501172828	133818.7142253372	115100.09811395747	70018.09134102277	112605.03399103218
92375.82783922844	84998.3695019096	99949.01554649035	95884.08093132387	77075.30461186684	130362.77939350856	94163.70783123547	136029.39985944043	103621.32035458028	121662.54406611131	99115.2023216387	177573.63735830193	94036.6540776447	72848.79619499961	88886.8844397832	145189.06489367396	126745.6128693007	108849.23502033939	126332.72154980239	112764.41339743086	121980.3442039363	109251.47329273327	65101.28063023024	90526.2253263054	84223.65614749587	63644.44628466259	133552.04104249764	115100.09811395747	69904.98566649883	112021.24006877742
92043.71118265418	84992.96804380647	99256.9471982271	95704.35484625968	75893.41009592659	130252.00652771523	92922.87462496849	135292.31604994854	103268.59970539481	120946.04462385882	98789.80374872677	174736.08729352648	93903.11786783214	72694.70747349173	88661.59462935284	144870.736758463	126368.28230356544	108523.5237523736	126044.18548216856	112279.99475850756	121820.72106111546	108927.4054236568	65061.19547118476	88277.5013990482	84191.13435024937	63573.42895005798	133440.0347064363	114791.43141425235	68803.73877565084	111829.80666830167
91988.10167829627	84990.43512014455	99256.9471982271	95509.41833612672	74629.52686645118	130098.54873857927	91997.07804953727	134837.85286751273	103165.47602877402	119795.70357587164	98231.49776106286	173249.91304954208	93758.95578907644	72553.98810220831	88647.4897056945	144671.7557914589	124706.27125983205	108238.42125117307	125665.4403467086	112016.54003552602	121529.61840559595	108655.94393374416	65033.12213207996	85500.01460446509	84121.81615867146	63245.820763349	132936.06601305268	114686.53657325059	68365.4345628584	108720.57159352176
91933.6329066086	84974.77640476369	98495.28503046346	95486.76466608225	74458.32086292513	129887.28320075487	91550.76694262908	133256.75464545138	103000.92980442826	119142.8556731856	98015.49831324215	173249.91304954208	93680.19129498441	72225.00994322001	88290.3258058961	144497.6257686202	121616.487996501	107976.34471511474	125607.01465422347	111705.69000027765	121409.14974055396	108619.29364212732	64793.36272837899	81600.04082323641	84055.5920907749	62684.456695902874	132515.7018069751	114598.8337152538	67663.37600295346	107675.87164368265
91639.79490736082	84824.73591285736	96967.99837278407	95298.79196665017	74270.42158156098	129867.76362510351	90467.83183355033	130945.53706078153	102900.2192249302	118662.69726588277	96748.89952452133	172510.64496961798	93651.32557341646	72165.52368326027	88149.16147007393	144073.20321812812	117349.45337054739	107762.78993320376	125303.80257574102	111106.4863515778	121085.4116503946	108359.58618101165	64644.601574602115	81434.96287176703	83573.57487509883	62358.967094374275	132103.4533706463	114386.8878632376	67228.49530834539	107287.40954144164
91606.30450822412	84692.12462250439	96525.7184160194	95220.22548092349	73490.79861337457	129808.28766841807	88714.91121976062	129096.65440924851	102801.20547898755	118612.65186641469	95687.82038929283	171662.25318252284	93574.36988575823	71616.05928130032	88028.74445378542	142526.21954652324	116389.7760414458	106669.16906444293	124891.95148436322	110835.36298169714	120943.79320782266	107868.6903037971	64563.53363111311	81434.96287176703	82983.10500197156	61757.981119807984	131666.71465213347	114243.23326664278	67093.6235799205	106926.39339425799
91591.25523466119	84534.26194028398	96259.81602302742	95064.61081342744	73270.94743891555	129803.29592527098	87373.60851681486	127914.6849691531	102605.85025295705	118590.15218854646	95477.75348393517	171030.62799887257	93530.4438012732	69800.60299188194	87901.56234634745	141030.87117912274	113352.24385361049	105480.21348187765	124798.69850546177	110657.24733659704	120879.174118214	107833.80046155545	64392.80109871513	80095.60567652209	82492.19379191786	61486.86784353445	131319.66904486818	113999.28482087144	66194.58450091371	106759.10326403586
91468.69986190562	84439.92704288903	95627.50821525573	94931.26830874968	72784.94640941445	129786.82789012892	86938.31486293688	127596.39051549576	102388.61515406403	118477.96413539334	94790.89922336108	170511.39963596576	93522.80189494393	69569.74876590732	87670.75162080959	140442.13554990166	109193.29728796748	104790.46568505498	124713.86445593518	110553.29383560186	120740.64792198138	107826.2415628192	64372.41687598809	79852.6704440277	82351.11103406898	61218.89350059952	130988.19298151386	113571.87954710986	66176.92183318156	106279.14883074607
91344.90298101494	84414.4803659801	95049.92332379763	94679.31112550432	72448.03921966859	129733.81563973201	86368.9026645468	127050.09835868429	102026.09334659296	118438.51521382602	94229.07195134461	169626.11130898952	93246.65823952366	69237.92297538824	87254.65175436094	140021.467230421	109121.43232212233	104611.3564582902	124246.73846043399	109927.35955006024	120590.66810401503	107625.35054890794	64204.4650353085	78983.5117408054	82296.22118913749	60929.61494554291	130864.40088907164	113404.484464901	66164.36392794682	106022.32432034762
91298.04051658434	84313.07608005668	94763.0616266712	94369.56467753477	72188.32017071071	129725.97075855947	86000.92660610087	126471.1186520485	101818.87103907396	118415.69446745285	94048.74230413482	168543.1044156039	93186.30626976915	68160.61200677251	87020.67459587696	139595.70257580045	108080.60545115301	103786.92172930826	124113.19474201022	109568.04893051212	120485.88591482131	107403.24484720433	64023.56906715373	78870.63103340962	82221.17786599856	60925.87343034141	130797.87354287467	113235.34505021221	66164.36392794682	105807.43201538957
91233.21585054237	84070.17803305615	94300.23067956904	94291.92183022006	72030.29799790969	129701.87012384065	85639.08001155448	125803.78607518911	100284.7995402842	118296.75168032563	93146.49844926297	167215.0326804415	93053.1438294054	68133.89818174536	86573.59721312877	139264.01992050488	107625.26161900727	103511.14554735336	124039.51613791002	109321.336332093	120036.8455079283	107144.54998630108	63970.38490674201	77990.2376812032	82121.92140902091	60662.57949977718	130448.74622101952	113030.13394919403	66145.26680626199	105626.35609528211
90960.47494385479	83017.33102971032	93824.41208146769	94111.38545132548	71935.58257107307	129692.61729922351	85306.4522252233	124964.09098143705	98564.52390686392	118127.21537509291	92836.44505928241	163388.70776160143	92926.09865400539	68074.04033121915	86268.29402956978	138890.6541648273	105842.36721786959	103355.35268351613	124035.18785703531	109220.04040772896	119367.28434524401	106774.76691263771	63948.913653082665	77831.65810869761	81987.36300750039	60498.74286157236	130331.80751785841	113009.7913623199	66132.63525346229	105442.59467802428
90918.73589347895	83017.33102971032	92424.24772121037	94082.95825455592	71846.04056229693	129618.95915235628	85229.74077562006	123478.51754123656	96943.58386213347	117784.8495463876	92819.42042340207	159904.45049046373	92809.90834853395	67981.82139942852	86227.44746199212	136979.91944399345	105048.29358806745	102777.83583313355	124029.50755886202	109036.76690244641	117815.81285947189	106609.33295088167	63946.14395328028	77766.44959763161	81844.14238188014	60301.1222936475	130239.76980275338	112798.97576975379	66099.6991967933	105269.63998257644
90792.06894451859	82975.42786723182	91969.00853935414	94024.11727599513	71831.17659851866	129595.56979637707	84959.75807879929	123118.15050231399	94838.20620314806	117507.72026175089	92661.63556293456	156099.86856998503	92547.03050547854	67775.88316614956	86187.4956437143	135967.36691361337	103414.68333600817	102595.65590780196	123973.2957135019	108853.51443797795	116196.34655411483	106579.25152291796	63942.08422138341	77682.64017886465	81790.84492052137	60274.692700617365	130128.95533631668	112788.62687680699	66072.59899969891	105124.02322224979
90784.29668059884	82898.14902078459	91424.99751849742	93696.39780665084	71819.23414609065	129578.26601295602	84809.09468202497	122877.95211137873	94081.24343466645	117184.60565354669	92607.85895066285	155511.9155362088	92504.98535273524	67555.96588163296	85754.16163994803	135728.0752030547	103364.15181544509	101961.19533777662	123959.32000746847	108792.13088436425	115670.07938407773	106326.35028759963	63919.75910206397	75858.1465093029	81707.24388167563	60259.1664828286	129719.88322580585	112568.47872600965	66015.97886610532	105054.50107939882
90761.5029886868	82893.33032683856	90804.4411646007	93628.89306518291	71707.04319287653	129575.58804120531	84072.06106245502	122280.99002917673	92271.72729239453	116846.42153803994	92500.41938027233	150624.1317046232	92460.29811570435	67490.18054400147	85611.33547059624	135514.52158964984	103364.15181544509	101579.66106220082	123948.25848419096	108298.11195536634	115132.47922125088	106171.28320141084	63836.07097635298	74843.9731960151	81702.00015368899	60150.831625968014	129086.34585711431	112380.83604487771	65886.18981682401	104862.46309300339
90761.3011970381	82777.06416249013	90102.33396396381	93560.56062803665	71635.01487114273	129560.4147653223	83773.89407325986	121982.55196633007	91372.49672165945	116545.9723452371	92438.34639175629	146645.72483245848	92391.69516656015	67438.0094845391	85401.10678733508	135376.9847426468	103303.74235261107	100756.437173478	123939.41550124419	108279.32947352473	115059.87258081023	106120.78756057195	63799.92493374064	73269.37361571378	81690.09663035818	60030.11619890459	128999.9151174941	112241.1618783662	65821.22260130187	104325.91048244714
90759.54512409489	82645.24337130322	89627.89629103985	93506.7608267962	71452.57058683225	129523.24639859235	83222.29947821361	121314.08136991791	91267.56186393788	116258.60979167602	92428.16526531705	145933.46377791365	92286.84280142657	67319.84370001017	85278.49587600751	134911.7233901854	103203.17674736601	100693.07725599347	123921.34281249096	108055.00862623219	113840.06060796898	106068.55810565931	63544.45554312947	72653.35802776893	81613.12777884855	59875.78088833578	128746.00658242592	112206.47723709325	65628.74065296349	103812.56509187455
90730.09767174609	82553.39423509019	89476.12376086669	93475.76928998392	71260.83397136773	129437.45594826539	82684.92237450427	120768.98646730148	91119.16939893569	116200.56724396805	92384.13317836917	143145.307914234	92228.01125782533	67246.72084884094	84767.47019044151	134433.41072523824	103090.14670739986	100693.07725599347	123904.3628455282	107837.64583991817	113029.21472307984	105977.74721032471	63372.788422840706	72367.90181370088	81609.17214299714	59732.85421351207	128145.20057333278	112147.75642548517	65516.60953190302	103432.48655183296
90700.18328342412	82506.05487471656	88865.22761039232	93391.83827268182	71219.01353352438	129385.42515999693	82291.98049740825	119653.18698444303	90846.10454725976	115711.21966797028	92345.66292696557	142011.76863422265	92178.41309116923	67189.59036815824	84388.72498509851	134215.75310386906	103025.35605317139	100688.72508928987	123884.49272891022	107511.85954018738	111159.22706448332	105909.78196811727	63147.941906836895	70662.42296827005	81606.17332989081	59672.90556848599	127948.9537586162	112063.78281095285	65429.96469334891	103158.05600098852
90579.81482228122	82466.62077394148	88417.21424782336	93031.90134635175	71201.0356290116	129324.9340263418	81653.46058576592	119653.18698444303	90433.12505176465	115268.97115507467	92280.0306495322	138206.63556995336	92131.63557003642	67114.21960749393	84255.20698950032	134058.06069092258	102960.7460164111	100663.16835011229	123881.41849880588	107395.60499220851	110244.11591746497	105779.01792840476	62814.146412691356	70010.63834016123	81601.96750831342	59553.63149895722	127693.32521817101	111961.77833705736	65168.533533118636	102968.62486410476
90571.22609963226	82397.0408890732	87982.04647294997	92926.12850514262	71159.83595422457	129171.04160711436	81236.32429794324	118893.78411048895	90273.47499177964	114509.73727129903	92143.3499741605	134228.30417796475	92114.67342323993	66933.11392851203	83745.06674320034	133851.54115587147	102757.34479244234	100649.74353217128	123840.19290075016	107391.94598426149	109851.82081306005	105604.59377963461	62413.69188899887	68939.07948620366	81593.27178578047	59504.979608323	127554.95997594821	111811.76004533007	64892.60554887234	102754.20090188237
90544.80556126672	82373.92211854475	87626.63427293143	92578.31431682754	71100.32787405202	128763.32592209263	81091.9130866924	117854.53995191048	90250.15150564036	114312.24631289163	91907.08401989857	127467.43013758883	92042.94663505281	66495.3736391026	83702.40476004135	133351.47648977028	102569.71236601884	100646.0833899583	123757.87847555793	107112.61154389265	109723.10882617145	105468.23980324522	62007.74771804611	65464.57894129401	81575.49212355546	59396.603072618345	126881.94673192511	111562.42827930267	64145.46816600867	102265.5939695998
90527.09373494687	82281.04572117278	87317.68517082493	92503.3856557519	71004.02565808965	127792.27466315444	81031.64702947113	116559.79833427396	90157.26820043204	113641.21701772125	91780.79136097421	123146.17845771991	91978.55597963327	65877.31432372432	83692.23324354869	133327.0933718097	102266.05489260454	100611.33165621824	123672.0013656758	107047.05299038807	109201.15835928888	105272.92266314969	61588.85695916536	64945.188496826864	81570.12605373055	59281.86673894639	126239.83988243362	111351.57458101813	63976.4031401253	101892.93023002277
90492.27847931208	82275.42079296117	87162.55117620072	91890.43149985111	70965.39989114144	127649.09256106352	80424.1227706466	115992.50606468265	89810.08162975861	113374.41383967355	91607.61186477587	120252.85637266177	91923.35108090386	65838.75424959985	83655.20047218815	133089.57492544551	101963.55874681343	100592.59372662738	123503.5526832605	106828.44427990427	109085.81440032055	105268.70258395924	61134.85501159103	64542.23111587835	81570.12605373055	59179.712821219866	125884.11119469418	110971.92408742777	63630.35762297803	101287.58094786071
90492.27847931208	81918.22279887002	87015.10577484759	91454.8649665586	70807.74920633656	127333.45031363943	80018.98578240168	115927.14509054259	89528.86784570134	113266.62254294945	91418.70370044072	119321.41998959544	91848.26334856545	65785.16123599268	83641.90760332454	132974.78119094102	101840.62163115577	100561.43665869859	123369.0337410247	106769.36063977783	108662.32344939398	105200.43772202368	60812.37163439652	64028.96593888713	81545.46134358433	59059.1265079665	124299.60057606902	110349.33369608918	63563.186256617526	100321.35525027564
90450.32870705519	81881.74430707698	86724.26407406558	91427.98796523873	70535.8572093735	127316.097969226	79885.09435594379	114743.2539702508	89528.86784570134	113152.22938024803	91242.01237175685	117757.52245984181	91694.9649811163	65557.09515542805	83596.46021112845	132503.0111001549	101333.04657347921	100445.1357456147	123318.9519382505	106501.1932131932	107317.80531210643	105178.08541794383	60425.32886550497	62781.87308552643	81544.32664010793	58610.11386531101	123409.6893912123	110004.39745334664	63455.09354962316	99297.50461839161
90427.52071714892	81870.01277867117	86488.50704643	91349.98998590048	70272.44979839449	127275.49565076038	78914.06108525879	114446.14879457736	89485.30685156293	112730.01617157106	91119.1145997714	115271.74260298576	91565.78722883796	65242.78759855914	83575.41019437544	132122.45834721293	101145.42763091532	100279.12814574716	123214.33999782037	106229.71793729549	106545.45769610911	105110.0928636607	60425.32886550497	62459.74174074807	81538.02587652802	58509.470464670805	123343.532988812	108792.82512374752	63410.4955055535	98379.21194860902
90352.76128294454	81790.7724556175	86113.9008517756	91321.96968671394	69933.06414858776	127190.76109150765	78785.62311173422	113876.81331288039	89172.18196391418	112179.78762369548	91030.94507010377	113375.56534057784	91150.69161817798	65024.58598011154	83539.53456871136	131823.56150120308	101092.16716972945	100158.46126791927	123214.33999782037	106124.84338518354	105693.44832425057	105085.89229497427	59897.58030421927	61939.62266086853	81529.63132842336	58428.01450981193	123108.11114739624	106410.70237235988	63384.832881671355	97844.6248831444
90270.45587586994	81786.9868672152	85859.57416296635	91261.1982095348	69397.64334944826	127102.96093262485	78723.79463066095	112785.69979914425	88575.41664971743	111150.43935836987	90846.78403503139	113281.10113402383	90819.26484813177	64748.02072455154	83504.23491425825	131588.11309100536	101066.26153656762	100135.15158512248	123048.43639196552	105784.76647294918	105125.94723440536	105023.54364325562	58677.60421415994	61106.9706470836	81526.59864250782	58341.27738980612	122989.91811687368	106243.419148942	63354.512862963245	97489.17323524048
90255.11482106813	81771.48447082019	84952.18312611298	91178.8758616091	69140.68203947588	126888.63855721153	78662.80458582638	111791.45831463988	87938.29233139534	110345.05796701711	90736.69930251621	112800.65469379183	90686.5243185083	64630.67985710876	83430.29797720567	131323.22533031454	101055.94235780023	100110.60709085992	123000.28852823706	105730.0366489513	104903.19774820431	104930.26052025695	58234.36961234886	61044.288863887225	81520.42339208872	58094.88871950507	122674.89318274334	105700.03211326733	63253.85622202844	96600.08513992393
90221.66187157984	81693.7345923603	83667.18434272565	91041.02067544799	69025.67835932948	126453.41925402895	78588.57416150969	111133.88872300275	87465.44322929015	109953.53973520594	90618.17467753794	112031.65532715284	90605.63459016409	64393.10264231963	83319.03798018604	131078.69259617786	100890.78296836223	100079.6335353617	122843.62160608616	105490.00746153577	104708.70947165413	104771.4946447681	58228.02967599924	60964.674044049534	81495.26905784316	58004.24597953537	122572.98330812484	105622.98787003614	63100.6871258029	95804.4585034031
90200.30265815009	81558.07031509725	83442.749505113	90859.49718449706	68336.52313498397	125643.86011891719	78484.41665083707	110961.62761033585	86927.66537664185	109840.1309509236	90489.71147021635	111108.88184538066	90509.2739547327	64260.63398366652	83210.95427089778	130841.80524859854	100526.93884559766	99968.02926270988	122640.20018516242	105333.5884621368	104431.01690784075	104448.59341831492	58073.5551261451	60515.06917609686	81465.23611625803	57968.08152648281	122080.01522372807	105278.63316790214	62970.52740123107	95390.37109555065
90175.73292633693	81481.4178245336	83176.34581440581	90575.63415461374	68083.54951781541	124814.29167331936	78457.22585477708	110275.20779904019	86363.72223389364	109693.30199097759	90331.64700109453	110000.94465794333	90379.59325217138	64202.539065921526	83130.15934359205	130778.43250493478	99771.04865317362	99848.31780437837	122516.70544584318	105071.46410619598	104351.4166383704	104263.94978168792	57372.524447491734	60082.87968722073	81421.74943322134	57932.32640156041	121935.42913239055	104906.79184774944	62850.37361965944	95108.98671743459
90168.18908082531	81330.7744570067	82607.17553721437	90418.76162538012	68077.64506412529	124417.06042250886	78375.98000804987	109120.72093224601	85574.2854200943	109472.04919641918	90281.74020461222	108504.97691337303	90168.52033258336	64140.11664950916	83079.98748051254	130726.84654007817	99571.51355355822	99594.36381868595	122511.07146357429	105051.94033050443	104294.20758805414	104182.54778035179	56439.95405538682	59806.39761613478	81364.56582599286	57932.32640156041	121756.23655816734	104583.79480506267	62667.80071289348	94314.47478596464
90108.89880597894	81119.47796722002	82105.78399376766	90205.12607447137	68070.03547238233	123809.15093326099	78294.80814812977	108074.46049973655	84272.34650887075	109402.14885356743	90272.85524275537	107866.76521932546	90040.8595387191	64055.69278678624	83064.0397251821	130696.0193763179	99550.5397675301	99546.99430186873	122444.25362024491	104960.06476907077	104242.54143714272	104029.38525176211	56094.642270599026	59654.54665252954	81289.95047974597	57924.53663878008	121751.24229503267	104309.71119278029	62591.934825743985	94110.91971834395
90081.76186903879	80820.89176657994	81572.49912862988	89290.0646025502	68065.36403314296	123273.26123178701	78157.83687528699	106866.72720296518	83879.97268026152	109353.92150335429	90260.86283897696	107643.96714479302	89930.86705910978	63831.52993972852	83009.15150600346	130360.59153911076	99510.44976157557	99449.30303034917	122303.03277026766	104008.08041483816	103849.34192996685	103640.28413686821	55313.75701291422	59627.587776196175	81201.49703563568	57905.68407816962	121666.45541133283	103971.54351570345	62533.86574215993	93205.57921691773
90058.40398923046	80282.70620606699	81447.69837881887	88528.7868704896	68062.1293602647	121584.70183068099	77996.66254441388	106411.61853294876	83239.41482338197	109292.23643983432	90246.04074646848	106963.45152737641	89893.88156290508	63444.13901756139	82951.20559769422	130180.03754346422	99371.94716293944	99359.43719036556	122248.82091284661	103692.22269344614	103771.21498949318	103560.16548766471	54842.81271278653	59196.396346388465	81165.4292770155	57869.95916312501	121499.8091270276	103749.52140672051	62352.07264637203	92710.53429060604
90007.82273550426	79896.42051074628	81329.90362126718	87831.92436151492	68060.08416715472	120234.23841971783	77828.75331389913	105715.72759802648	82928.32708640998	109263.70772549536	90232.0059521924	106551.5538862115	89836.45856911375	62640.97006486627	82797.81931514756	130081.46497840199	99237.40742003928	99167.43295718383	122190.96798654326	103662.19452312158	103711.6602425162	103426.32224730166	54524.20599365177	58962.43705732419	81163.41097435549	57835.995615962216	121451.92976273828	103659.32887007228	62212.194304341865	91633.16470620861
90003.33212311954	79619.46342050849	81294.64108052048	87547.50099155502	68050.66530469208	119630.50968667485	77487.18186981263	104748.23811686598	82601.56446639236	109218.54583003477	90227.87674709513	106234.16696394476	89806.42321763623	61468.75578877081	82767.29641097123	129957.5053514952	99077.94443356551	99081.19762553816	122076.4744751256	103629.25491887114	103646.43574742156	103376.44633135661	54086.56689054407	58514.092196091806	81134.16843591405	57601.14226645847	121107.28869807004	103552.25529439811	62192.5655408346	91032.38886162888
89814.61571816313	79558.0460544207	81207.5807152328	87168.68692663338	68041.04919324447	118748.27624235494	77395.24320205046	104127.98550716168	82338.71013784822	109160.38425352266	90216.88731127852	105167.48372568518	89789.43178856447	61196.29769879001	82725.24653001827	129904.50533747375	98925.78614408444	99040.73729310301	122072.21255437814	103290.23960826383	103377.16553875663	103208.70921989204	54079.3984126453	58393.74729591607	81064.38248128124	57528.107146998715	120815.71930088202	103268.51836067786	62185.292174979586	90710.02333198707
89770.642333563	79428.33872785537	81189.90724038711	87166.88157116342	68035.08116203101	118694.00212311665	77327.20578357874	103632.20206981774	82338.71013784822	109012.62306154946	90212.39508433027	104156.82345198412	89768.09601480528	60771.05838209604	82685.4135124122	129850.65953841998	98649.56067386479	98890.43931999482	121948.27424259557	103266.08062174269	103314.67484001229	103207.44239997098	53471.894315034915	58292.38408252592	81046.57903447402	57410.69163319802	120752.59745770041	102929.09574296851	62165.62987696922	90364.01194760475
89766.30535798281	79369.82472640401	81112.06984658164	86533.31853898021	68031.30392155315	118288.11319514207	77213.48626471782	103376.81537705123	82314.73125896718	108973.3324469638	90204.72098376839	103582.19802612349	89744.75903865346	60390.11431522613	82662.35887970563	129733.89176893268	97901.25869666008	98834.94741606097	121938.25751626467	103234.6985435168	103293.89772306192	103183.51407197965	53322.219537634286	58048.01783528247	81041.194538652	57300.14017346224	120695.4874393259	102926.80246031925	62113.253878360534	90193.58469762265
89737.22878632286	79344.41395464732	81054.85154438115	85540.22366717007	68001.73931883293	118028.7444040985	76901.42944310715	103192.43769384787	82246.41678542725	108837.02263177297	90190.3360300261	103315.32576887454	89563.37825853835	60332.33601015968	82622.65715366558	129597.5349870272	96599.97750310948	98448.14010956702	121816.58360710542	103218.67334646759	103242.41919341918	103133.87547212905	53319.221573772134	57855.619964239886	81035.05567392014	57172.1292170279	120607.93039205346	102798.47069325436	62031.38302947979	89946.82391920312
89639.7078194519	79251.91377847297	81007.08897934515	84524.94359013769	67977.40377366639	117534.76738173152	76750.5401756459	102953.59758401987	81929.03603358143	108747.12099788706	90188.26368253553	102939.13170102281	89562.25888774493	59985.47360277239	82587.06450309308	129455.48586386367	95662.2673288974	97940.24868012086	121645.74613592633	103207.60094296593	103226.43228272737	103107.20180139836	53318.692946201394	57808.56726150758	81010.86958310132	57091.36829028782	120562.9169925242	102738.47415888455	62021.85366732003	89267.1947193112
89476.30653649726	79220.91250101953	80969.44595648942	84195.77752453824	67940.71185063939	117509.99672279038	76398.01967870517	102765.59373840301	81479.26506853722	108677.52203138151	90179.04166292366	102114.8602148011	89509.1299850075	59826.138822126006	82503.41752299813	129304.31481606195	95309.47492931176	97784.61617964378	121623.35887188734	103193.99098993081	103198.75318134295	103039.11920578594	53296.72124898239	57805.05260378014	81000.38708867469	56959.51303757512	120518.85338013194	102657.43524411053	61931.588752445285	88944.74869669382
89423.75739737118	79182.03827881622	80887.37937847128	83695.04048554508	67886.47838961228	116146.29223175107	75869.17376998917	102627.92305553415	81082.87172386471	108551.49145254237	90170.27136211423	101726.74727170693	89498.11545220937	59702.84331037085	82471.1800148173	129074.79555784656	94925.48556922199	97349.44549089293	121229.26473623727	103180.82517552786	103099.88866037101	102961.39440041526	53257.49914519003	57789.1114680439	80995.74067328962	56825.90051732195	120361.5062584258	102464.24389114442	61796.78083060494	88690.75353381177
89251.27576122891	79166.47365393472	80836.7861542346	82593.93089502348	67801.7435494069	116039.92561818985	75216.28016562006	102477.29028249293	80749.20309787874	108411.61859585842	90165.32661918229	101686.06668045811	89489.66994656294	59527.395068047736	82464.6886110105	128776.75753597221	94107.8526807069	95967.19698915453	120990.23514017514	103169.58105137273	103095.23923831151	102867.44201744451	53248.11403969163	57777.277999774924	80980.24403426948	56688.408523656835	120245.2340851787	102242.9348997761	61735.26634620524	88614.75618273717
89139.20718304477	79107.87682561467	80696.13866274607	81310.53860954335	67489.04607742917	114327.47227783973	74585.19933513897	102414.33404448233	80721.101574535	108341.44544824	90160.16771932543	101396.313367996	89447.35443331706	59358.096123251904	82411.63204767097	128700.26853993347	91491.87083178246	94682.71327703807	120782.51044135795	103164.68937478938	103085.44534275783	102666.18286011247	53239.15273088763	57773.375183371754	80963.10903578765	56589.41012757624	120133.70969568791	101988.20297611022	61706.74270244109	88488.45922296219
88878.52609052375	79066.20987352535	80458.77187447668	79316.54968783964	67418.97216595033	114269.91440338305	74154.27702336393	102212.2249664639	80430.6695224178	108266.35394714083	90139.86641947331	101238.57195544677	89441.56631214201	59276.42301941033	82396.60270765793	128546.07163012815	90918.13912185376	94622.28045502871	120667.08545365231	103142.5582008012	103075.81027787019	102600.71043620499	53213.6609501917	57740.97636379547	80946.21955797015	56500.506326438306	120085.19343983816	101788.3742567474	61657.21185862735	88179.82625680853
88767.42597620065	79060.52809869657	80409.03474320003	78683.4560041891	67057.17837888293	114088.76971413162	74015.9236192418	101896.39905490373	80172.8630213347	108233.18531538744	90134.65623851633	101035.42268234651	89418.86347261281	59154.60273745019	82371.1588647511	128004.80623743225	90323.81062116711	93147.74961784533	120520.7903180555	103129.47637653441	103057.4823095069	102505.05452138293	53191.439158231755	57705.681417763444	80858.06463622997	56343.23292127316	120010.44954983497	101688.41912703779	61396.57654782089	87886.22603566883
88523.58638401893	79042.78995863709	80223.8840187725	78311.09701407525	66907.70776458528	114005.37053536111	73978.1448081523	101669.35168182105	79864.28171362911	108129.12053228739	90104.99253056706	100974.75400285282	89407.3271654347	58711.79727857003	82345.06331162331	127837.87051597543	89471.923247792	93018.73347884769	120416.72773417387	103074.07274142772	103011.12759093061	102377.54441684658	53169.05198607373	57628.855028565755	80635.24014592946	56194.17531011921	119945.6979613526	101363.18768782313	61244.180827848875	87633.14119498299
88163.77437819695	79019.50018269448	80050.00248114088	77804.49251422398	66862.67707385664	113131.50492192415	73913.31503818653	101342.29916499519	79278.21698467081	108102.07984337289	90093.56696288008	100719.80183142339	89350.72488867096	58354.170659205505	82317.77204404735	127625.54062313681	88322.64876817037	92228.54123466373	120354.64214936983	103055.98886561966	102994.56700240601	102127.29597658555	53106.7243350379	57577.78909798361	79906.90689704877	55969.45278431096	119827.5495790276	101335.52965875075	61076.058408073404	87440.19365804413
88099.17125247772	78991.63417622399	79963.63860108698	76980.85000002444	66832.3875872578	112513.40695294623	73259.90505127887	101173.2765682076	78771.89237655902	108056.25544284437	90073.58054351086	100652.74549467763	89340.73107344135	57513.04314606162	82276.4463227746	127353.73747730684	84126.45590776825	91821.11190206386	120232.01727619373	103001.94645560936	102985.62911443258	101704.21386477529	53036.10041898796	57431.42653573299	78897.41047997016	55353.09160342485	119806.14961972757	101227.6037452218	60370.59409416313	87292.86750946226
88051.62593945715	78558.02847602821	79872.55701661286	76785.99017227812	66773.17691772974	111813.81398399553	73251.2333261578	100976.48758070156	78524.12543679497	108036.08659419084	90054.25995381059	100608.50881587867	89331.4321957451	57282.15898209799	82200.44509660944	127316.83367972741	81469.63182799207	90290.19028550302	120014.72502025498	102891.03480873785	102965.81206709417	101137.586016377	52958.698643548625	57363.968631419615	78897.41047997016	54815.660342381634	119802.98368598794	101162.80246343945	59239.639012578766	87142.01041441652
88033.11946793023	78399.54454788586	79826.7844811664	76472.12377379861	66612.0840920222	111117.6342092419	73122.4137707576	100813.43501780776	78458.65212846607	108026.47632074384	90052.1954560232	100550.05056165886	89321.35575632981	57088.80003150114	82188.9516030523	127149.16086646385	80152.46355774566	88607.40767275135	119863.364921131	102821.9706223818	102918.99911790036	101056.30143628368	52861.44055130753	57323.78758572608	78897.41047997016	54815.41213938407	119735.66321299008	101114.48948974966	58631.39010056127	86962.17455323953
88004.55812624468	78311.87414005853	79794.42673859748	76367.4613893475	66525.8982533513	110904.52465541723	72971.36568894188	100733.98862591243	78131.5536780603	108008.0986119391	90042.40341484075	100150.63580905949	89313.59669812964	56974.65071452299	82180.28971160432	126554.5045290446	79148.65436850183	87564.5265822094	119739.53166580248	102765.14597283855	102895.51318269524	101031.68478146903	52652.84199804641	57308.978571548556	78897.3947413634	54810.11466373997	119684.89850181132	100899.58197636591	58614.172620425925	86884.0747081704
87980.6216419016	78128.62004889062	79762.5033635266	75857.60460419595	66451.20481355742	110808.14065752967	72971.36568894188	100583.18717077546	78082.59804145577	107984.48004036586	89989.59448649372	99709.05190840526	89300.64544858021	56933.68441877283	82175.60990943512	126469.8668457287	78744.46115748161	87150.0145901626	119362.11283602352	102764.21352173491	102873.3616935774	101010.13526246155	52634.58605693132	57282.08325474619	78717.86619520144	54221.00595114852	119657.64985629276	100510.5768204135	58608.2333946939	86633.12490085872
87965.10794181334	77763.25283057094	79590.49650763723	75310.44057363874	66431.23843242564	110447.06110105044	72922.76611827436	100352.4538796347	77901.81411709721	107959.95597761036	89926.67020771807	99291.68624641726	89288.50224572877	56836.14442874471	82162.88731856477	126001.14393027245	78671.32470908828	86544.06210060793	119151.73065574834	102460.98387592973	102866.00772385286	100985.7267334028	52615.391714473946	57269.409274560094	78684.36117902535	54110.56918553088	119550.67127790205	99697.30446291396	58546.40644325307	86442.90449676594
87921.10141546412	77482.32164413678	79507.64217375132	75206.85329380189	66373.73123427668	109998.76667677071	72903.74386270119	100276.650148856	77597.7425725333	107929.53484515546	89858.60432691878	98986.78017032078	89249.92547374348	56493.171799892014	82149.99818360535	125171.63139220112	78216.48191635501	86384.51871406127	119042.57706649428	102322.40418134947	102760.03586356473	100966.14557925149	52435.21855040803	57261.803556887535	78684.36117902535	53825.60088187405	119365.15553176627	99277.31823865818	58438.42334644228	86340.26707838087
87890.2505326025	77410.5323533944	79443.48725482445	75148.06197743857	66239.28271155828	109899.93341995991	72852.25530271955	100134.77111764446	77122.19508798426	107880.00192788077	89806.20924772482	98357.31332032577	89215.98013114865	56428.875148795494	82129.55166982806	124072.17624248046	78115.62763015137	86306.3920283879	118812.00822316381	102275.27355051185	102760.03586356473	100948.90696726319	52411.28663120211	57257.89571724312	78653.45172553015	53656.421591275524	119232.19477071213	98943.42965381908	58326.51122306462	86293.22681686531
87754.10549046953	77350.19483432568	79123.6416608384	75108.26322282385	66076.8816059951	108238.39626126074	72815.1632575184	100048.74919334939	76861.73986123993	107724.01666382892	89801.97812560564	98217.0526248405	89174.59539022534	56414.64686749365	82117.71016598916	123282.09844129073	77673.71950393634	86047.93421586236	118769.81395702739	102213.13455616555	102688.77156018333	100928.633118663	52378.90680371812	57252.019597444494	78646.25885703252	53517.32421463672	119192.48361451585	98622.25614556228	58230.98781407808	86209.1838505953
87649.52958330102	77291.95988588326	78946.0303508983	75039.59232668232	65974.47567264573	106967.6013227481	72774.87189849165	99759.17013743833	75883.23885597447	107520.4710633527	89706.430690308	98217.0526248405	89126.59415503693	56197.10830263916	82107.76730392443	122634.82016355159	77198.87609389139	85916.57794151327	118688.24107480409	102084.59968357127	102631.04463114297	100918.37132828575	52230.14693284985	57249.732560590906	78633.49984633115	53481.410492254	119118.47758951531	97925.32160572635	58135.903159538924	86122.22283222496
87611.93591353166	77241.10027037717	78816.78453321812	74947.71334212362	65886.29428058352	106321.96394371915	72733.87525914883	99384.71881836858	75835.87551644679	107115.14606885718	89654.02962211578	98168.96921945679	89096.53955461619	55950.68008715999	82098.17810600024	120560.73940137429	76908.78665253951	85735.16639931781	118651.31167263376	102013.20596788582	102521.36290025584	100904.14215114473	52025.87149582256	57242.96308440121	78620.9466222671	53416.64482062224	119052.29739768204	97748.4309846627	58101.56536551857	86054.89844197042
87599.79153006064	76916.5432291467	78699.17233964274	74859.22476691303	65796.884432483	105877.20613906115	72567.62432907108	99165.3863465681	75758.17128604665	106702.6110488437	89574.60896104846	98073.92300203956	88685.76322561469	55710.61921392029	82082.3615976557	118567.4888544449	75689.5657761581	85657.30466686792	118577.61683480273	101772.42678529615	102508.64571569186	100839.56012738025	51997.71996485864	57236.4282079798	78619.25643073795	53113.03881359549	118976.12108705177	97137.58631560994	58052.16762678898	85993.54523152408
87528.44504214004	76815.18138028092	78545.36012758163	74826.83333239408	65707.85352747863	105743.82290253084	72301.84683183504	98944.6277210311	74913.0210485362	106676.97902829347	89501.14047514985	98031.28948429215	88269.28028342804	55696.63568495147	82056.55699101549	118436.9201162441	75386.2835768002	85238.77317401311	118429.74837773418	101585.59055583453	102482.488225269	100711.89513586585	51915.04620778882	57231.84284472514	78619.25643073795	53058.015871657226	118718.50900296311	97032.44684180811	58030.004046840375	85973.90525509504
87512.85960986384	76442.48900246208	78152.66761144799	74801.83651519929	65621.68537673794	104600.715257972	72272.9308391648	98584.87476703634	74562.6201073816	106542.1995086935	89485.17995588543	97731.71469976273	88031.1726376889	55675.68787843544	82039.5159528582	117050.71728913212	74891.37132196125	85002.82963566638	118295.74421846002	101336.22976292344	102440.04473431292	100675.22463759479	51816.19038775711	57228.24835681928	78619.2392237457	52583.95625060665	118515.67120479212	96864.00695644575	57812.15005600301	85850.30705843016
87510.86524102304	76086.83711231624	78037.62278070943	74756.00368772326	65573.1971482345	104324.44777166123	72193.57312600529	98163.2475897005	74054.33004380424	105869.95691273714	89479.14319626376	97723.83936597602	87833.15485993559	55612.53128853383	81989.86996847048	116807.09530031425	74573.80492010324	84620.40928143007	118124.43201128223	101065.50979638593	102374.85970762502	100644.16480109129	51816.19038775711	57218.270346830126	78618.60479784715	52422.47986247758	118376.88939079583	96632.56926279361	57562.90129738602	85742.52249481402
87507.02554461561	75874.2259450835	77996.98026134324	74592.68151093695	65464.360662334715	104174.57791951888	71957.04223180295	97681.7755240939	73970.49244754668	105433.52375729848	89458.63880756563	97687.0081595434	87493.21026461458	55612.45144232996	81962.02375708963	116486.91366793941	74237.0686614294	84416.09821477425	117968.3847967644	100685.07166940041	102313.9500553672	100627.80606638022	51793.90601342337	57217.96698904985	78615.85326755806	51873.86904575874	118251.03483842617	96245.32385236822	57352.82759050019	85603.06821695394
87503.73236635304	75833.95570391456	77787.05921052217	74099.65152155948	65393.13723848434	103814.02529207883	71659.29296499313	97343.30372570704	73870.71496209737	104919.16191266273	89366.29957527005	97675.99103023912	87422.5395549542	55585.3739174021	81961.10446801012	116443.47044410194	73607.43582080973	84319.27973170023	117812.43561677582	100288.72010501969	102189.05554087555	100610.37126207717	51768.31068712064	57196.515581856656	78609.54307419136	51578.81957902457	118140.2349301735	96123.94245408406	57104.67096559867	85552.61678101508
87497.35491346571	75532.46881557991	77585.16692073716	73835.54871574877	65338.3971946519	103553.8828391234	71657.58999018911	96894.77640561742	73093.87922460781	104876.04744395443	89356.70649549262	97545.6129013319	87352.6422783151	55575.84448871485	81945.4943870139	114586.16112898516	73408.79697982757	84202.57651166397	117578.58167452662	100025.302915581	102130.95967919756	100570.0570081215	51694.383011024605	57188.06664637274	78603.6456492298	51440.9892304211	118009.08252920122	95488.95934336809	56879.16263034875	85479.26133094255
87476.37493621877	75456.33675305921	77561.98292066323	73170.81128582935	65270.112359808605	103462.23413680657	71650.81080605951	96872.99801425598	73088.2086391239	103920.75262287103	89266.98750598414	97421.81761714455	87318.65100362581	55511.66619986183	81891.68955357719	113548.9938589702	73206.7106239918	84030.65322439963	117479.14206613913	99792.55371871678	102096.61891388847	100508.93209594181	51674.430364951666	57171.37070943744	78590.46641755676	51257.99353599633	117825.33667562655	94928.83107696228	56450.00749253247	85402.2536692465
87439.08447430303	75216.5296299592	77521.74273072938	71705.89280569497	65218.83237091064	103189.70533387954	71648.06508342148	96857.54371522622	72417.2873553742	103478.07583295269	88839.39570364448	97330.58872968618	87318.65100362581	55400.56655954255	81855.43698911497	112995.80020106185	72626.70613430449	83616.15729345992	117396.90277104748	99745.47245307684	102063.83736858507	100475.38359415856	51641.506692306364	57109.724744017236	78562.69178271653	51001.56534497894	117438.90993215003	93706.88789928965	56328.390922444836	85162.62830889953
87395.49467463917	75049.34004884501	77095.45816177862	69970.45756169071	65148.7807768937	103155.23055308584	71608.74465760156	96776.30056841082	72159.43972200269	102714.05779456365	88600.71547613517	97127.99283291558	87292.86373986235	55277.966697207594	81759.31163244393	112342.81750406214	72131.62486863803	83604.91308032637	117376.81914605871	99646.24292093601	102021.42635296173	100385.55572902453	51606.741839776405	57071.214565095135	78552.71996642038	50928.14941956303	117271.0307639601	92261.36356755829	56159.361988810546	85121.66666217135
87377.67707870857	74914.89836474654	76934.50576492496	69654.87940537813	65080.907347131084	103141.64653309094	71589.11108941094	96660.91229421712	70767.70468107206	102128.50725659548	88454.00132683174	96921.5557891188	87238.81189630517	55126.44091450181	81759.31163244393	112213.54642253504	71607.83513431456	83068.52623568443	117335.3491530957	99560.38112081234	101997.3531297852	100285.6519972003	51585.19594288675	57054.47518811869	78545.84549002182	50916.39547497414	117207.84274712803	91772.89470582033	55899.883475109615	85007.10664007279
87312.78975800329	74835.13694041727	76721.24221696485	69503.41062894824	64929.33515574337	103006.13921334573	71550.17004155033	96599.13051554527	70720.11593373607	101285.12001063768	88448.04176983457	96833.2622140173	87227.53693219263	55012.12794251458	81742.1613209518	112170.26360463459	70125.25154099012	82755.74280885783	117295.6874611558	99431.06092156035	101982.98181992222	100169.13790618133	51558.37563051095	57030.700583945014	78512.60423982813	50900.39952425979	117151.70031144824	90682.37868255505	55480.62951776326	84940.40723743515
87305.20891069708	74592.2594480299	76612.78413162733	69403.04082064657	64862.426603179876	102921.35194752779	71487.50826551662	96525.43607650572	70543.87680918441	101223.33079809343	88443.25844040334	96769.0896213495	87197.182208915	54865.88310447464	81741.22751846723	112088.3651555689	68832.22177165847	81932.44496679507	117219.52133311758	99252.15022920085	101919.82858092546	100027.43129968178	51522.65679278384	57011.572431681074	78489.22831660259	50592.95581752484	117082.40931438607	89826.03400682534	55231.41623554058	84931.31055188207
87286.74130273235	74303.01917088167	76587.36072834043	69398.84083835829	64831.08625971924	102857.55331455146	71381.5131979309	96498.8176635756	70505.49252766558	100965.20259140151	88405.08214868142	96768.64559049733	87136.90923866627	54855.881967622845	81734.34304023882	111918.0602624481	68258.41149966343	81291.79918618394	117148.95784682664	99171.6388511013	101883.89615120314	99797.62123322483	51511.63543610981	57011.572431681074	78440.48798699751	50560.62669906145	116959.2252754929	89373.0393634116	55007.057885544215	84920.63136391414
87266.4589998065	73788.97210229686	76520.58108478662	69119.32736218393	64714.272917613016	102672.88288344795	71305.15195949463	96474.85069495962	70269.345634787	100809.68818153813	88349.69239289551	96577.8216382596	87108.49531113436	54822.67285274277	81667.26203321796	111826.85964652213	66752.30107305147	80879.2960651215	117046.291644437	98929.05503529173	101807.16001443366	99427.98129242218	51472.12692096553	57002.79673190526	78302.21938503245	50534.10828518506	116854.67383574777	88376.07094249103	54737.53930961338	84914.6214493156
87249.60418334264	73689.33953730317	76460.97069911947	69060.75968202208	64614.419689840106	102639.4471312517	71122.73887113613	96280.69930481352	69966.41285881004	100456.0847872682	88335.15183288832	96466.86161934202	87079.3498067393	54587.74574504418	81526.3431279309	111592.00875142771	65459.69438843432	79996.21214368379	117035.34420507214	98748.08761029808	101707.30992533895	98908.17535816113	51455.573483520195	56998.46038275696	78220.39409203714	50484.44928275361	116623.23062205764	87920.25547059423	54485.736579058954	84810.30417272789
87228.07261811888	73551.51975964781	76456.69436627853	68944.70739156289	64579.462844095026	102493.99499197886	71085.81437136517	96148.37451773715	69730.97490018947	100112.92248157713	88261.68647274782	96370.63349891832	87077.22769917072	54564.558074438544	81446.16764661741	111560.43928857584	65075.895848181826	79939.50912839106	117025.30469464154	98342.33131752377	101707.30992533895	98724.18181171703	51365.43714360215	56977.02281670894	77921.86671210335	50481.32266279371	116247.1676095408	87618.75837307429	54076.61841029533	84790.10338278132
87213.12203990103	73296.85572465738	76322.08593366486	68934.75742560245	64469.51568109634	102493.59174173973	70986.24132224882	96058.47659168832	69419.40394861334	99851.48024426319	88195.19434616256	96147.14916537794	87076.2313710981	54533.23094354012	81375.45514170309	111461.49623611504	64876.58256999002	79526.43485871688	116986.73166178743	98089.50993977091	101707.12821480587	98613.91546707926	51333.66944486539	56960.1841254126	77466.02940261301	50471.17733188771	116229.01382473749	87270.12719251034	54076.61841029533	84691.61717453584
86999.05220118815	73197.50392865583	76235.53432384842	68913.2351803061	64443.66848050074	102315.66653590079	70893.73613388048	95983.3840095603	69328.65515522298	99629.64331829255	88092.33607672993	96112.48958763045	87062.52386567334	54463.15401657533	81296.23671344173	111397.29869467737	64779.2660973196	79483.75494956443	116957.19017039401	98012.49778436423	101642.78943645807	98462.4804089783	51320.5207798132	56943.051593887845	76944.21004811517	50401.42792198015	116142.92481587641	87148.81962346024	53859.367757355765	84648.55617396701
86917.7844759615	73137.07148897939	76128.43239935131	68904.90199233415	64441.30281110802	102210.16352980629	70828.87557578388	95958.56006692475	69256.61662957788	99530.972518726	87893.13771086303	96097.42775997925	87011.67761922516	54417.7170741666	81229.3146613251	111217.07551138988	64527.29030946256	79410.18663234512	116837.95321536613	97882.19641916754	101606.7614859051	97456.41405610782	51294.75866900992	56938.95482352622	76906.19095848748	50348.932859376626	116116.88379204663	87119.31258305718	53817.06416375931	84541.56693406668
86839.25377670176	73073.08301416032	75918.61227624251	68859.13075794236	64438.58752293894	102189.46752654371	70185.14175406205	95950.8716190717	69236.08034763185	99477.69053695511	87575.06820899066	96056.03117080261	87000.87352364486	54357.43660079269	81188.57680622755	111132.10963364474	64221.408751082956	79364.1163969762	116729.09076539395	97785.82939055181	101561.15326989535	97159.10620738783	51264.845179013755	56898.628583611615	76906.19095848748	50312.74761217159	116081.28529827386	86928.00457197419	53802.4949269543	84484.98510617533
86738.57082089368	72965.87708074534	75765.32457309049	68827.83698471797	64431.025583053626	102157.00048236009	70106.90732785019	95906.45368950586	69050.47473954268	99376.61326620201	86827.38277681918	96051.31017941024	86974.40730305955	54344.72879299475	81128.64899078541	111049.79547119807	63958.29044211024	79109.69908533414	116679.98466139956	97720.9205479545	101512.19070342752	96926.08753820012	51224.51652917109	56887.72027847423	76900.45230788855	50225.79991774432	116055.6533559736	86893.39713873586	53624.654276029934	84457.60884351203
86591.92383699966	72901.24004959739	75627.94206081929	68821.72047642454	64419.63768413938	102116.23502562978	69849.12937863547	95844.6883990719	68890.46045172097	99353.14052513104	86825.50337072572	96002.26191612332	86947.849390276	54318.74164559731	81070.31088052568	110943.118638235	63872.05211921189	79003.01442676198	116474.83993061207	97682.84852682611	101480.29282092625	96825.7215347243	51179.91736842606	56834.0367956085	76876.8931113384	50053.065397331775	116034.62878132972	86860.04935175636	53556.54730806067	84451.04164925548
86504.86246104437	72583.52456350019	74970.78625713974	68815.402238114	64410.425501052945	102075.7882172129	68998.01541837677	95815.87053543553	68832.92982463608	99305.51999980488	86824.92564597313	95952.93807861445	86927.7563218863	54287.610662429026	81014.93246850303	110672.20095620632	63791.47005506164	78708.90510507094	116330.34647745214	97644.8606685702	101328.10135205441	96803.01223608408	51149.6395868437	56746.61556574547	76861.61237898927	49965.605758844744	116021.47184841282	86780.91515820759	53330.788313277	84445.4074784662
86478.86199718706	72480.29254574161	74916.66800702973	68807.97836802925	64395.610613061894	102061.5526678794	68973.25653985338	95791.18032650457	68819.54967411175	99095.66125432846	86815.24748631044	95826.84994902868	86910.20476630029	54226.38565815132	81014.6220638315	110672.20095620632	63715.46984573793	78628.80477995536	116087.18026233852	97562.58226327482	101224.51240743883	96774.18825604765	51083.94303547637	56692.30322395396	76842.00782446218	49947.04109669443	115833.5464077725	86723.1265844211	53240.83384980062	84441.58238102823
86318.08686791547	72434.03343050757	74531.99082830003	68781.39723213282	64385.59705550651	102047.78106033988	68775.68793461227	95774.17903971646	68805.27415171488	98954.5677986937	86804.34216400122	95765.39739199262	86874.32990773921	54119.84213905474	80982.10508953419	110519.69790237209	63663.373716030525	78333.90672088336	115550.35757339264	97507.91431223441	101184.20479757505	96699.20648658347	51016.35224458073	56574.12473438466	76785.26410712377	49894.52320726194	115731.76312156531	86299.59493277053	53052.76185568585	84433.14593137907
86267.4276547637	72254.61139195008	74353.13704401428	68729.91865031017	64360.35823524261	102008.44397637228	68509.39067677564	95760.81947688852	68788.34577797783	98904.48488512379	86802.48872812632	95663.5289559114	86842.23153448661	54077.41419698568	80970.59241350669	110270.59442122461	63632.870001744464	78002.63297647379	115038.2874881653	97470.71235159582	101136.09367048263	96623.28340847653	50738.375157656104	56568.988468591684	76761.97968432224	49824.859891299675	115571.36801312199	85890.42622355494	52920.67425460543	84420.1744489993
86244.92087187261	71852.75459887969	74336.0446577143	68654.62517241307	64335.309178218195	101994.05527939861	68357.17120599339	95758.1128104157	68772.16156089083	98889.12788882211	86798.71031438585	95620.17371243997	86754.75335673748	54064.25161149691	80966.01962707702	110180.78995685454	63586.07842801934	77869.90211668547	114383.28889583531	97448.66768994054	100987.05859878694	96373.52828673391	50668.9751267543	56559.71362931852	76650.87821871553	49747.75756125701	115462.68860217507	85816.10031289332	52817.91028117995	84409.48997116987
86157.8542495691	71755.42943428579	74309.46926910835	68629.59419273786	64302.91609936131	101989.08542993492	68058.06290456875	95756.54736136009	68642.77169253342	98816.1415400875	86787.67303661171	95612.25024740271	86671.00891718769	54057.789295820396	80946.56958081518	110149.29222179255	63569.95923700517	77438.12114085283	114020.6408470783	97448.66768994054	100887.53680243195	96309.69293271232	50616.764313106876	56557.9706020357	76650.43975699005	49679.22064957492	115461.46733383572	85800.17947224353	52813.552011053274	84395.00987963783
86075.285610957	71629.21037791266	74298.27177038141	68616.21394942256	64284.041748659096	101962.31189455044	67926.3357349511	95726.00720774423	68492.08241711113	98770.56921690515	86752.11369259804	95596.3299601268	86626.25772096387	54049.08094246487	80929.32724909548	109919.83986681768	63553.69266774691	77165.58760222486	113384.85818055375	97407.07708067205	100617.29771586506	96239.0019364305	50554.3705904926	56544.453412432194	76597.23813464827	49639.92201007692	115454.49379970653	85779.58552048005	52589.469021113204	84379.33078149684
86033.33952464098	71516.00696439274	74252.6647152464	68594.737608876	64261.23137342296	101903.5553815701	67821.76823202643	95682.05694342511	68341.26436109301	98710.25099143713	86735.33031477113	95565.6115377688	86600.68796887883	54034.05890641997	80907.74981340024	109446.2485280376	63547.87000312726	76095.30605586672	112055.68691376365	97383.19660064725	100544.56755205254	96151.26169045198	50530.37732707669	56533.97897660873	76568.448520653	49399.131192534536	115343.09821995404	85734.24705729046	52537.41962004956	84349.65362920043
86011.7860077163	71268.89390295139	74213.98302752437	68551.80081536114	64207.25711842243	101903.5553815701	67745.70934983427	95628.3747577966	68224.56787343032	98676.23731340632	86730.9942370129	95537.86365270554	86521.3289421911	54000.80321596542	80900.93274420362	109056.72388242104	63459.24622540795	75987.69232001438	110088.04547297474	97369.95229983293	100367.85966376998	96014.5224117706	50485.58047734423	56522.73674790754	76452.76403272245	49243.8959753554	115323.45322138327	85673.80360702783	52380.21231771166	84340.18511868503
85971.63787553969	70715.65980879088	74175.74727747423	68503.36987900494	64062.53953388319	101869.34770013955	67705.1129050163	95527.56248181376	68080.56027329319	98514.78774574432	86725.47272186595	95486.52639988827	86415.80170387629	53971.10510802734	80898.8987272418	109050.6504262738	63457.1497061226	75584.78973690415	110087.4315908668	97362.52893174687	100034.83016683017	95886.32510181086	50459.8358512362	56505.78142029902	76280.11457370452	49096.855260059936	115281.8226055831	85516.37156347193	52312.461118066225	84337.2497674825
85926.56499511239	70150.41673827502	74149.78378414994	68441.84776692119	64020.21827307111	101836.40291524577	67638.80670083471	95471.84749413074	67728.19098516497	98319.15471663761	86688.52811395552	95432.61003897221	86413.27862932926	53948.17337131543	80898.81138802793	109001.36612126653	63449.81711821643	74737.26016968086	110061.23295255013	97353.31544774657	99944.7235293256	95818.46385597657	50451.180018346095	56495.39612365951	76268.83527223402	49042.72654545897	115206.53777029137	85436.53759261651	52250.734290499466	84304.57585535733
85906.01883770296	68114.29667801414	74034.84568214451	68425.00230115475	64020.09902071176	101813.37250137796	67574.07164796823	95471.84749413074	67364.74541099259	98064.07311203427	86672.39422976882	95379.16481928715	86391.10060316132	53915.802016479254	80897.52657106718	108712.25141121355	63449.49742469479	74552.55029682806	109486.41665860178	97337.82782314514	99740.43817204937	95746.28109000622	50327.416291576	56459.561934797646	76183.93218090046	49034.31418101568	115165.84527077236	85402.82695098262	52109.32405812505	84277.10063142469
85887.6175283202	67697.58951450855	74016.43059427889	68266.93087599291	63927.255374424596	101795.8621690261	67560.85729515478	95469.444102194	66893.01465166715	97718.58678968248	86636.88412698547	95369.11232111564	86379.8842106192	53879.36106452336	80896.67612512455	108529.04250019648	63446.055339962055	74446.09802659632	109402.69695818606	97325.6008938817	99733.3058607203	95686.01473575842	50278.66382656675	56437.447679381046	76087.8451257405	48918.349432036914	115047.21977402609	85294.8449309715	52109.32405812505	84262.6031653264
85881.66652433985	67471.3956962433	74014.96503418461	68253.53173883405	63800.26625634877	101788.85725045072	67549.15456179557	95469.35754344874	66820.06185885168	97424.216080074	86581.81473695135	95325.91703402321	86323.27078378035	53842.13366619144	80895.60641887068	108484.66485480232	63440.88559174602	74300.47436893833	108589.73814138467	97285.77750900145	99591.85959129526	95568.73910386804	50273.85887153697	56411.32371467354	75998.35077571319	48897.821537355616	114983.3053495349	85249.8257224148	52055.74867499256	84236.82245106547
85871.12365951318	67366.24708059098	73994.50962768409	68240.86550797879	63704.60794860962	101728.60410734678	67535.6492653421	95467.09833866509	66576.83777215086	96823.19197245667	86532.16976503722	95261.46423043078	86301.49790833236	53824.892975317474	80895.2007641137	108370.77334768757	63440.76142379817	74077.03006232622	106092.3364142536	97233.06085431004	99350.3805015102	95475.43138386965	50160.65110713597	56371.084382413435	75987.44198597106	48863.61796528813	114958.65773585794	85238.01531711896	52054.39239372136	84222.26940915665
85864.15727794143	67339.99417267193	73968.5632782211	68226.18046862037	63622.698312100016	101575.04383090281	67524.73067044887	95463.86166767386	66371.6175580068	96081.5410649786	86487.59875085553	95216.35870478474	86276.00071006441	53809.43505046567	80880.13136026039	108133.46714683098	63437.1905428437	74066.04784305384	104812.74595184597	97188.08370626807	99149.65403999535	95401.73785210791	50080.875868461204	56348.84447519637	75921.4598923609	48852.703140453516	114946.90743316314	85227.26718668254	52042.3490487175	84216.99855174655
85824.72410082504	66957.14008358268	73953.92708567952	68186.45845727893	63564.62263206514	101379.72909046758	67524.5038604108	95450.47498076667	66212.64132655163	95579.91911724654	86351.88189190651	95181.01061941417	86255.94095412087	53784.76817292415	80859.83704901079	108066.86238427556	63436.67911079616	74055.0842413314	103554.63754623385	97156.02563939412	99119.12731166702	94624.93483386625	50058.57256580882	56288.653253192606	75867.22548927907	48803.34442152383	114907.11141712352	85221.1184639769	52028.05048828954	84199.81250360713
85762.13062174524	66710.42890209494	73926.86025141802	68173.67896067769	63459.69609079625	101336.22744549235	67516.47575214332	95426.48461546359	66126.94665423073	95149.37427335932	86067.16859124495	95168.55341192825	86241.77838402223	53762.112443519596	80848.99519946192	108037.86322621685	63430.758520324416	74029.26489823726	103221.89226103472	97092.32331333168	99045.35059081878	94606.67576052125	50032.74867228303	56255.52395760993	75766.84337089726	48786.518737233244	114876.87857525967	85205.48823996379	51995.92420308537	84194.17544387458
85738.78866254922	66213.12599348737	73872.82939412647	68162.45672802895	63439.29320969542	100623.15307519436	67490.88488540161	95385.01064061456	65780.59364039123	95050.22727217349	86027.94520796322	95082.05560048997	86212.55843625506	53738.77619473493	80835.14462244775	108020.36340830658	63430.36593668917	74028.62094430783	102672.35706975451	96984.68351879786	98959.62021784335	94564.81932658795	49974.35480990707	56135.937130273385	75648.99800628767	48748.39274696444	114860.42406335713	85188.07578541833	51914.23053455705	84179.7545811228
85724.2832673402	66179.14064763907	73856.23420328535	68154.2682535004	63412.172084385624	99937.82731207713	67472.10704562515	95354.93386602234	65780.59364039123	94691.89554789399	85914.04283029783	95034.8173068862	86155.0791223325	53725.350144717646	80818.22079037444	108001.81274071186	63428.08198316223	74023.13493234571	102621.53262386062	96926.10527500397	98770.86803405017	94549.89335813752	49964.000049972914	55612.668633088215	75616.15083982273	48708.782336330376	114843.48777411325	85148.37296965557	51883.27524973726	84167.58543981667
85720.92096614109	66100.55688902835	73810.79106964992	68117.69909726724	63340.36741849886	99223.50368938429	67418.952073002	95348.52231162813	65621.37747221059	94529.93514469842	85864.01794739	95016.33268747016	86135.39326082624	53690.62557604601	80815.48343720647	107952.1232612508	63426.51109682789	73978.17902010572	101926.96460434936	96814.92462122586	98601.70757551138	94472.30500801372	49910.81995970915	55198.888283813416	75570.9230252933	48682.33893876822	114804.90736974213	85102.58532528006	51781.93712126118	84156.24944934313
85683.21364295408	65983.10004358501	73736.9107049061	68097.85690477821	63326.72819661894	98553.56609659777	67387.79177048757	95325.48277047893	65593.79494186655	94461.24218150275	85776.05675666254	95000.28440637577	86110.97934930082	53631.25550199839	80717.58080666584	107944.22586483476	63422.218674521435	73944.9257120706	101766.50936782292	96714.75916104304	98181.24577486263	94412.0077601927	49867.74772367781	55137.54666088286	75540.06452158847	48577.59399784363	114786.4957789704	85034.89329862621	51733.32599693592	84151.73341254705
85669.77520498521	65943.59581115721	73696.773807458	68081.03371921621	63296.7824114365	98522.89208716097	67358.55597135836	95284.49153725825	65310.943356063544	94396.3301049435	85670.5302024679	94942.73226810592	86089.47421031626	53610.36933696898	80664.24942324746	107925.80238378272	63418.925780649864	73925.20910783656	101578.48404725266	96507.20537963502	98054.25530737592	94401.60505989376	49759.63106567733	54856.394067561145	75523.00228430654	48560.08778218637	114745.53588582887	85006.16029643147	51652.97487466162	84149.8158055237
85669.14411108763	65615.96713513922	73688.2724259267	68026.99011249581	63287.62603743802	98357.92541744864	67337.3091325267	95187.7628736707	65167.99601964738	94321.21806677012	85599.6264692673	94928.75258529482	86025.01780202668	53583.90938515083	80528.70993694698	107922.06415529436	63415.27042465273	73744.56792740086	101341.40303596486	96358.66685760202	97805.93113693678	94184.42282883413	49579.79247573845	54133.94195648151	75518.77447338613	48531.071746405796	114704.31372645112	84916.92978324747	51424.97893176986	84142.58023786526
85653.53586155835	65560.88266923025	73625.47739841107	68023.09029383895	63250.054283997	97439.54320811522	67287.22817651178	95077.10757334826	65122.870998230734	94264.94924707443	85489.50165419215	94926.59663218388	85960.3807431437	53557.410697625135	80203.32665148437	107914.17385593402	63402.45145394661	73735.28459598013	100972.55924829213	96080.35768550514	97288.2045516243	94092.2095350829	49541.76082717003	54054.541739801774	75488.3900891724	48494.15439271141	114643.89509339604	84863.90611264744	51191.23938181617	84128.82014392798
85635.6660757506	65513.53856147933	73605.6430836303	68022.3708205867	63244.211493751165	96878.42426613974	67270.4591948942	94923.12161733546	64973.806863275975	94225.68587910975	85478.0282487065	94907.25050855994	85889.7719189494	53506.157215306404	79493.65506444815	107892.93071276194	63354.51449983475	73695.9312537517	100238.91643242422	95952.8058781359	96578.4903351217	93970.81974232863	49450.37880906666	53965.000524739735	75444.38075535944	48447.142747612605	114630.31918122931	84754.46187738131	51059.218933954704	84127.43135301978
85628.53553389295	65482.683436280575	73572.23717880074	68018.6315828499	63233.73343561816	96298.18426802866	67240.1423575021	94816.91886375357	64899.38716359725	94109.56184543247	85413.4785570787	94907.03792450893	85680.27745264227	53495.15852292644	79341.81960249241	107877.79846991482	63328.28190823696	73634.56017230982	99233.55367627858	95676.75375321008	95457.49903485183	93848.04170467673	49425.71801184603	53752.91564717873	75435.74634402951	48414.52881080641	114565.17182370521	84484.35330150314	51002.316057812735	84122.43726848235
85625.54318496902	65368.418657283706	73538.26129604781	67943.47242483149	63227.941037433484	95611.93815128773	67201.82223998147	94507.89324039135	64775.37428185964	94012.53698450634	85361.80477763132	94886.37573786856	85526.42504529205	53452.42810226446	79145.33370129141	107864.44872990652	63292.56327599748	73604.59007373906	98910.74407764856	95543.4823188921	95284.86163879285	93660.83360450987	49375.563952304	53648.21558187566	75350.387993741	48285.64501908793	114543.80239554089	84381.07483585284	50874.81096894409	84101.28336174377
85610.95375869001	65246.56430475217	73526.8244371285	67863.4989959082	63224.069376591186	95243.87900395559	67100.99952287914	94445.26480458525	64656.74653978507	93915.53520630513	85178.88648357216	94853.25801292025	85352.76632212689	53390.6230652336	79145.33370129141	107853.80997893919	63274.26958015502	73529.44425107416	98478.65109325988	95381.54201534927	94656.04965025975	93627.50466097814	49333.182178917516	53617.68523337272	75334.10472418649	48167.66908249363	114532.3653097986	84288.85821068511	50611.23921403775	84082.83149251466
85583.18133638648	65101.528087355866	73520.21888499516	67711.54190806377	63217.58214197228	94779.63367496523	66988.4243170216	94423.21254407894	64594.95615715527	93864.22880262752	85039.54991535128	94847.66560612558	85254.59326916201	53390.124420533386	79107.72074053506	107844.3910415959	63220.0929824136	73469.85181921003	98321.73303668748	95222.82345183319	94257.46778691206	93616.7167765857	49264.53983636077	53596.307166729064	75270.25389431784	48130.869398401046	114507.95382428428	84255.81820543263	50559.215838214004	84058.64708824978
85566.66151040747	64967.647533708056	73505.89580611509	67618.65354289397	63197.49600103699	94459.67237805096	66945.6868368963	94391.88157247413	64461.014815085495	93857.66003624826	84574.8185476341	94843.63019523786	84940.42744033379	53384.91946865112	79049.77537237645	107836.46782095578	63128.320615858334	73398.11801131537	98293.78851107389	94949.0797183465	93323.2103586436	93557.28194489256	49181.32740541509	53424.069679960856	75202.7533080275	48038.2195094536	114501.45715655343	84098.0410460509	50519.45675769852	84036.41823512805
85476.33166278711	64850.73402618953	73462.51420072795	67191.36090864317	63196.355048340934	93914.43333058519	66867.35320237301	94282.98575060259	64365.977895101496	93808.74055589331	84520.57848396065	94835.91616826876	84873.40625066981	53370.0260171475	79014.36400913504	107832.19886523976	63081.72229655597	73279.8226200441	98251.09864502637	94688.06885684625	93186.9539849026	93484.90627673997	49153.37447418905	53334.340233917224	75055.88699620806	48024.17361893664	114485.28524369403	83808.37126269602	50503.53045094344	83960.28679632886
85475.75159452013	64825.28049039498	73452.94590743523	67043.44151337544	63189.01762682895	93378.89564488412	66837.97710348289	94252.49461644434	64139.90620763925	93724.05372617852	84367.8036409994	94834.66156876044	84710.9042019994	53351.22245519598	78989.37621930326	107817.65306122966	63009.676875783494	73046.29137753959	98226.03132183364	94591.5948247051	93174.204290934	93421.37771183821	49151.836844951475	53152.94283260196	74901.96221740938	48013.17803636625	114471.45477286949	83698.90787380394	50421.354834431586	83930.0118792491
85474.19923195108	64757.76682173406	73431.46199199202	66800.2991366989	63189.01762682895	92378.88063475085	66820.50180998338	94068.72704696846	64049.80874114965	93645.29081158366	84068.1640869814	94829.97072606132	84670.11499651181	53310.95725534265	78984.91426048914	107806.61278971822	62853.95163528099	72913.60835996912	98200.14434201046	94302.17561720137	93070.18813521582	93384.41627786677	49115.65130845295	53051.24589608018	74717.50926654422	47963.30133827752	114265.0662003129	83651.73832840753	50287.38125298619	83844.36778575233
85460.75222857298	64730.3102265167	73426.09601818123	66662.43566616451	63175.60646494015	91129.83113547052	66593.97051715468	93867.86679135705	63839.713848706626	93551.72856547814	84049.100702384	94827.66768046016	84670.11499651181	53266.063587149176	78971.94824106577	107796.37450137218	62735.61907874117	72720.98776647325	98081.13109207147	94285.76646835188	92614.89045319648	93376.95173588656	49082.744872657764	52984.563709299866	74585.2937772781	47954.837898678226	114200.7879468985	83608.21690250987	50200.37154622305	83792.90376869627
85458.573954578	64665.18979433999	73422.2587258741	66561.71283864167	63173.82841722074	89017.66661578989	66565.12531969334	93780.73503150542	63811.47283830668	93502.93733737641	84049.100702384	94825.296102597	84670.11499651181	53209.68818584464	78965.11336332589	107792.0567790642	62505.51598959592	72460.91262135818	98028.15478083045	94162.74090933267	92335.98171356358	93352.20443356234	49069.13943605276	52912.054869064195	74425.23339947275	47927.675509843466	114076.94731125084	83522.12880796228	50194.988600932644	83781.2900778463
85455.74676375069	64601.25182192704	73416.7344601495	66309.4185619658	63157.18212246166	88297.44743712226	66516.79689722309	93661.07849962312	63789.080817030284	93482.51617883508	84049.07012493252	94820.46287365154	84663.40476938746	53086.94464208866	78956.0568098837	107781.00513085775	62476.2326566892	72291.05339469232	97989.37613942072	93878.38120794272	92304.20027669119	93238.04725857107	49045.51457775842	52687.7504732756	74239.25993140326	47911.32590194937	113907.86091397029	83487.57876445857	50143.42240767215	83760.65080736851
85449.07381344614	64567.34616427376	73414.2171137045	66200.49003785686	63157.18212246166	87987.22792821075	66474.63769305861	93467.99214010555	63754.14208073795	93451.90740715641	84026.848106885	94795.0455143235	84619.50230381897	52964.56023634306	78941.10501975719	107778.6757394454	62459.29114227569	71781.48640337859	97934.54336246234	93878.38120794272	92259.48435249158	93189.54506641465	49024.80556263	52419.97006023463	74019.5641112152	47889.90135294902	113667.43480093616	83449.84002741135	50035.29863162638	83722.03897986909
85438.68158296426	64428.71727006306	73412.32878122106	66156.88825864435	63156.01721766348	86497.68844601595	66451.67793569874	93186.6540791308	63738.272388572266	93436.01458732285	84009.09434968415	94793.91142608349	84544.39539094646	52884.63296237652	78929.51265114616	107767.49777017332	62458.442965671566	71443.40758233318	97904.22869391335	93799.03740693354	92196.88262237633	93168.7190372921	48989.53806740505	52175.781818668875	73932.54084526101	47868.8073294948	113621.8064632444	83369.66537930246	50020.341285388306	83703.05175750963
85435.71945964237	64321.48973943486	73406.98162580782	66120.85940346608	63154.08658373437	85380.20372692464	66425.8780172594	92957.83936495165	63653.98377199624	93423.38712420034	83986.61495542365	94786.7395836077	84451.47066214686	52666.47079890904	78919.50859511431	107758.5916878909	62449.21739408876	71352.00497063513	97763.38187523295	93690.08707792181	92129.89589191151	93091.99804943071	48908.38335482048	51851.48552998951	73883.55134985513	47837.1175915797	113504.99493038136	83349.77480631993	49985.88515578635	83651.96132889966
85431.1163632905	64311.48414352288	73400.60501748571	66099.69750008729	63152.39665077068	83093.4249441841	66384.01318636938	92609.13763326035	63557.263619809455	93405.75283961899	83972.19288852792	94782.0178318694	84373.96299739857	52583.324714761206	78913.68415650616	107752.31871297631	62363.87546525576	71158.15636973633	97678.6428976721	93633.86031040191	92032.66123616601	92876.20398343293	48907.07942437696	51516.31969582872	73434.25198831935	47813.37573193153	113391.26245257675	83327.16337446166	49970.16321710631	83612.12500547354
85428.46866145419	64259.17232273703	73394.69803481859	66064.77084489918	63151.53254571466	83067.49513770666	66366.44364960404	92443.15112913406	63444.140705271384	93382.87689805246	83921.54208550364	94780.27489206518	84249.65703688592	52542.911202118674	78903.33059167989	107736.7206887612	62325.90086149209	71089.1374332085	97565.8159164153	93624.53561687638	92023.60950283184	92835.09050716362	48793.13679450705	51395.52561833524	73189.72039536998	47631.04417220804	113231.00920326902	83299.49822005762	49958.318293206416	83552.80531835624
85425.8066640537	64150.0908464933	73388.2084585574	65994.33017101529	63151.32874621196	83043.51389877843	66287.03827539283	92110.77332697833	63262.7245213598	93358.80008879138	83877.58233167861	94779.87217783673	83971.66144396106	52493.330398375474	78898.99592822319	107733.38880430922	62303.79350477257	70935.87992847302	97428.41004402013	93435.11722774006	91906.53141245255	92796.8397117058	48781.06773769372	50948.660660622714	72723.82960651872	47548.715077846035	112497.82074050336	83097.10932403775	49934.959571608655	83435.98376435743
85423.45767156292	64062.51765304323	73372.35702841483	65973.97442848833	63148.5811740072	82806.76706560852	66254.67271775837	92011.80017928881	63059.256887122305	93268.20060059929	83854.97428054345	94779.15788960288	83697.20182245893	52361.67393935675	78883.94789456425	107730.83129371973	62282.84678800521	70836.68664997071	97207.68609893146	93403.44041860205	91823.36540060223	92718.72043179239	48654.795878491655	50821.4659195662	72588.35805085738	47508.47073812674	112428.02661096618	83055.03104758094	49916.12599639577	83016.94865331148
85417.35542789237	63851.90470757585	73359.2432666997	65953.85387402363	63139.77257644223	82725.33259195994	66235.61852699384	91946.90980751059	62928.583840323576	93199.58742910874	83734.56523434691	94778.0911360973	83683.14090933106	52227.26063038857	78859.3433662415	107726.18590048548	62275.13136662653	70584.12305264783	97147.26840805094	93370.52847096827	91818.08924810163	92509.83980820673	48634.59865549324	50755.62328572635	71979.59981876308	47403.9204191409	112215.58189578846	82914.88143514218	49876.92368318122	83016.94865331148
85408.96025713878	63546.92494817553	73333.18134363751	65944.3308915611	63134.73462175119	82608.87519944855	66206.25971096376	91612.39262786292	62667.76850445657	93137.846580793	83548.86352528309	94775.6228093057	83520.06963610643	52143.81250621251	78845.0774055237	107723.87450198736	62206.09887477426	70475.48966596028	97106.95070963215	93332.06153727592	91789.27739472319	92107.25687004664	48553.51229654986	50372.65761579599	71682.31968374728	47401.158958389744	112196.47120757114	82847.40986104998	49840.370848947576	83010.42809522153
85401.38435885812	63404.31325273498	73313.42542893418	65928.24780829917	63121.10096464451	82543.60934072806	66090.16485329409	90911.55816305034	62329.031305576566	93049.98779370633	83452.02944227438	94770.79449811927	83307.66150974679	52063.37655337856	78809.37252306302	107721.95162939587	62159.08017547524	70393.0472434157	97079.13029441	93220.91832673094	91784.24266620606	92089.4829791352	48481.90166536787	50245.75310878477	71437.2067006658	47357.48910233758	112006.17811339085	82796.48074402264	49779.91569866694	82996.78521376228
85364.99897783333	63277.950581294695	73309.1490864462	65927.3777211437	63105.52415227347	82252.26067319165	66018.3913291461	89678.25276583481	61506.47362109124	92843.80340417748	83345.56816484818	94770.47417084548	83095.30177880611	51949.85823239395	78803.04885625337	107720.6222912498	62134.07580818507	70287.47484722453	97052.06176329723	93206.74353860121	91782.71793895459	91929.22640380745	48392.88261659426	50245.6129928252	71200.50822000619	47322.462604193905	111901.50615886677	82704.66027441657	49612.66011996218	82994.33875423987
85320.52600984462	63144.19991957754	73305.97684121663	65926.39394231062	63094.01597497388	82167.32468838157	66006.07592660186	87886.36440186274	61313.89909923783	92728.98819216735	82943.39283368204	94766.83398652537	82988.08712570557	51821.33244295068	78777.56483594363	107718.89064448967	62114.52100987445	70209.70216793283	97013.83467178306	93128.96080875778	91750.30725614062	91577.07953293953	48320.088092412385	50116.37905623488	71088.2942204404	47308.7281851423	111760.9214334071	82673.51513974818	49469.134195196624	82975.14698788045
85260.31641330548	62946.21696558339	73264.1807480432	65921.35035603517	63092.56783395713	82073.51613714648	65976.03644979291	86249.301153332	61162.78620231929	92478.27771374826	82749.4155789385	94761.44521301937	82880.7019293145	51754.474483770166	78756.86418324341	107715.8932778	62107.25199843479	69916.484327153	96916.89227201497	93033.89621162301	91702.50940699488	91470.13156847096	48290.130584187085	50115.109641611096	70681.7092388312	47154.58402839557	111700.63627756415	82633.39901333029	48932.191617810364	82969.9772043028
85159.960931699	62810.41677585899	73243.9976414462	65918.4987172279	63074.11979363908	81986.0272604702	65940.50326566509	84315.89280180691	61150.1346507792	92289.14410550309	82638.23454834081	94753.73872645048	82479.37892761828	51736.217610604464	78715.58285690307	107713.77005784215	62087.28632865615	69845.11602344159	96781.9989522166	93010.68149288496	91699.47017083163	91335.19150916369	48077.63649326912	50081.102518377076	70335.75713093186	47095.41012163353	111662.05513352953	82471.79624637442	48705.73656376703	82956.90587276079
84920.72423297001	62710.29828434027	73229.77974295022	65912.46604684278	63019.210544939735	81930.65575374781	65737.33914452358	82967.13062403182	61074.182511862455	91949.65489762266	82591.64032591597	94727.1960151315	82358.67128154082	51582.908559875075	78583.4507472256	107711.12770007616	62071.55608885438	69826.83659780805	96746.8106734632	92994.59745326103	91697.88905066137	91233.32700487343	48064.378894499874	50069.305682640595	69823.98004184716	47073.44462322425	111612.86313375137	82458.34912539681	48496.479090788685	82948.49279468766
84674.7808261594	62657.38488238618	73211.63373206092	65909.38056634128	62982.58559480448	81724.47563747216	65552.66671502065	81825.08395260977	61055.732688648095	91379.12600186384	82474.60924894136	94705.58480540646	82136.86791367031	51450.04999630237	78542.02639116695	107711.05172532209	62033.7923298131	69820.59426814281	96447.997539466	92871.11884108659	91695.0495403063	91193.48611552997	47858.172868513684	50062.493461681486	69634.89241880654	47066.1702131769	111574.26426694523	82413.92753397553	48144.060550001166	82870.06594377557
84545.14125853234	62575.30192820821	73200.47678253613	65908.22971421173	62937.88232791025	81477.04588628297	65116.37582597061	81699.43362701364	61025.0889473987	91379.12600186384	82243.80489665996	94694.62710860163	81996.68701771913	51323.18012069957	78519.7861787217	107695.75348662095	61936.209321938906	69799.62540943887	96309.63028888972	92763.11379764111	91694.02788593768	91174.02590406868	47736.65319021489	50023.87895097584	68465.99500249633	47059.0652083417	111398.22403698071	82377.43746432812	47971.8275693716	82845.50696096459
83856.71538799182	62342.23133017445	73173.71395695166	65893.65575610497	62865.483933980184	81412.1120141476	64625.339393498645	81176.77060919495	60843.13521196199	91231.16204150049	82151.69735580507	94678.34886332364	81970.23644809883	51294.5207346281	78506.22507763375	107687.6622733594	61898.563671692886	69287.11494866823	96178.51953233323	92650.14125253231	91692.23055024337	91129.79541648038	47736.65319021489	50019.10619021485	67899.7581068251	47057.00719425452	111326.99301226191	82355.52328298385	47857.05114081073	82690.17826321689
82560.0473970387	62245.7034094967	73147.28690948752	65884.4103228014	62864.70832728587	81293.0924527928	64399.914688231926	80098.51170510154	60722.71225482086	91184.65204608238	82048.82697140184	94659.81966555571	81848.10340521841	51287.30132141239	78470.36644446962	107681.11865549463	61867.26038299107	68560.5409041114	96178.51953233323	92450.1613842055	91680.07665788745	91013.82177577775	47735.17847694098	50010.730511961156	67412.62966877103	47052.85236386784	111321.62248689133	82290.4332635739	47807.968664517444	82605.3229700684
81596.80552014802	61829.83842949455	73125.58272541525	65879.19931025787	62837.899023199156	81147.10201896021	63648.16513921283	79221.3305166691	60631.05673489367	91150.67294461883	81818.71518783671	94658.50423042622	81705.66378358132	51235.58216904304	78433.12311306594	107670.01684124752	61852.72352692577	68132.46238666803	96141.21415963283	92281.86823843721	91659.0473845228	90863.09255347491	47670.3152931957	50004.788137700976	67307.65651974748	47052.661639975	111292.93491795652	82279.30475633529	47807.05447302286	82459.68752007151
80214.72347775869	61303.37941112556	73106.09107348156	65874.89788884118	62802.93054114552	81112.5054391243	62776.42632676599	78280.733005991	60366.87281664225	91131.58089998679	81616.57297722797	94649.36797407416	81611.77644495614	51090.09773804981	78417.91725741545	107660.72256083041	61845.76940363557	68023.27001881835	95825.10039415833	92017.78012982562	91653.32966408718	90558.43735365751	47553.72330780295	49981.036917097525	66554.21728050211	47037.16419493966	111279.10565378325	82266.8078865274	47805.826233936044	82364.79070190436
79273.87189740001	61158.063597631524	73077.86569598175	65873.13994916777	62733.17433575401	81044.21085398678	62436.83064684449	77585.35711925307	60230.62501968021	91100.44449875213	81600.2462901639	94634.06378586745	81574.63194002485	51051.004589750046	78349.87662981321	107658.86671168864	61825.6490373426	67997.76461140021	95647.52044396974	92003.12697495068	91645.56887808543	90473.43937074144	47523.6903885641	49952.66374453376	66187.79983126643	47018.334397332386	111261.97302256612	82242.4520666059	47797.37781072288	82229.36159115707
79062.3315374452	60860.11565671937	73059.47414094808	65862.86800788988	62724.6677153912	81005.90958646328	61600.011385345366	76760.82813194713	60095.987903148154	91078.53022080215	81536.24691654522	94633.78205701432	81541.5055440176	50979.82339827125	78293.59229802308	107658.86671168864	61811.9540846509	67960.24500812058	95350.55703716152	91925.49609910848	91630.80925111054	89687.2812981096	47494.18968120931	49925.808623033336	64756.649711269456	47012.89792466896	111031.77618583138	82206.8790043681	47797.161916201454	81992.23645914783
78856.94172004808	60649.12831350395	73049.42469307763	65847.76708918708	62706.35767634206	80984.15033880735	61219.15603775483	75565.66461390354	60072.77335748796	91059.44515416023	81503.63197397	94625.12254753221	81512.73063042352	50940.0285586302	78185.31882599898	107653.35767340081	61790.02868111485	67912.5218046798	94980.74957872306	91864.43634234832	91579.00839141977	89425.20580240805	47422.29376810082	49918.65081172415	64616.19444971286	47007.531470705384	111031.68699123392	82174.76033432537	47793.60560948313	81974.35496346833
78834.32082653613	60476.429093344996	73043.75028963608	65838.60678348991	62683.254805575554	80983.8551185045	59229.985801115596	73852.81470032818	59971.76222110444	90968.46061931683	81461.99455525014	94620.94780381184	81429.88649647993	50894.389547011866	78099.93372568251	107652.46143853276	61773.886989760205	67885.731354129	94629.0798723957	91765.21969653034	91561.14929304428	89261.43789112255	47386.65108644037	49874.99933956533	64305.96123136004	46995.68274315573	111025.78700231381	82129.38588174479	47791.64674317201	81931.27082020175
78825.18304136564	60407.60801877434	73003.80912449225	65828.39961946181	62664.88338577607	80973.75698673043	58575.01614085353	73422.02796809563	59954.571357168374	90931.8242088073	81411.08691018359	94613.1255512044	81354.82323353081	50810.79638474381	78049.5142989617	107641.31333355317	61766.69996131408	67832.88558227065	94300.85336111774	91678.31356618046	91516.99381759745	88998.96594333295	47312.12238117969	49827.44261554555	64156.26445187591	46980.47956342364	111018.6996485978	82090.4637076081	47779.17941523206	81847.34353797599
78805.13017006246	60324.99281623567	72982.5101337157	65824.48309551878	62664.81060057399	80925.20050685326	58141.71149984524	73007.89848551448	59919.16315208126	90890.52760391345	81397.367345699	94590.13859832229	81336.31935307865	50800.86154910359	77892.42924682373	107632.49212401564	61735.319538610565	67742.16417332256	91835.81795279136	91419.13427899958	91476.67008615447	88845.18826997341	47283.03828178037	49776.06941809077	63769.33153662116	46945.40630737468	111007.81271149442	82051.1367029587	47778.90281882671	81754.76153476123
78789.5132698287	60249.268591579945	72982.5101337157	65818.58942310757	62664.79669796053	80911.21020647221	57774.64837895848	72534.26841183423	59868.8157719405	90867.10829624154	81378.44364430077	94588.5107830685	81294.21440986388	50800.86154910359	77783.22324527908	107624.57362261262	61722.08695254054	67661.87111164116	91454.08370787474	91304.86594733538	91462.16661539768	88615.28459348455	47244.2140730067	49703.37633397065	63596.6740809785	46923.12333325508	110994.28393544636	82041.16014612441	47758.25369378122	81693.4446091946
78768.2541933724	60042.73495559827	72981.36232032096	65814.83378445415	62625.19175224991	80888.04331811574	56969.21371123254	72019.48271113713	59704.5776401418	90858.40877315571	81374.85488241183	94586.21756655126	81204.68911735827	50770.7193583414	77666.80073656575	107614.55981868629	61685.258004838426	67397.22634567274	91123.81352960445	91227.66344770587	91449.79526924617	88507.06970141848	47151.2917532045	49696.45471329179	63233.60791452647	46906.48276767466	110982.62000417705	82039.75900615616	47751.18293857472	81658.35867194773
78766.36296212177	60002.12499065115	72980.9390840176	65810.33425095768	62604.379945160596	80830.26119698494	56962.772776223064	71712.1475034093	59704.5776401418	90809.74863635242	81364.80344249113	94560.94955350505	81176.26016394731	50729.10173703323	77598.10739807853	107612.59696792121	61674.87197176053	67395.1316335539	91011.69275264295	91196.49769071475	91441.02833539844	88449.5553323117	47124.090894917266	49693.565961210945	63201.326688613575	46882.821192876254	110981.16054046029	81943.19876060817	47721.115345346414	81517.55036401429
78764.700027444	59961.58279729285	72966.15329589623	65808.80577024036	62560.49723495129	80800.24901496661	56904.09281850951	71586.73612299132	59695.237585602736	90768.36840996153	81314.75347049732	94544.96805139618	81118.74787988349	50505.20609064777	77590.37751330865	107604.18947832477	61667.99841833523	67391.48211525349	90929.0752357374	91162.32337914697	91423.52919101056	88337.27984827523	47117.204854420495	49692.77135761477	63013.2532025987	46856.6866325323	110961.738710799	81800.40947318093	47697.16315098533	81440.29715328867
78760.20902214012	59842.540982875515	72947.84752677278	65798.37429404307	62542.69217761279	80793.63351939998	56540.61187112073	71472.06929662522	59581.560181931745	90739.6768358099	81235.50783704277	94543.75318826857	81074.84089704111	50360.586189212234	77565.7406342452	107595.97560183675	61664.28494594725	67350.4782210738	90886.74373694413	91106.02961623094	91360.06434035877	88178.0227752162	47117.204854420495	49689.93440331263	62944.33691795016	46830.915908171126	110945.15312478915	81795.94644835743	47681.051410523985	81352.47411676613
78754.93338023964	59763.1535294681	72919.92607529189	65789.27303058121	62483.94336158485	80770.58343437988	56303.623460122464	71413.02517212689	59498.115721591814	90730.35190506648	81135.21546591465	94542.51865541865	81045.66261826667	50294.79209547117	77558.54840979185	107594.51964462272	61663.61616742524	67288.09429032216	90869.6000865205	90939.33832736065	91332.47181746855	88018.90406605219	47093.01643495506	49678.50770540067	62672.022801225736	46814.485748241044	110936.59803429086	81581.07515806255	47652.4260166529	81339.44428431918
78753.84787888847	59732.215819646764	72892.5796178118	65788.30366376284	62366.28220744606	80764.90957235782	56221.913601691514	71363.03403255505	59404.4138269882	90707.45188116655	81081.5235105778	94535.4172540878	81040.53367964769	50268.80723823187	77542.81601195708	107589.94974807696	61660.75534382386	67148.96615431094	90840.00015901035	90824.4939982778	91308.86009272555	88018.90406605219	47057.74652943102	49659.57806461705	62309.08615085851	46800.35153883487	110935.67729932685	81528.78436332225	47639.69272993241	81287.15784486539
78746.01600054668	59677.5763911079	72870.97062811298	65787.89645932948	62335.69470818436	80737.3196633359	56174.42502916389	71312.08696155903	59363.894882463705	90688.60886969592	81014.57874691134	94517.8933301882	80896.44730036522	50257.23495360869	77530.05635363553	107588.82388630725	61645.49990294002	67103.55513017597	90790.45998385097	90766.3120407479	91293.57218719547	87933.66470358755	47051.22016340818	49632.614720063946	62302.24929941967	46782.47192497393	110862.4092095454	81483.59515621644	47601.33620686288	81226.98439934447
78740.9318046409	59634.00965071128	72842.60066163747	65784.84170588221	62290.01800426755	80706.60117649577	56000.182737209194	71287.67988312765	59272.3373150985	90648.56277105024	80994.59546517764	94503.39120400972	80848.27467842611	50249.60044273685	77499.31507690212	107587.20823229667	61638.06989040336	66985.73943401649	90729.16715500382	90706.65765749516	91269.86947187765	87909.09526229418	47017.596200648055	49614.93852128482	62161.406207086984	46749.79530957638	110813.16975558702	81284.8660393049	47591.235233079584	81177.5269074519
78737.21868086001	59612.96153042374	72727.12287159938	65783.98151450239	62284.08646878764	80698.18611450214	55940.68567546522	71248.26652860364	59181.43674390444	90602.60365846114	80928.09230095176	94472.45291326808	80845.65735903976	50220.64993100372	77498.90968791013	107587.03090106827	61627.23217838626	66936.54128890373	90511.84770146116	90606.16729067487	91193.94057118938	87883.70951753511	47006.75245481749	49592.311579032874	62004.35162356692	46728.141755988094	110810.49672157319	81282.14858220644	47520.63962798175	81145.20149024109
78733.83046064933	59599.960491931444	72666.05172962407	65782.95767091123	62274.439244284535	80691.9342677717	55918.931750566124	71144.44705219522	59035.32800337823	90592.78800462504	80824.30494323059	94444.28408140782	80844.45749968299	50211.98868627065	77498.01937480211	107585.13887038827	61624.78602388367	66843.92169150335	90350.05436598863	90535.02378634187	91182.14319770374	87811.19639337869	46970.521511978215	49584.3188027978	61804.38038916607	46713.43108014535	110805.41360986343	81275.84692797289	47518.6792463689	81061.34098246263
78692.2509180974	59574.86693708676	72618.79203354155	65780.08290953733	62263.49129777555	80654.65246387181	55896.29895336766	71062.53019446954	58994.26592154189	90540.18499423876	80677.99205621186	94430.11549977485	80715.68510727676	50184.50728505254	77494.80128403378	107583.34922008553	61601.945299846906	66777.85992889758	89794.78499005006	90454.96777124179	91126.61564012646	87729.29129628201	46953.42326182025	49576.14196068915	61659.02732950779	46700.08315018494	110801.98267325279	81258.03733541619	47470.96756433546	81027.22269930618
78661.13188052084	59568.78710945067	72468.80021269074	65778.89529953004	62249.33687431999	80601.11825535445	55826.37902372211	70965.64538793956	58984.278194550345	90412.95056476527	80562.83236118434	94425.60415244591	80588.04266015923	50177.69622794348	77487.03834180043	107581.60008116734	61589.89731179867	66677.46747159905	89749.97550060748	90362.92088500963	91102.13003329387	87518.52601865504	46920.20072114211	49574.62223291316	61567.17778290126	46687.62805555201	110799.01467165799	81218.32974518226	47459.819695501974	80993.19666164527
78612.19683186263	59563.502455750284	72352.74856848849	65777.25371718526	62249.09305244823	80521.47212678105	55787.96004093979	70964.50245177146	58952.501877422874	90373.66517395321	80545.39392122222	94418.50165144262	80402.19669825668	50174.767069400536	77484.34000308007	107580.20988277324	61570.29059703257	66592.8462583944	89636.74910057786	90245.36536072518	91070.85272747076	87452.85085031358	46911.825180398024	49565.603409825664	61567.17778290126	46671.980650948906	110794.45995838563	81106.86905067092	47440.7897894117	80907.48163105958
78608.07966300003	59533.440695874226	72174.50867017805	65774.02655493807	62246.79984749435	80512.4236210018	55755.76260528117	70887.13591264993	58945.71048996893	90367.18451026686	80331.749053286	94403.48860426102	80390.84742581798	50170.93168802414	77475.47616826286	107577.57746194	61536.26756330837	66539.6775816109	89580.00585827163	90163.95741054186	90993.98816246833	87392.29154215138	46904.73305543427	49563.95553763973	61515.30542829434	46659.64543594139	110791.62162011696	80940.82719442621	47428.112290796256	80896.01073635483
78603.1740710774	59529.86963311225	72164.89168070794	65771.93991401621	62241.80872859132	80470.63835441475	55744.37405504341	70848.15576396273	58940.43281559975	90347.69091705706	80314.34162967613	94392.85658817289	80260.15748029934	50165.62911174381	77475.00010581501	107575.0823007943	61458.2649020979	66502.2678859265	89481.49443268853	90151.97769256066	90853.6348936012	87382.36620587	46886.16948551382	49562.08902814454	61498.63614303898	46619.76285049791	110789.69722070712	80347.89048088682	47387.98925387006	80879.90973093407
78497.64901171313	59512.61357718852	72038.99258635718	65770.65345770672	62240.04349305372	80231.31637266981	55722.69721826678	70627.53125434414	58933.67357383873	90304.8625883505	80286.25946756425	94381.37475513596	80224.04385684612	50151.723493675	77474.36177408772	107571.02205639455	61398.18368792354	66499.78618500274	89434.06452681673	90026.9925745676	90588.87884619698	87119.3132084151	46874.550034004606	49559.10182212624	61468.09598634796	46575.397416126456	110789.60183133192	79754.54866850117	47364.165296886335	80862.5119776195
78465.68291972212	59491.674730447645	71538.51507397249	65764.9111576138	62220.96548457103	80113.41562537165	55714.843323260146	70522.95262586199	58893.8651102889	90297.41204566685	80238.97057388864	94374.41273111192	80217.71966775192	50150.865014729796	77471.43468990535	107563.31070138502	61264.27941448493	66479.1498419097	89229.91560498686	89933.48059179746	90587.91755622848	86970.66762755772	46852.004630158124	49542.00348168887	61367.685692897314	46474.512105182504	110788.82651649196	79727.97584949002	47355.0673023266	80852.49497719131
78463.01569075516	59458.88052621456	71268.4543197735	65754.38116824704	62220.09878490697	79884.83985439593	55709.235002407346	70312.37214466569	58879.0586864945	90192.93849677074	80043.62476374966	94366.97825521688	80211.39289287152	50132.95031028753	77464.56465962128	107545.61102954239	61139.90367985208	66346.65476120172	89215.29287865169	89822.30084957642	90524.79042994052	86928.34896447539	46840.50299202807	49533.33264805299	61269.85322585589	46453.038396592114	110785.32276013352	79701.98909277469	47322.31434768437	80844.5494704562
78461.60415923515	59437.13719829097	71047.06201253796	65733.08838692424	62220.09878490697	79714.17637552728	55683.12943819776	70153.92568538718	58857.555278601605	90173.6260116132	80009.55913114845	94360.58075821676	80112.61214714685	50104.96379399735	77462.72302333737	107543.34324462624	61121.82864302745	66320.751493817	89189.15563170746	89775.21525089981	90521.64333178672	86896.91544847935	46835.03845528036	49529.29890337105	61209.29329127483	46441.836197829914	110781.93860130521	79680.25644683407	47317.19335638802	80835.40312791124
78425.57401258056	59396.857923120384	70594.7806798207	65717.75186890349	62217.75364132298	79578.68039359817	55663.02537524862	69986.8085036462	58842.13259773856	90159.06523865408	79982.90122685836	94356.65788321028	80044.45708506177	50064.89765840473	77452.89074741887	107533.51175161511	61093.7375924125	66284.9551447766	89068.1748664024	89643.44197310622	90515.74727157707	86771.28569876541	46820.63905237106	49516.11184984161	61104.22497420697	46405.62738534295	110779.80978221448	79588.19431278351	47294.292148937224	80802.42271990776
78405.5026594727	59345.05708533865	70210.54196522747	65687.87079947004	62217.75364132298	79416.23996827645	55656.344506330795	69744.64311956096	58814.71672707	90139.18665886283	79874.84223842992	94352.73436269465	80033.94243925845	49993.71779969616	77445.38001080153	107524.26265049339	60990.578350534524	66240.21548806831	88953.89836455963	89615.77993450036	90468.88811534023	86756.13693483475	46816.65980342794	49511.59481687129	61084.35084659724	46397.7247447202	110779.08330099242	79587.49329145745	47261.97306748756	80787.80949628013
78370.59022600533	59289.41489971256	70145.41844762141	65670.42952188736	62214.60409666399	78875.96276574454	55611.59447364075	69640.2747829082	58794.72775971484	90129.31055898347	79828.27738725732	94351.09523989818	79998.56428589358	49931.49359048214	77439.12240613144	107508.75511666706	60900.98075416144	66217.31112659418	88826.28890292034	89529.22517814476	90448.0203048471	86655.47440649285	46816.65980342794	49502.73690430225	61035.37041380697	46352.67658869076	110776.79749788818	79560.38789048776	47260.50126745554	80783.21122674635
78361.05855891645	59271.606564615366	70093.6281746025	65651.30724997743	62207.874219587204	78627.98716144776	55607.68150637583	69583.12714443506	58788.31804660209	90108.12386960325	79782.63203669856	94344.06003524871	79992.65775773455	49860.21326149846	77432.6261988409	107467.26483817739	60746.53690416546	66188.5005343568	88712.95946596743	89503.7095265757	90439.85329222637	86580.71613292952	46804.2451352191	49493.210980143514	60944.76700412621	46264.14674191864	110775.82709434192	79551.45940381683	47253.80859159183	80778.65643389543
78346.84485203747	59211.66259040165	70070.94975861686	65650.42542583225	62197.163295960585	78294.68274267323	55579.38314335767	69477.71532041256	58784.93874315415	90105.26591255692	79655.19436094207	94341.1643522809	79975.73758239354	49642.01516017578	77430.19247677161	107465.07039133151	60613.91544370873	66093.1085016736	88414.0280799357	89489.0362627439	90404.02075418079	86517.12904056923	46800.05114173524	49475.49509083728	60919.5787790854	46182.17496434235	110772.31520753437	79466.2096589688	47233.88139380579	80769.31603394206
78329.51869428229	59099.31044821705	70041.9931653515	65643.11888628645	62176.86830166184	78097.50651989786	55539.571140340006	69196.68230238312	58780.75597728169	90101.0236704034	79554.44345946735	94339.39442901894	79877.06248226657	49478.91452522012	77430.09006700492	107447.34915466899	60600.834999909355	65951.81591460097	88097.39210828945	89348.4952181823	90337.91204187264	86401.47146844033	46799.93867300347	49453.05101367338	60906.59813611623	46085.15849045507	110747.53108561717	79366.62283245823	47226.99827626011	80756.59291995771
78282.68146759275	59038.887164363696	70012.73220836882	65638.15406865769	62169.74489773212	77850.13785344017	55532.31806779193	68754.37214166686	58769.09628201807	90071.86145716194	79321.85683689358	94332.3668380691	79816.86284537318	49325.61380553413	77429.70980418495	107436.22240433194	60578.266485021275	65625.76383484913	87712.77091596012	89277.44864354654	90275.18120346198	86155.05512632753	46795.58282550309	49428.45322580646	60897.20871433945	46004.260986717476	110733.49852465813	79307.69862446826	47215.532129568826	80753.4397536856
78256.32158871336	58800.2451457225	69979.72906473877	65629.03716130673	62163.04620472427	77816.36446399539	55513.32092842019	68444.46865566497	58765.380713535415	90056.31731730547	79297.24331588497	94310.72082851773	79807.54578476356	47736.29049649743	77428.90396252353	107416.75377040394	60556.72482849611	65366.60425134714	87461.76634786327	89235.43770361337	90174.95940655786	86064.49811450345	46792.49859835997	49417.30022841297	60827.38180879646	45926.6515419201	110713.89008012865	79307.69862446826	47206.15249252217	80748.25501978822
78253.57781615604	58629.456681449155	69962.7597745226	65619.17820023322	62160.58557661635	77623.72595055214	55507.30892129534	68004.62501098703	58754.99062906503	90034.19368737338	79246.93723005246	94300.08750012392	79788.94902029951	46406.23052956939	77428.69703083833	107410.50888019074	60539.4269472383	64963.365980860995	87286.00841724554	89185.19913217526	90088.62601576245	85913.03517427396	46790.458452932144	49392.03925744279	60792.25877355868	45846.32865679494	110704.43837260181	79280.44558759835	47200.13397279857	80742.5620009139
78251.85375028935	58538.74126211938	69903.24176414098	65609.1062301611	62160.58557661635	77579.67438466598	55498.78882215592	67767.7674506756	58752.71070020694	89998.01161791077	79125.06243996459	94300.08750012392	79694.35878372379	43360.19359809926	77428.04243582895	107404.4615105543	60519.94738898271	64663.81789227339	87084.33711089527	89173.48093564397	90033.30784033099	85868.86451463363	46788.30756537227	49366.797490599725	60753.15474874434	45575.17788027846	110687.20744185532	79236.74744616094	47189.481578369014	80737.1228457258
78194.76842821763	58509.277561530726	69864.53728081436	65596.13210755307	62158.6672189582	77520.38515320879	55481.34956604345	66578.36153062784	58752.71070020694	89916.82994345677	78993.95085999653	94297.60204015105	79678.24175358233	43257.73368070001	77421.98226205348	107374.91811744546	60450.64005316009	64309.48245650175	86158.23919593055	89125.54864666711	90029.8994571914	85459.18587721317	46786.13007567274	49359.32406906934	60601.50942022273	45402.8225044558	110681.56787144269	79224.4152304294	47176.24891516414	80732.63583326034
78181.75598117035	58413.485467811566	69845.41266672891	65591.59920590771	62154.94784990938	77496.76088205652	55477.35910260701	64499.82704001754	58737.943882253734	89796.0734957825	78970.14651725793	94286.13960116063	79612.51116252165	43187.69358141769	77415.74353325038	107367.1520300554	60419.25611446006	64146.76041378739	85617.9236982229	89096.94215257202	89973.26727321459	85338.05948208546	46783.52674348204	49348.02866341809	60400.39951514527	45297.179529614215	110673.53330594963	79194.66445351102	47175.4458225299	80722.37060816279
78135.30543432826	58407.3384333376	69842.28588944864	65588.10840168381	62153.216762683194	77448.34868573475	55470.09160696521	63986.3075930539	58725.60834172409	89647.80277849114	78949.80099825704	94275.12840592462	79612.51116252165	43121.760072078934	77403.76530219364	107363.28297135244	60359.86597463734	64139.58843089217	85321.65648685233	89040.34815352887	89945.78181177926	85136.06016599353	46780.259747608376	49329.90387402087	60300.67885550121	45084.786912585725	110662.98878118696	79164.1797862001	47174.60501370283	80718.77289756617
78131.03009144322	58332.43035050315	69835.43603372316	65586.96629406037	62119.82819776587	77398.8540679156	55463.20887859652	63673.49428970833	58720.434231598345	89575.53306991875	78899.2564102605	94254.24732031357	79603.21738448241	43096.72862668897	77377.58255128366	107262.93103764179	60268.71557208114	64132.085980931784	84912.48405551253	89017.9331359226	89911.77766601446	84953.19301464158	46778.1065400906	49314.676855379796	60280.605674915656	44975.68730521991	110644.89289202935	79148.20545554884	47156.42392516124	80717.86464012435
78111.94238876924	58312.18346870157	69831.6730027712	65582.96205180767	62106.09166177469	77346.9210235265	55460.23405228698	62537.26179939868	58716.358938075566	89483.88544102151	78704.39110524094	94222.4325157135	79600.45628806266	43094.36216473224	77321.18234854456	107155.93540482032	60214.62140086315	64124.61107227666	83188.78978128212	89002.54005681188	89901.81991582394	84738.02309419574	46774.921695031444	49281.711105264556	59956.16185049339	44849.987394716896	110630.27939318678	79113.41421774401	47150.58123842324	80717.20636016344
78105.28891288977	58311.21722293996	69828.9834726301	65580.17318551769	62084.40908759637	77309.20138142077	55456.01439704858	61933.46011554333	58708.76213098222	89445.64148196027	78570.81713152048	94202.69377806458	79574.95633038528	43089.51318795672	77299.03643650764	107021.58855587599	60210.83908325785	64100.38403993313	82391.18397253184	88979.83291973162	89816.47156818275	84521.80794792279	46770.27534487536	49210.1384286466	59438.86620939223	44842.57320446716	110610.42253782984	79099.99722931003	47098.98150787784	80715.81153934084
78099.96114907373	58304.41886544638	69816.61528422257	65578.87353988538	62066.030426720805	77284.51935349527	55433.17752956941	61927.96994956452	58703.63654441581	89329.3799421067	78295.59312987232	94161.63787730367	79561.66254545309	43080.32377242998	77294.91835732087	106758.39819394964	60155.71016804441	64095.21505378993	82154.74615149599	88947.22942831567	89732.84602372658	84521.80794792279	46767.827640994255	49110.94271503831	59306.6083073796	44821.80252217515	110608.53810437895	79060.56417052772	47084.002613660414	80712.15059603729
78093.74594562937	58297.37400852464	69808.32132963726	65578.10202936092	62043.94743842732	77253.5372757342	55431.2621293335	61865.751007868064	58687.69306261885	89151.59950558242	77999.96813446624	94091.9092147234	79539.634201022	43072.70765693827	77288.72439964207	106509.67573013915	59951.32634021536	64062.61312101631	82049.0054734212	88923.25395747404	89671.4133724965	84324.36456779455	46763.62089539573	49042.33887970922	59306.6083073796	44799.35688492986	110593.99022955498	79006.0972124487	47072.581306766086	80705.49799723382
78089.70272256277	58289.93461966735	69806.84438863643	65577.21560577907	62033.088569385625	77241.87629428366	55431.08931984288	60610.36751759524	58633.596735828985	88948.6845734521	77917.63378800839	94090.52841887558	79506.37690212026	43067.10454438461	77279.01882178456	105947.94120626873	59819.91149712164	63999.47751421222	81971.99648997419	88867.56632914605	89668.13691922075	84268.70543939758	46757.47999688845	49032.64180722885	59267.75114722948	44753.96271646394	110516.99277589847	78978.35126379305	47059.52276596147	80698.04235712944
78076.0326701225	58289.80638651853	69800.15069616014	65575.94249380997	62032.38098282293	77226.34766862294	55429.89743374447	59715.907292617514	58604.79119933905	88870.46511319562	77883.32416020076	94055.31926274752	79477.35678944191	43010.66600817845	77271.05614523146	105271.93360404432	59781.969562919454	63996.21348976674	81886.57526376915	88857.09861663629	89620.48815546584	84186.41190795238	46743.52931618178	48968.927953461396	59227.22519800982	44705.52618128592	110371.77594573544	78845.01829358903	47053.070012835655	80695.49621199306
78071.9322826535	58281.89994443163	69780.15560440117	65575.01289858663	62028.693032613686	77205.90127155905	55428.578509199186	59423.2562606146	58570.95000468305	88608.2901785922	77804.24083741348	94005.26841558004	79474.39659865761	42949.32180727239	77265.70640900977	104394.80971741345	59675.41821759782	63938.06972103193	81763.83122975664	88838.13232298278	89422.44731404795	84001.40227767572	46740.93539268484	48906.11043927803	59165.378032934	44674.72938530022	110218.40282690484	78809.46181282027	47014.594927179365	80685.78519822012
78059.26006101018	58273.14935633617	69733.45958300019	65572.94706338787	61988.14803510289	77167.88646533596	55425.59552309479	59150.503565595536	58436.06964309918	88503.91071055738	77760.92925978398	93964.11248932296	79470.90186012237	42822.81339844889	77262.01869665677	103822.5505942835	59578.47176680044	63910.75707059611	81542.57779033712	88792.9371386119	89352.97190954884	83808.12514560629	46730.50337965271	48808.666488765346	59063.618360114044	44672.245449864706	110155.08329610033	78701.32112202905	47001.50412085647	80680.39658627284
78050.16631184978	58244.42274348882	69710.73552254768	65572.28027739289	61982.925855055386	77103.85597664035	55422.93164083087	58894.37430109762	58269.179809382214	88383.51883547321	77704.14746199647	93915.46794812572	79463.36720172198	42771.08662916397	77246.60533205632	103630.11195398949	59347.367741327114	63895.31380215915	80971.39635034415	88757.02364405929	89339.39944914893	83710.37403557118	46721.615397646434	48749.259892726026	58999.08779708334	44663.86226094756	109873.11821017052	78670.06748497859	46990.142131000684	80675.03975390128
78045.55367647468	58220.30459978028	69582.4982053078	65569.08364314599	61934.76297830522	76948.01272366146	55421.63022551781	58767.35632369998	58086.676981957804	88285.44617647576	77673.61373292004	93844.99170778575	79458.87377842015	42699.0893130376	77207.24070893755	103424.70099928392	59315.456555765515	63882.69496548576	80677.91943690405	88743.54505925481	89174.609559516	83683.9677443693	46711.15141753541	48521.13401997216	58941.43893087104	44661.85632270634	109326.72142782518	78658.68245736131	46985.03016862801	80666.21971052952
78042.14726489893	58199.47134908223	69461.55677451911	65565.7368622055	61934.56497088606	76587.42737517177	55420.025596367224	58688.503166109964	57936.606974120514	88165.76992523609	77577.67219486983	93823.64567810102	79422.26428498708	42633.451895870276	77159.6617022927	103248.98807010199	59309.03722808941	63747.76264771769	80570.33513779101	88706.50738624373	89019.56086945416	83660.25564989317	46706.46914898515	48258.72650805605	58910.422287598114	44655.65981707308	108437.92232907201	78626.6250569343	46978.198746103786	80649.49462307851
78040.2551188076	58173.86808504142	68955.2114192506	65562.08423012453	61911.84544921192	76238.49781346323	55416.79242937744	58570.77180183152	57630.19061650561	87876.92658580987	77550.94155368974	93771.66017525655	79381.71891841982	42613.04603255253	77095.84172047595	102951.81193812551	59286.77426151094	63711.01062987577	80536.52279132912	88664.98849644994	88800.3042413785	83507.11333851413	46695.32357564927	48214.01729851234	58853.50221189237	44640.876869980595	108054.94449509119	78604.0290030644	46972.20331472474	80633.62136258997
78039.2876751095	58133.241027020646	68683.01213032105	65560.12055736002	61901.48210592167	75971.51785270966	55410.59120561942	58450.679515704775	57581.250772824715	87520.68614636066	77549.6335239443	93764.12036165787	79306.59205101384	42579.41942060181	77072.15328299298	102611.86022255325	59272.855405537	63687.70970560188	80423.61541568344	88622.74528993703	88749.09614135303	83500.54594223008	46692.7269463937	47605.810636383874	58780.53387721452	44586.426451776766	107937.19636570227	78594.88174560256	46962.10210176332	80625.38976326042
78038.26449242617	58109.73118440715	68682.14793130074	65558.26210926121	61893.8140877102	75930.92973748622	55393.26808171614	58344.6277298869	57531.365966980746	87359.82107371285	77497.04053912222	93707.3380968958	79282.21172803438	42566.15636704399	77058.66321842502	101928.36899013551	59263.459931777994	63655.41814485947	80301.15952819122	88604.52924814286	88622.74479347539	83494.86765084535	46681.09531148537	47475.016172230615	58632.78122480493	44560.264858531635	107873.108480205	78486.4988647733	46956.61477797251	80625.11937112507
78035.18157302302	58074.97818907996	68330.98339774451	65557.12684950535	61880.14409050937	75814.8678583683	55379.3000530288	58163.976679632644	57391.306491238334	86896.48115157541	77491.51300351058	93595.98688075993	79267.74328768201	42553.23251749302	77027.19371536915	101611.4145387218	59137.12773289503	63630.57007582658	80086.38494908807	88568.23010756927	88576.51018840073	83476.59723437982	46662.47698854549	47431.30581260355	58597.38178349479	44545.71934319697	107386.63180968238	78417.02741679687	46950.55538244657	80607.95098056766
78029.58762007179	58022.20654687959	68086.52013853373	65545.37648406491	61861.13369960918	75459.97804610078	55365.63484340701	58097.80796468977	57347.27954763403	86808.65790239853	77483.4344643129	93563.91786930323	79255.97346125472	42535.502715693954	77005.87130098292	100852.68424294885	59114.86447442791	63628.631933487326	79804.42777506368	88563.68673171473	88502.55929601847	83471.11574979368	46629.2086899583	47375.55563378314	58544.30914126754	44522.233537372034	107054.56959650973	78348.34274614241	46945.55387887733	80595.38064101122
78024.42413769821	57988.890152158885	68005.17868205953	65542.8785816392	61847.95680330335	75182.20013562805	55356.66555370588	58077.91468869497	57331.59788281387	86646.23196403713	77479.96074805137	93563.91786930323	79196.5208627567	42527.12574797736	76910.36869795852	100098.13241707988	59052.243153883326	63595.30267703211	79570.51151452123	88549.87180707965	87913.04047445777	83459.37574553126	46618.37322075588	47249.278832149255	58384.937535209385	44489.69259519782	106916.54324555531	78302.5081564909	46932.4877948822	80570.70039072249
78018.98053635274	57928.74783824668	67997.09146040934	65538.99672255118	61838.30103570904	73808.5214009679	55340.27918109297	58007.06832545028	57294.48067258422	86542.98773704225	77458.70393103364	93533.49282911913	79174.83315262724	42468.23753760112	76779.33843893958	99678.52692791284	58942.71678373054	63535.44269092907	79407.50191541658	88439.41206492274	87684.52037599655	83445.00214463734	46605.54530742049	47185.10753077072	58375.7236784761	44485.46555933498	106773.16893074362	78285.22040297519	46929.75157212551	80552.45781964056
78014.05661284784	57909.17940175035	67964.71218863002	65534.952774213016	61824.700607147686	70853.93293452692	55317.64456662212	57889.6082409106	57279.493632823185	86497.40409338023	77433.5765629526	93461.4596860315	79167.1340347249	42380.546211575456	76633.7627136053	99610.08286414245	58816.67909018518	63402.62665420475	79310.80183404224	88423.36868999881	87483.69755052781	83368.8497095148	46537.05350117662	47031.36348571402	58282.47074642036	44423.85609872873	106519.82336308238	78266.34891999754	46928.446149973955	80454.81905127846
78008.81686608383	57895.1821440397	67877.68827063532	65529.104104845566	61807.1917528997	68637.14982032776	55302.37589880755	57812.929212638635	57254.64807297467	86450.75214406237	77430.10478245794	93372.7566539917	79159.7037298808	42241.233578625826	76526.20442722026	99490.21529942197	58685.92700285633	63303.051477574045	78413.66839192492	88367.05613841425	87426.95466598569	83300.6088005898	46531.758938166495	46918.16106145505	58107.98441494733	44400.36367387396	106171.24889072274	78258.90573061134	46921.46236798818	80373.29835572281
78007.5677324893	57877.352051186725	67787.36844799465	65522.35095656977	61775.909974649425	68528.48890841678	55285.562486148956	57766.28277305142	57127.16180578033	86344.46915958889	77397.87536023693	93304.66490369548	79150.15303702571	42188.32113357253	76516.84350074184	99381.31464015695	58600.272672808125	63265.27101254403	78365.6422170778	88354.45060968526	87062.96399948986	83295.65559713567	46499.525700677106	46697.97879411046	57689.618877794266	44391.982370305064	106059.75507543383	78157.21687146326	46918.2453317306	80278.3215882857
78004.26608271207	57813.9052403317	67597.95449722809	65518.913815452535	61758.221707656056	67629.94660026007	55266.97226006549	57744.05559644663	57098.768968835604	86282.04410250753	77381.65842475998	93270.29899735692	79148.5340037509	42120.557294084385	76459.06081341683	98981.72561089048	58477.60515879024	63259.68097960008	78341.94143004544	88328.41652723555	87045.36088144973	83267.7952436324	46430.732144485264	46616.53032893149	57626.87069313323	44369.943546792165	105876.4276411052	77925.56355110888	46912.34631779753	80230.01775011957
78001.1184680095	57807.43933510878	67505.08559109457	65516.56003799988	61757.3136763448	65848.42045113155	55255.908445948386	57699.229387506086	57019.98765147938	86244.97067772837	77367.78161771373	93194.94671282318	79121.09415254527	42118.21728535619	76397.64189288674	98641.67840463114	58337.47396733592	63231.75784567698	77930.08952061627	88269.99062212913	86956.21541187867	83247.50382239647	46388.27994906937	46500.52251548431	57134.68762241305	44333.11580366339	105787.80302477622	77758.9189119863	46895.51443098405	80201.2706757076
77997.5804270992	57793.593117000964	67336.40460053069	65513.87569923399	61754.82872835445	64510.36955519494	55223.958549252406	57544.69989639691	56971.44876114958	86214.45808543968	77366.84842576506	93131.0916331973	79105.10146865888	42106.610020487955	76327.88523540748	97999.86991461006	58280.373270781274	63190.486159303415	76983.25287558531	88266.11290966731	86497.28522784499	83172.11247811695	46340.47521058061	46345.10057073486	56948.115871613954	44293.22839281508	105531.79991519623	77568.04466439286	46885.58946576057	80147.31288261144
77992.49978378415	57780.55884694538	67232.73629896887	65510.46109822335	61748.102352944516	63612.92442053551	55201.74253287358	57287.54946354938	56963.7501415555	86163.74628523525	77359.23856452917	93024.13387897563	79083.61523894902	42091.10109889298	76245.1768530893	97847.19973361821	58189.900274572814	63154.28560662485	76925.93146045567	88241.41531161043	86336.14039401262	83133.01977264765	46260.757812524644	46292.57927774887	56741.506204160934	44275.38501683319	105387.8460693669	77080.87625112133	46883.19791078142	80114.81869609756
77987.79981422785	57775.24184611416	66967.60603341284	65498.671544151264	61726.84274648634	63309.45104470031	55163.3487995702	57275.614582201146	56888.10507021203	86080.03699849329	77343.90748313398	92780.43257367215	79079.24862271718	42084.36146102089	76201.9406419161	96902.34147702105	57869.84248171062	63133.72403644563	76895.91836908524	88226.1054416919	85987.61824255135	83067.20568625572	46246.22280726543	46186.41591250356	56383.61208851333	44267.54628882061	105126.27432013152	76969.45419782698	46877.12864208293	80088.56744918069
77978.79415603705	57768.78361314538	66607.96757062188	65493.49315143176	61717.918372852095	62929.46580395496	55011.7105728682	57216.358349054775	56779.05089973316	86043.32310015845	77343.50370594506	92721.65386366266	79073.16094507901	42075.29343697928	76191.73271154444	96695.10844300647	57766.79590511505	63133.22229034853	76780.02028452436	88148.90821844016	85897.33665262074	82945.81689762224	46228.38091214197	45928.890238985616	56248.72370566479	44236.05621892253	104766.46164672179	76954.02404150671	46874.49421605848	80033.38719891358
77975.96677216521	57765.115019442404	66544.01462868568	65484.331385463265	61666.99086848608	62788.747897114634	54622.75766579531	57201.75291046467	56644.31388817946	86019.0641571383	77336.73267757219	92712.92400018258	79067.56377284125	42057.05163900071	76183.37771159931	96526.70080038565	57677.55408061607	63042.70397079167	76686.95126612506	88101.35127628806	85554.41457221293	82832.16821482715	46219.3275016406	45877.06362559773	56159.24983348863	44233.333243361434	104416.41649181714	76840.9217743034	46870.35268081768	80025.71098692434
77968.68326345187	57746.316922075726	66335.67399421224	65480.239356233884	61623.68976645656	62619.684119037185	54248.31436554521	57106.64199037084	56605.831230505835	85956.33073531892	77317.47461618876	92662.79516446937	79048.78433327613	42036.04115317572	76128.03301158363	96518.1604237592	57515.328459695666	63008.428489020065	76601.85749923142	88053.8769793309	85551.02464068649	82724.8704219684	46138.52542705993	45701.25020084996	56135.83022571064	44220.386453079656	104073.58103703646	76726.18061383268	46867.05486426899	79962.53286844197
77961.49084824018	57741.020518659665	66159.13457842251	65474.92035298685	61576.27497126849	62414.382175517065	54241.84968014907	57062.292940956846	56583.16736869837	85923.52950116176	77304.81012011408	92614.4657637334	79043.77710244755	42034.08037135085	76064.99164980916	96518.1604237592	57444.19645722449	63003.24759254147	76475.4560846011	88006.89875803649	85438.74605121311	82699.95630473657	46115.55242659773	45519.00671067546	56080.982077223394	44163.61856582713	103865.1623608463	76643.23954624521	46865.126539273384	79883.9969849086
77959.47634644715	57735.91020759121	66071.25012864223	65473.018587794984	61568.362045194255	62281.514808825195	54199.08939434254	57035.831166776785	56483.164025298436	85849.94713700084	77296.52658716241	92553.91478240475	79035.44135764947	42010.42148548563	76005.63888493863	96466.82508493321	57332.32891722559	62986.506682840874	76438.46732302751	87993.502889074	85156.55307096032	82677.83728679686	46100.46543019888	45488.22413073097	55926.77184521765	44096.80491255998	103699.17027486625	76613.6887393803	46857.458032667986	79737.82695034804
77946.71290580984	57700.434005113486	66049.05035558234	65471.35311086243	61563.47203609662	62178.647737314706	54133.0522144085	56955.93975520934	56474.63506743082	85722.80052013484	77293.3303452941	92529.81016057472	79026.661718093	42004.63719952149	75919.72484182993	96352.49207609882	57170.62074755144	62975.50504171046	76216.69831486318	87945.79875347375	85034.75670881107	82267.87429331604	46042.71753893094	45483.92496686759	55851.632712802144	44067.0944459287	103559.91085475712	76607.20794825735	46856.509712911706	79669.67445735577
77944.12531041495	57652.85319382865	65425.211099523796	65469.32594014589	61559.2282421622	62026.143162322995	54109.146719640885	56805.668791903045	56319.137273115244	85458.92116427846	77291.01567103947	92487.69804877066	79017.57718208712	41988.99676983591	75868.63199896489	96313.1995277108	56889.057866387586	62933.18960753606	76135.57040963482	87932.4268440851	84988.47728915849	82250.49788223485	46010.51263874328	45462.7226924022	55809.72062944501	44038.889357801534	103521.75279121565	76600.99428088326	46840.25794256492	79613.09712552579
77931.53233464301	57635.45299028488	65143.534816218154	65469.20022002053	61557.32593767954	61946.74089677218	54088.56356639982	56747.231729187275	56303.88629498728	85309.93244719987	77274.53861654521	92465.59879589378	79016.65409587102	41988.07466046829	75836.38130273021	96278.73538541122	56766.059202174794	62925.19536172854	76122.00722387662	87917.41407423196	84851.15995910006	82207.41846827442	45980.98807374557	45449.819415720754	55735.745116233564	44011.27748862968	103312.28561404221	76597.31652346945	46831.841107195105	79454.25106135129
77904.0263154234	57630.88255291668	64860.068325162974	65466.403000933	61556.36261188084	61904.71634819665	54071.76154339355	56698.10790560874	56120.20277908052	85169.45712273022	77272.34421077222	92432.15796136386	79016.09732526886	41959.69928059818	75794.71680663642	96242.48341857122	56682.35369594368	62905.95653874109	76015.96926915001	87878.71821855217	84707.11238954529	82164.22618823209	45944.127575912105	45426.10085026341	55474.602166333745	43996.91364812785	102862.76473023387	76594.00766389271	46821.55324509854	79416.71625769243
77882.4992038082	57610.32061399784	64577.95540962923	65465.89675479432	61554.68974051563	61670.83221640569	54038.948819478675	56675.62367469125	55980.713141214546	85149.73615465837	77262.97385360903	92357.69169547295	79011.81172377362	41956.14681494464	75737.69676989537	96214.48282368324	56627.59328029984	62893.46500290637	75778.04002500107	87866.20849091899	84555.25777526766	82140.08082999768	45802.96859777369	45365.03671989749	55179.33903151226	43976.42984679222	101835.9906517267	76592.36060738796	46809.326897287385	79307.87882356587
77856.48146573412	57565.59281379075	64358.276393838394	65463.0931123829	61552.92815782368	61640.05347809946	54025.390194320804	56613.44917951244	55760.65790205862	85144.96726907889	77213.21798059794	92339.1979792905	79003.86864961436	41953.3736309043	75704.63660313212	96192.16149148425	56518.51806022081	62886.63372249426	75590.89694290729	87849.55829666005	84468.86016255144	81990.1296883025	45765.85268231412	45305.78062549621	55134.13841431458	43969.39718083919	100607.57593584733	76588.03558955532	46805.43763229607	79231.48467322331
77841.83112949057	57544.944135079364	64353.44382540352	65460.66645899793	61552.36752319347	61589.60604702424	53980.50993938414	56590.52666251374	55497.21088644823	85132.20552161636	77192.83756301313	92313.96054283324	79000.62002944302	41953.35882374034	75692.57699034942	96156.8948946797	56313.513299428945	62858.77960597108	75185.74485576781	87813.65959230873	84357.09022588172	81913.29285648893	45729.93294913959	45255.73078223536	54889.8426535475	43956.523908555515	99628.82724104536	76563.13420249149	46802.07897779659	79112.87081391408
77807.65903543904	57520.78541745083	64312.37218053416	65459.2655074796	61547.86822532198	61521.05111103218	53970.46243446552	56579.430396952994	55461.44288096259	85124.52094984624	77179.16852952559	92187.64860133074	78989.89497574118	41951.944924221	75510.67228298556	96115.67877100232	56195.29556513824	62838.970118986304	74918.40415940505	87809.93164078872	84278.55087318404	81847.92644897447	45678.32363101823	45230.61255141351	54842.209002235664	43940.821638457346	98252.79517237617	76549.87444676853	46790.73478202923	78999.02394454517
77793.79646175513	57507.35973242591	64287.61378314333	65454.80978773622	61546.70972274614	61498.324449012514	53953.66775749408	56517.04390257647	55272.712583914275	85082.13021735697	77148.93203653466	92087.43890808156	78978.69389168106	41947.08153417131	75399.35899115427	96111.6909493901	56120.86928865136	62797.62961965977	74642.78171423623	87791.45030140312	84229.00110308007	81803.47559394587	45580.026563693675	45193.56815350859	54791.2919589711	43916.377201731295	96794.60642763755	76522.47191838361	46774.70311111481	78945.71387996821
77785.13990004381	57496.443373014095	64281.04915852168	65449.83925338725	61541.74443237215	61461.24192662535	53938.856823049646	56498.70143951085	55260.52761771043	85030.74450802438	77101.44423879946	91987.59641440574	78955.73575800855	41939.16083171614	74957.59473349764	96080.78336074467	56070.51334746796	62777.12099599174	74384.6502204295	87765.23430738074	84203.9499642267	81694.14226690352	45495.07023440828	45103.27461443631	54726.45105714736	43865.37160268294	94998.82041234321	76470.81290158155	46748.95052416636	78886.50013471975
77745.0265025351	57491.09537162421	64273.15804387199	65435.40138120752	61523.9902947495	61437.12782188109	53908.37243891742	56473.4413582627	55172.36673013114	84888.3121521521	77079.21523003367	91846.33415858327	78937.24323216279	41931.924115536574	74700.6873441325	96078.05002546133	56027.254338795814	62719.85783032119	74222.27866271832	87718.0168164772	84176.77804863038	81656.86715869514	45450.04039365819	45058.597335833074	54726.45105714736	43848.367008835856	92757.55105242334	76458.08874920572	46725.82591065603	78826.88537749641
77719.18337330109	57486.64720082413	64237.84249112724	65434.4585077264	61511.80590036146	61381.82189590414	53858.41516329338	56424.461689183394	55100.15098860682	84803.36906984037	77078.12511257915	91835.98209087357	78930.15021647242	41922.577864341554	74417.42892493258	96077.14417087504	55989.908848973515	62685.90711680095	74110.05167111417	87694.21841323252	84108.9442171266	81632.78052930534	45434.131539915215	45007.27674939475	54685.667699884616	43847.08214625895	91933.9961862592	76429.6772189146	46697.1685388469	78710.17815858734
77700.81694820905	57473.130338469666	64219.2979646488	65431.61950823849	61511.44419641536	61354.20992172466	53700.68177925972	56420.60679570925	55039.00946875163	84696.5857221674	77077.77766773845	91820.14948515584	78930.15021647242	41905.85623349952	74242.84280875037	96075.64094222186	55971.42467093084	62639.87357014034	74026.48273497372	87688.39820065015	84062.07739530534	81578.97656474303	45385.43819581818	44990.55072329919	54670.83053506397	43830.55423342339	90563.05270113703	76382.3672127281	46644.469011121284	78520.7439398735
77679.67745445979	57447.607581851225	64193.278320193254	65423.92286031335	61492.85229759487	61239.88306304247	53539.07468883117	56402.525018321656	55010.43780413506	84681.39160582771	77060.32940072211	91810.74546941293	78929.0874915296	41873.70614957242	74226.97407436173	96073.238209352	55959.697979602846	62593.37741686075	74000.73853446834	87667.81309925426	84038.43947180394	81525.5494935119	45369.98561224946	44967.22668890064	54663.4327849462	43823.45777898553	90260.78741367477	76338.88900763499	46550.907929012625	78412.85506231383
77648.09543659836	57425.952809689814	64181.503269601824	65415.02563902128	61456.78569658408	61105.882180270404	53385.506706061635	56395.39045586672	54903.9425567734	84615.15641219942	77050.85044993945	91738.52674071862	78928.48394123536	41851.43698317333	74201.86003117377	96070.61966252845	55936.61160587689	62537.1527466984	73955.57682368094	87662.22875121325	84024.48270068047	81493.53056763059	45344.64321961528	44950.78213821877	54528.81141499708	43813.69858420167	88445.83389312681	76271.11563983028	46087.75880579924	78224.11812753191
77626.07765092744	57419.6268248887	64174.9836617295	65406.0345329951	61443.074566095	61074.67637933068	53326.79278911625	56381.711803755454	54835.96527145157	84590.62088614632	77037.33573852807	91681.93109842409	78911.53780764069	41818.00953375211	74136.91839216869	96065.00578192134	55853.818247483585	62415.17114343104	73950.90767215315	87648.65794585476	84019.06016091921	81480.42428608351	45301.02795559936	44930.67034160361	54505.94405836808	43804.60815562683	87440.05043884303	76107.36263624462	45291.603392014345	78008.59301750551
77608.45836727314	57382.568755388354	64164.98519402537	65389.84364121623	61438.49598150482	61068.32839076102	53246.85519267538	56374.57795155669	54785.82925476862	84545.72707014182	77032.28160612185	91655.69936385482	78901.57494089514	41811.78386234015	74072.56802012937	96051.92370893381	55823.95559531632	62235.03786520869	73938.03750127596	87642.04851747022	84014.84725353436	81415.64177911039	45289.12030073	44884.456831019226	54340.827424146075	43803.32300961049	87044.17370682315	76106.39010489617	44532.93617318308	77937.40031176359
77605.15314336271	57350.707403525805	64149.585214926374	65361.79224523688	61426.40426052929	61039.86918788224	53193.58324377547	56340.03791171016	54766.75775198269	84534.61861724805	77030.54302348044	91638.8650095546	78876.92214857557	41670.89231234583	73987.84703736498	96039.34803712185	55791.88481162326	62025.66795322074	73709.29756460551	87639.73389175253	84011.75430775038	81410.10952904218	45275.39775510109	44867.88012677196	54269.29705738232	43764.81366127852	86919.20015716988	76085.83828253786	44298.47674459898	77877.98065663436
77595.21341171332	57300.10853290786	64135.14799235681	65342.06697026608	61414.23808186842	61006.93635087701	53126.09743765746	56322.10311031959	54747.55266570648	84401.32106153447	77028.3707419643	91626.4280933854	78864.30344128562	41592.33215999004	73787.96389268071	96028.2932240049	55758.50034686073	61996.07800679034	73595.77146638704	87638.03611159918	84004.51478688291	81385.28033412705	45262.038545246156	44786.37002010314	54238.69905881615	43726.894242958064	86514.81440037543	75855.8095632587	43552.1722991063	77618.84271002625
77576.50019532545	57265.68801994395	64121.47021989123	65322.538146187726	61376.533338399386	60957.4870994738	53102.901176588566	56309.41466136071	54722.38081619824	84385.73053382603	77019.52040809215	91590.22273830904	78820.50708843546	41590.504128146276	73610.65725869298	96005.10722506563	55546.81861562709	61910.022927169884	73546.32911681922	87636.57794097922	84004.32349944417	81354.2891128539	45252.21484616511	44772.75518695105	54209.86842954495	43716.17852154456	86425.18315115028	75849.65919306147	43443.46609660472	77571.41700324029
77559.9823752716	57193.235332623735	64092.292688505055	65256.88549519772	61360.92272591858	60937.69145626127	53084.24835837981	56285.82037619252	54655.21618988096	84370.47083113043	77000.92200406258	91578.43923412228	78772.3388038017	41561.195423349	73481.53832521748	95998.4157683863	55362.66231011759	61801.30745227146	73461.6574880927	87635.67581366657	83994.18501574088	81316.54726165901	45188.602702531425	44727.753580773635	54200.77743354313	43707.83585538309	86396.2896740388	75820.04112555794	43377.85935503805	77506.8247174773
77546.35872820368	57148.07564464055	64083.99983959063	65168.4698346506	61347.82686020375	60874.227644571874	53083.35558679802	56255.70057916228	54592.75302812518	84316.42552363653	76986.39303145147	91565.44982873974	78750.2457891619	41472.47818076339	73474.71980384867	95987.60662412853	55281.78162774545	61798.01337862756	73305.29853379857	87634.59510452198	83980.38628724826	81268.07951342377	45173.34127194493	44695.03828623815	54179.402904451425	43701.35482862702	86159.88700167922	75664.46267102777	43377.8400582139	77469.05578508033
77541.70957800427	57106.86278112442	64040.723262464315	65076.56977144071	61330.56110040782	60694.64331003652	53071.69589144493	56236.782990442094	54573.05089110371	84261.01033249625	76974.86038857965	91556.95924393488	78742.8929995783	41438.23797242702	73466.47851206953	95976.67388980862	55223.71775019149	61711.86769777917	73242.5111859591	87631.17008887521	83977.49474135977	81256.36673110687	45131.556517216144	44643.41437377537	54130.082104056266	43698.09357018749	86002.25024069649	75440.29901153778	43369.561036728075	77436.57303452396
77537.85210816778	57102.04695612571	63991.439376322625	65026.826336928694	61326.376559642085	60523.992397903465	53069.69609292543	56218.28111220587	54564.22518991715	84051.93886934515	76962.97392417422	91551.00168158837	78730.83962148656	41208.8081398606	73386.79208700734	95967.34041502586	55212.81841226138	61658.50662750213	73157.7990822537	87628.15190475262	83976.31697911376	81214.83104508127	45071.55657049075	44561.45685303478	54067.18435243694	43686.04916791883	85557.71787086337	75076.41167140739	43366.31728804458	77403.16685542991
77519.58756515427	57096.07571090942	63984.15602459971	64803.73273944486	61326.376559642085	60493.483329033996	53038.97585588072	56201.177236722055	54543.33952893581	83949.16745485082	76924.62706313115	91534.2392662151	78708.03209412565	40934.23018530668	73269.69743194118	95965.85251298173	55175.54325692348	61581.75401730446	73103.48698237458	87625.37966277676	83975.55867699454	81168.93308989401	45044.19612813408	44467.55399101326	54030.66941693538	43680.92950012355	85227.73787741328	74983.78285961664	43363.50284590862	77392.97502998546
77507.45838440016	57053.12436363023	63976.66143247986	64736.13121019888	61303.30596782995	60481.734598696596	53023.39507875653	56146.24569255204	54531.895512019415	83816.24742954405	76903.57733304818	91522.99400586993	78687.84267572555	40830.881348270595	73200.32929779115	95965.36975635761	55122.60354386042	61387.05564088857	72994.92480612933	87621.70322185755	83961.66705613487	81108.11254047851	45013.98759160405	44137.14933003268	53990.26906118392	43673.753373055035	85074.7923568718	73943.35229473512	43344.640194339	77361.85934603555
77487.49158952401	57041.70558245744	63971.722258623566	64636.87120267679	61295.23911181942	60470.26188218113	53006.48486421015	56104.96666194696	54521.227416341826	83730.56572425528	76900.96952723472	91512.56393879747	78669.01481367016	40745.3987441215	73180.44682105086	95960.00520798637	55098.41987590577	61236.35121953958	72913.92336661984	87620.14972297905	83959.60708297853	81077.69290634056	44988.06291322319	43893.6215789954	53978.567306076984	43645.625101956095	84651.32348670762	73943.35229473512	43340.67502969005	77324.28094786104
77445.75130112891	57024.78430928097	63966.0075078836	64617.41196953569	61277.29338586151	60436.45998815903	52999.476736617566	56090.05725920707	54511.34426524746	83604.71384684464	76886.44260847336	91496.53333577572	78620.79749471664	40715.70926343848	73107.45952241402	95946.34458084276	55089.25118461987	61044.185830951625	72772.38564253534	87614.55952767085	83957.13166198491	80912.7205079615	44898.179664125266	43733.38981177987	53964.229289479554	43625.99066978303	84011.2810251415	73772.91980832475	43336.88446275207	77276.05604382633
77420.73458961325	57008.242700286915	63951.849551571584	64535.558060453404	61245.36819419497	60406.06786386454	52926.63011292075	56082.54829190406	54494.217869092914	83549.58700119186	76866.30036583182	91483.58453542323	78598.2740570527	40653.68860516195	72917.65784952072	95913.07071715518	55080.399082308846	60941.60708497934	72614.29053509686	87606.56835992915	83949.69838517094	80906.62422685511	44893.850743533316	43519.26953662946	53951.71094297964	43577.55435509015	83922.62919785744	73571.2060165263	43334.47302327038	77145.47012374456
77360.25158021892	56987.570996752154	63951.544494767986	64501.273091304436	61245.36819419497	60341.35982249999	52897.202714035375	56076.699663552354	54448.30248945969	83458.87996452497	76857.17534545112	91458.01689695424	78578.6472711652	40571.285380447356	72831.87259428368	95903.8464549273	55072.57434357251	60834.8221649564	72539.96205597749	87603.2045177459	83945.31173594188	80900.28748148664	44855.22540065744	43328.875157258626	53950.08338173847	43516.625960387595	83164.52772783746	73305.44839426475	43332.747161504085	77052.16374993563
77244.6534297162	56897.949571391546	63949.288515436056	64358.81819474303	61240.266373286926	60307.99332545451	52876.4987319552	56053.83946453563	54383.74284184771	83285.4103893307	76849.4449195868	91437.06875485755	78571.75109011319	40496.31314654363	72767.02585326422	95898.1370831	55055.91309368597	60807.06325189683	72237.18977176253	87602.58222091854	83944.46498065113	80899.57617125766	44836.59297490759	43205.31221369927	53940.89088265407	43422.27536739738	82060.29032729803	73273.00262289515	43332.54228578608	76896.65796398174
77120.02985849595	56828.64429954953	63946.31266541841	64259.54990516395	61240.261106389815	60288.958182476665	52842.49450385768	56040.571845445986	54321.06727154653	83222.21120930293	76840.95825490508	91411.37203465341	78520.13838589522	40472.591592215154	72625.94880917284	95896.91593276297	55045.43735833081	60725.61866990886	71947.42233056872	87601.77083539698	83939.50990741978	80889.99818955254	44794.09975047938	42969.4905677789	53937.17159300935	43334.06484343535	81937.59603845232	73223.90050868911	43331.2873961483	76767.77107821839
77096.17841522164	56701.052206393935	63944.96038309205	64238.47572248025	61240.261106389815	60288.740137290304	52677.66595208236	56037.834144439505	54307.01989559125	83190.43905537346	76840.58441693385	91354.9050298869	78498.41155971069	40435.212545948045	72569.99013084992	95888.3407026355	55043.209288419646	60688.31543466686	71742.64149113744	87600.69467078388	83933.65151964889	80879.81689542993	44769.600603347695	42714.25292805347	53926.59135413233	43202.30133430446	81757.41624388898	73160.25360614494	43327.97890063981	76695.16061355425
76959.5940232996	56562.52229463336	63932.38481255486	64144.70368629968	61240.09025537196	60280.31427005382	52625.27503121443	56032.251285072576	54289.78903842734	83166.98935546612	76840.42032547892	91307.65256384909	78489.54912379212	40367.45617813566	72558.38821583826	95873.15949843757	55032.55448968921	60641.84171708015	71096.16941941928	87598.5389078136	83932.86189946116	80871.62088142378	44745.39448562709	42367.19654115495	53909.21586870179	43157.76160711658	81703.91329154753	73022.94293336777	43325.252509123915	76668.1566058488
76773.79973872258	56425.45616197528	63912.440114854144	64021.68588936501	61239.230291128486	60266.39905442758	52570.51190937416	56025.34539218613	54212.790687472596	83081.58844234035	76840.27864243205	91243.94856889594	78468.60136387344	40338.248242796224	72544.67314688461	95864.75931451283	55015.181701368245	60497.07075195289	70718.29151173659	87596.41559057517	83931.40275325738	80863.71475223279	44739.85006114373	42208.491910025965	53853.48366831258	43107.72227563846	81434.25560385556	72909.54899278704	43319.57325327068	76657.77423777337
76512.70634679165	56375.970146955726	63892.776954976434	63979.01804675713	61237.5687074335	60211.726774025126	52563.32888696203	56016.29115896294	54106.74013887861	83059.14007573339	76840.24003549191	91164.16439617075	78448.70395234534	40335.31321213723	72489.09195783059	95851.66567091852	55000.78249972703	60383.085445526405	70446.22452669048	87588.03993177385	83930.66910327165	80831.13921226996	44723.80017215211	42127.318004343055	53797.43863769683	43007.98534120235	81304.80449316249	72805.35147359708	43311.65288715546	76622.4085699294
76109.8956633201	55939.96835453022	63865.73599263729	63942.91383758818	61237.244627827626	60206.73975563418	52562.38607174848	56008.409101623445	54069.264906245466	82970.00525557424	76840.2327883748	91115.83736403023	78416.66845980851	40261.73175802599	72383.53067096142	95830.06827759066	54960.601858367794	60294.840776290184	70077.29023903521	87584.25475260263	83929.5576209138	80784.35486757012	44722.28263097259	42107.87967436945	53739.00441935016	42988.290491542175	80894.40721840944	72568.31308552911	43307.61915740451	76612.18507764483
75969.83502442205	55925.86419860417	63840.549998366325	63882.420202668865	61236.23791627909	60041.52711598975	52561.98989011194	55989.577050226646	54026.819446209614	82913.5084794398	76838.09052482135	91096.62197367087	78395.27759392961	40208.40382092487	72354.33584474845	95821.97974776155	54950.511744423486	60176.02956283085	69612.12955048875	87582.89713144027	83925.40950612526	80771.34186128165	44698.68847325415	42028.9891390384	53654.020211772404	42971.405994912966	80661.10631927689	72447.26174545288	43299.63942163666	76597.84599785639
75735.13142218179	55866.48008664451	63827.94583861681	63860.96982121048	61235.21806255985	59811.05095237676	52542.196736728605	55983.049470270635	53729.4793269942	82772.98662398465	76837.0035782926	91086.43461841256	78365.9786320293	40182.26841080777	72251.99951257055	95816.54859240245	54937.14102664131	60086.41188658022	69542.73249939855	87579.54052884338	83913.3505233189	80722.94431380108	44690.19403984232	42012.84796202216	53558.40196871465	42957.65367757848	80634.63110029367	72302.82514991138	43299.38627407112	76562.60268636195
75705.77467605764	55834.07739659354	63810.04194896386	63849.71144714072	61231.17281780961	59663.62362899282	52537.33506720464	55928.252033502875	53527.45881491697	82626.84335523203	76836.37912455456	91029.48821911214	78353.43868660559	40177.1208400288	72101.96293467171	95784.90110022406	54924.71279525945	59945.26414873975	69436.13457475507	87575.27859793433	83908.64736503651	80718.53251277219	44677.17499685827	41994.34579716752	53393.07370590346	42863.312109673185	80606.99874898492	72250.64027964634	43296.682290694785	76531.91283146011
75228.85005695418	55811.19030777399	63796.97902888643	63758.974665517475	61230.22111867546	59625.96286059512	52532.70459609795	55900.08268207215	53408.19108129983	82557.06799933592	76829.76846570468	90912.23151342673	78339.6249581199	40164.15017133816	71902.56458135617	95769.50826033675	54907.164042930875	59836.02034247954	69093.1109462408	87560.00564076546	83906.04928563314	80699.89015064186	44646.31289936308	41930.8892566455	53188.20844755886	42805.81098825592	80550.4541036428	72095.26005100348	43278.13983664356	76497.81911734506
75162.06512847761	55802.24781155875	63788.46996333279	63647.4570801589	61230.21273764597	59567.88921577932	52519.63978185903	55865.29617817664	53211.05495043522	82300.30443482891	76826.86570051477	90841.1048000607	78332.11162429248	40151.29451353327	71842.68488662646	95753.75869022029	54890.626820249665	59760.97129364843	68881.32991050975	87559.3151503364	83904.50359707228	80675.87827917557	44577.98960162045	41921.09625808253	53116.20104941404	42749.338914709086	80202.11733263514	71947.26344911661	43267.43484474052	76495.13139498944
75078.97604048968	55801.72388476025	63788.40467270525	63547.168831507224	61230.18987474851	59209.57212026106	52512.11592582888	55832.63041629673	53031.019345506844	81979.13243084056	76823.88343486821	90447.14665807788	78322.07921661956	40109.452069370906	71434.08632876987	95748.2330781176	54872.662687763994	59587.20504550411	68777.81508315766	87550.98173133365	83903.96259198207	80641.4580343263	44550.656611537685	41910.293978061345	53046.2584726811	42682.655482475	80191.25351483753	71863.34745754185	43250.77177647047	76467.35154310006
74825.68563806635	55801.72388476025	63783.453536358706	63506.130140674766	61229.580916662875	59092.14912258231	52494.59317034082	55788.17107813331	52974.911291826684	81828.22115402138	76823.39915171548	89936.78524405172	78283.97410681813	40105.038700809215	71238.77132110953	95691.67143653176	54866.81206126789	59499.681071533145	68532.6067489399	87545.00857536985	83903.24167097922	80605.05632685956	44527.584642812544	41893.43550972502	52904.7795537843	42626.13285244681	80165.63350972357	71814.93839172009	43238.15038004989	76456.93244913034
74674.11508170077	55801.713181881685	63774.17336903422	63490.36955702501	61228.390516935164	58887.97086106425	52471.40975571187	55778.83335354541	52792.304607388	81552.87269870611	76821.5552323904	89268.87541871151	78280.3845603801	40088.88016864439	70987.86131486426	95640.33674798861	54842.73076149758	59411.151492294266	68506.06737912694	87536.77524702487	83902.4867900087	80582.5246458062	44511.950481605345	41856.44734430134	52886.72763325463	42412.416980377246	80160.52376301198	71683.12561803943	43235.961346677155	76376.15593623993
74662.25498386078	55799.48838032948	63757.02566474754	63474.04819857229	61228.07621441493	58834.34313090101	52458.16221667932	55777.6923792341	52654.621487775585	81420.01959108452	76821.38215231632	89267.53287376293	78206.2822827214	40064.47150492679	70552.18676767456	95629.9978203029	54804.81674844419	59330.97125173316	68385.55556095162	87529.87691604206	83895.40378829553	80568.06744514345	44497.40675827839	41826.483530206206	52867.78589733985	42315.87297345645	80155.61594055798	71640.66745517631	43229.53448790404	76347.5985866568
74660.25759604505	55794.245353234495	63750.90770486076	63473.88830894615	61227.02956094339	58780.90543593085	52417.35176809507	55756.41576855132	52576.052538226715	81145.08564289717	76821.20508557094	88992.00891175265	78202.17051095751	40058.549335206444	70255.04772652248	95616.3159138064	54792.94302246799	59295.944187724344	68214.61378020838	87527.73273833109	83893.61060264228	80527.90996191895	44482.74041436059	41821.24323493329	52826.99469981509	42247.28280894479	80123.77530454345	71333.39139205702	43214.83352533343	76295.21210816216
74598.78756617119	55778.3254063369	63738.29370803087	63460.50027120496	61226.498730690226	58659.574907418464	52411.298989030656	55724.90242540022	52500.10366900781	80884.66886689226	76820.51097551319	88371.27148694957	78191.41727289575	40051.05151130951	70035.72134456279	95608.96631290368	54784.72868275219	59256.20580772342	68154.88725148609	87520.80131644456	83893.15700108981	80521.83472545887	44458.54317101561	41811.25148962558	52806.85743499185	42144.81371660863	80102.35536060644	71315.1357551817	43202.40376397203	76284.74722382156
74547.14550307374	55760.52384196851	63729.927259436736	63456.36019969464	61226.25143821435	58546.63482906198	52351.17971825597	55688.9456868339	52446.27318132565	79648.75480330222	76820.14857550283	87824.53197562364	78167.49765708992	40037.283396072664	69862.7774194573	95597.2299283558	54744.06304772225	59242.263510386154	68075.57986194875	87512.67353713643	83891.68922495237	80494.24036203013	44438.88399425835	41802.672377458526	52766.19926629905	41999.00474679332	80042.97361248388	71203.72766240482	43195.96876712204	76242.4963439005
74536.1243806557	55734.556318536765	63725.25594682557	63451.68147096846	61225.86264367888	58237.44101653646	52291.564767404714	55658.97120524683	52395.66881880519	78696.871644234	76817.9092042641	87435.86123389736	78164.43582795748	40023.0875806593	69834.21490050403	95546.42626702655	54712.49204627236	59221.064717472764	67904.64997782379	87502.80834324862	83888.90070407567	80479.56819405816	44414.15771713396	41789.83211425298	52709.02286281907	41941.10193580839	79981.34188196599	71174.58523746712	43177.06563924792	76200.94600678969
74532.96973204358	55674.045153305924	63715.8801684004	63442.353345460266	61225.7525689523	58089.400509833125	52259.99398117551	55589.74646066012	52377.44962916683	77952.10976426485	76817.32805745587	87065.32886518438	78149.27117113394	40017.77540241321	69741.46328674736	95513.15147084159	54622.90792024914	59164.21913759996	67608.25825068839	87502.74998643974	83884.59042312538	80474.93867772218	44336.79618546062	41775.31370098071	52681.7175346975	41820.1569142353	79917.91274721951	71096.23097043032	43123.33813590854	76172.15229265067
74514.00693194877	55634.32180632043	63715.51280178072	63416.14083050848	61225.01278045678	58040.46739235339	52244.78399036347	55555.57049429762	52317.06877187292	77186.59734479245	76812.01654015039	86877.18287326973	78135.83242456039	40004.442344025025	69388.56412342004	95485.27439664397	54543.369233491445	59129.12287543924	67546.73043519029	87499.38954235734	83877.65687658773	80459.26769457494	44316.771852405866	41763.15193963141	52667.22795084957	41799.84948979394	79718.07159162633	70989.85116166125	43035.20821778696	76114.18882788542
74480.77208380924	55621.9856384849	63714.76924006867	63381.15019525686	61224.37820042691	57981.85792250365	52238.52701541676	55527.4987516366	52250.016568516185	77171.43005264537	76807.72177319275	86461.30907507474	78135.83242456039	39996.4455195614	68847.86029996892	95414.69513114543	54440.99042005549	59092.9947349231	67534.46808310054	87498.28270091346	83870.77621019466	80447.7538723071	44312.620457644145	41750.7747996144	52658.14770989258	41799.84948979394	79626.74712819584	70909.98760164852	43010.360333805715	76066.50589161862
74466.24107059279	55620.35978576112	63713.04363523074	63354.06199740018	61224.32252758424	57979.75713629805	52232.55183770411	55413.66360348345	51972.261063435224	76989.85441251467	76804.80905507188	85932.4808309014	78106.51018610096	39994.960863970766	68697.05141820485	95332.54562022182	54379.89035185247	59058.12351545489	67390.1324678323	87494.87915998804	83866.57182033492	80446.80509618211	44199.224060270375	41741.66082454037	52643.412360009155	41792.4233508339	79285.86298421412	70874.0608551707	43008.387463700106	76041.68074390852
74454.01903341898	55612.10051021017	63709.98120124223	63311.37421012569	61224.29402544491	57959.21499266691	52227.34132331281	55386.092424958624	51672.88213393452	76951.3672228056	76779.77953270245	85841.48523482842	78106.28728843368	39994.449158796604	68573.96016947375	95319.55635889823	54366.49824435179	59056.68452806102	67219.63265072211	87487.4714003621	83866.33228048448	80444.74405181821	44188.707098638544	41725.90121404963	52623.087630710965	41724.80961263535	78897.76353491034	70809.17336543393	42996.71340634971	76008.87808041472
74428.8275295638	55592.95844607154	63708.741933377765	63264.49986741378	61223.949252345534	57915.40877324139	52227.24091480757	55373.52117154884	51048.8986719927	76890.72705350001	76772.65655608787	85782.95997777287	78102.0596680074	39973.81148015834	68482.72462332771	95313.84165914805	54324.90183331561	59049.107952080725	67157.94537554028	87478.71586562459	83866.26471167352	80426.50777995336	44116.00539335107	41702.682596449726	52586.17219846173	41540.7397439863	78844.58289418058	70747.08235271128	42996.26214020921	75956.72647231354
74409.44930418825	55548.185732057034	63704.331145895776	63242.734912705644	61223.665121580714	57857.079278960904	52223.01815231694	55363.17143336298	50118.81838329759	76803.08469283686	76763.09305394205	85689.29462293655	78096.58624294994	39967.59211824438	68453.94240604952	95301.66846310683	54315.29977325453	59017.68357436248	67059.42161232262	87475.64751919943	83866.20403768313	80411.46087331533	44054.84194915735	41697.35518032288	52565.36820371411	41449.51907534773	78547.51648417789	70692.90038192469	42995.80962548315	75939.8567723394
74383.27905595906	55544.97476948519	63702.976440351275	63197.70454607592	61223.58193653193	57823.8307233704	52209.20558218224	55359.851143465836	49279.956158860994	76790.68056726413	76737.466238817	85651.78814546335	78092.57287217065	39962.80745263379	68374.58380170286	95291.43054161673	54312.07184779231	58990.64733254355	66979.29169714	87467.87716863526	83866.20403768313	80376.64377909429	43905.49871460187	41691.36322917347	52537.70593138226	41269.675294952634	78351.26604466572	70568.72019121617	42995.328749478875	75880.10943095766
74380.11542846053	55544.51127041934	63695.990400066745	63141.29096995683	61223.13051097103	57788.895615261645	52203.592589718566	55358.04757340422	49154.25456967226	76757.31539323795	76718.91076867226	85575.8063964121	78082.0911334327	39953.09372049974	68341.8458795333	95286.56665024335	54297.82455559629	58912.09858099528	66890.7492599834	87462.41379060621	83866.05179754757	80318.5630645296	43849.38932894552	41686.86941470209	52452.86573612334	40635.4113583106	78044.43426901293	70438.44203703043	42995.190403090535	75870.35503512011
74379.31267382376	55544.317741399376	63688.11616965282	63079.679552609	61222.95044603856	57764.67998121149	52198.28864510859	55353.238200938824	48826.88266582417	76744.23166174736	76712.61089027647	85418.1573336816	78074.09125009223	39942.13405525717	68253.39114563903	95284.01488283723	54289.83466303472	58780.26407896162	66775.46508768505	87447.10342156069	83866.05179754757	80301.71559506643	43832.93905071066	41676.03253991692	52371.79834469625	40421.586621998984	77814.36937973084	70139.98204433314	42994.96927478321	75856.91199236894
74350.32234055376	55540.80458625375	63677.396600768036	63068.73550398817	61222.494570160714	57724.517631975876	52184.85075130076	55352.393573292786	48775.59533552114	76647.47438148357	76697.50263008563	85183.78344067944	78072.3492266677	39925.82730982177	68182.2237964474	95278.95574463112	54266.40838412018	58626.36853322399	66729.86665848605	87440.64411240003	83865.88323075783	80298.22816848906	43819.378578980766	41645.95858647559	52307.58258934575	40118.19299486148	77439.38639420678	70094.10697836698	42994.84677018305	75854.03909370545
74330.35343469107	55470.67160261285	63648.811097732585	63049.23641894892	61222.32954753716	57663.69242399733	52155.715230269576	55348.5575464724	48551.3950445108	76582.44206087095	76685.81823527427	84761.81641337545	78064.3864834849	39921.62682118429	67907.29177387008	95275.00929197109	54186.39128261509	58537.884022735205	66705.24209823227	87435.04937232027	83864.88503719815	80281.93986933694	43783.07533332821	41640.31553752844	52281.39040417914	39936.28589938504	77053.14816390224	70057.91064572544	42994.563595574415	75840.11601161218
74328.13907906029	55371.82014087257	63644.181563562495	63033.23404327496	61222.160212852956	57607.50630770791	52125.8457987671	55333.73812473427	48509.885146953675	76443.9454640347	76666.65522282434	84708.4991244918	78061.11638844696	39917.99975786456	67807.6614534967	95262.7061782806	54140.27801187411	58246.5243441642	66646.14990811836	87428.42827595928	83864.2591727611	80272.53646994408	43754.6880818251	41634.76822707785	52254.378988927274	39894.99353155389	76142.56596679175	70044.09804873388	42994.32861481277	75825.66198690087
74311.41366232597	55301.009788039744	63630.974572395455	63026.07591591169	61221.865679202994	57475.23510626787	52104.543838259866	55312.71711914643	48150.1418958863	76286.1222792931	76653.00002999048	84689.17389196134	78059.49357681017	39903.053325725945	67675.51283462047	95231.17766960131	54054.40684938963	57964.76255985352	66589.25035963833	87397.63427784498	83862.96540961883	80267.20102390352	43735.608931031	41631.32332749677	52239.26111983539	39792.738607213614	76139.76396516075	69972.64233193497	42994.18520949325	75811.15846485257
74287.05276802345	55235.646993860806	63620.96832918449	63011.885844103184	61221.865679202994	57352.74336805736	52090.0401618134	55298.20702484948	47721.433291531255	76103.73369277404	76650.52987525582	84499.54453515289	78058.37643845697	39894.84159634608	67622.7724275688	95172.64182221469	53986.13840913813	57872.99733781205	66564.9220758333	87370.36208750468	83861.15966933039	80263.7914434036	43677.206845773515	41580.18785247127	52238.616242028984	39732.556386744895	76059.91091954747	69841.71064514657	42993.869011126524	75809.25600208026
74202.1860424825	54926.32914464789	63608.35628889079	63000.95753965715	61221.72581295434	57318.52561918668	52087.72788783508	55298.20702484948	47498.922583258296	75819.86008798383	76648.6741487634	84388.06710621154	78056.29734370808	39874.70633833179	67581.05014204571	95071.52390926363	53870.65557779532	57862.96917651506	66545.39976594166	87338.4276002455	83859.74194194481	80250.02349940928	43566.92983621236	41505.48299052472	52232.57842472347	39638.47208017394	75847.4635153623	69632.11089202903	42993.47248492408	75797.47933647785
74122.95196529264	54665.9783086417	63596.71009135141	62983.301562923414	61221.53098017449	57316.86150805882	52086.151519771585	55281.395116823594	47465.724128494854	75470.58058184109	76638.83180151015	84257.82642972637	78053.6980470464	39869.492941219185	67462.19669166191	95033.0454086556	53813.07399149672	57825.37725278596	66521.68436287859	87268.11133799833	83857.68965831658	80239.13328129442	43537.9876349675	41475.7617058894	52227.28743138693	39519.66086319582	75578.28011080752	69574.37966682609	42993.070644960746	75786.64800852191
74098.34642651996	54518.563758255325	63589.071804536645	62971.493957307095	61221.38464527659	57315.97981884991	52084.35747016031	55262.332767895234	47420.290957606834	75441.70830910302	76637.03588741299	84112.16073113453	78052.2178852425	39837.247491600814	67371.3805178202	94845.28544636295	53782.092792355135	57805.80288151279	66487.90261866726	87242.12467177828	83855.28259743466	80236.55698526572	43407.918192788675	41463.67773520543	52210.41010398855	39427.80981816951	75315.51916895792	69508.78600388282	42991.8041117048	75772.34647142481
74092.40117600856	53949.00171381625	63582.466151638	62955.77215631394	61221.301044355445	57302.37805671253	52067.16423983979	55239.400367217495	47337.856025461166	75221.4704468793	76629.69341430707	84059.93491540088	78046.07889762081	39837.247491600814	67366.16468023424	94587.82838632863	53687.727709903695	57798.694526542204	66466.97645566055	87212.80707077567	83852.4202184929	80226.20822622169	43203.83325420124	41455.39232601365	52191.74978058438	39328.04049625072	75071.34411952448	69470.79683193316	42989.6696837428	75737.84639471454
74080.48598186408	53765.883651679396	63579.286378302415	62939.93565297598	61220.86588848506	57289.38270938994	52054.88723199364	55228.87129784335	47299.30451635822	75181.61718868828	76623.18652721401	83996.4867867427	78040.09870686354	39833.83359934918	67339.41304714698	94209.67583380794	53676.34839064855	57729.448064161596	66448.17100128019	87108.65665670816	83847.99048856378	80216.0932091917	43117.5431494251	41411.40446700933	52181.18573212578	39319.22328680258	74934.73141623712	69368.9464695891	42984.9935448424	75725.96406498073
74042.80987390985	53735.8044919763	63575.65442285134	62934.49438513816	61220.50256958467	57289.38270938994	52045.0761455935	55227.70162627147	47109.38019140881	75178.23980979806	76607.19771909928	83975.51596819679	78035.13131121681	39831.16610703331	67332.62295206379	93566.41900759234	53667.01580346019	57698.75995569118	66444.64310669228	87075.00292121069	83839.19766303682	80211.26818911881	43094.2889999049	41366.05514810494	52176.14206888179	39296.52418216425	74334.0549339867	69250.51238079085	42983.21001837721	75712.85893702462
73936.99450803082	53320.65618823184	63571.48939265164	62919.58424960663	61220.376977129796	57283.58833954083	52028.282521395435	55224.4450141375	47008.301699354306	75058.93761919683	76597.35400109681	83950.69169708078	78033.04920718649	39821.85201965432	67307.5401361452	93224.622069824	53653.61657064615	57693.18854407844	66396.81054665653	87043.89395873329	83832.7161971842	80200.71503481128	43065.47489731645	41360.12817984156	52167.45375726783	39199.496249565986	73857.32613180565	69198.62717483952	42979.82790508511	75701.25564900023
73892.07365842421	53190.31605070888	63557.69845912891	62893.43821594477	61220.313259355076	57276.20357534903	52013.995320901864	55221.772707086275	46863.17749715343	75051.05973228744	76588.61632256221	83858.77358752325	78032.1577615887	39808.22070906688	67282.14474695812	92912.95226224218	53642.2342890215	57650.132357658375	66374.77775404177	87020.68853221343	83828.54710753268	80197.03161871895	43056.973730694095	41352.234785800465	52162.77301092269	39123.28558751552	73733.76858453335	69134.62856661958	42976.586886489655	75674.13625671821
73880.9165971425	53130.63949082363	63548.85751268767	62888.62729732777	61220.303952082955	57270.356451188294	51999.333936814546	55218.63654565539	46797.47671164983	75047.42871564777	76581.19886124162	83840.69134746733	78021.82087975414	39783.25157469887	67228.89572124627	92606.3410556118	53631.6229007543	57625.874677951986	66362.54609830017	86996.22679249228	83822.9483353786	80189.1835640731	42968.53593153216	41339.4281448226	52146.87868984897	39081.88731530702	73691.3442171084	69061.76715895595	42967.24164347947	75645.25596887995
73867.38671540738	53058.68502279926	63544.816023924606	62868.17378721618	61220.28056878635	57262.20459784151	51979.48551581765	55209.029988816525	46715.23459586812	75030.32642088814	76572.19515881254	83794.69709143128	78017.57669830525	39738.762440449485	67218.37159007837	92560.65747473999	53622.25612370585	57598.10724056942	66348.86238678766	86984.91635442119	83806.66368803602	80181.1232556466	42861.78237120187	41297.353077342275	52138.65459914467	39039.02184254956	73529.61636959085	68999.89111509906	42964.88084051853	75619.15173394245
73725.37123165325	52332.0978132377	63543.66207413217	62866.82547626628	61220.241516276044	57261.04836335973	51950.00052266249	55209.029988816525	46626.008488707164	75009.05193833819	76558.32686626466	83782.694518233	78012.53079860796	39688.41556047652	67202.13783102097	92294.14061187369	53605.92291946895	57559.4814701947	66324.8736793262	86968.29651381678	83797.66254215696	80171.79845964287	42833.24981212794	41295.12446329145	52130.38082483151	38874.02808889104	73416.4175448973	68993.08603010865	42964.70846162774	75608.04013125178
73707.1318906773	52287.72209402372	63538.760874577434	62850.97398891825	61220.11058009829	57246.52288689848	51901.13758456859	55197.780448529615	46492.76105515034	75008.83112114467	76549.24661420516	83777.53745073055	78011.32091984752	39650.54082738301	67179.05577232188	91942.39873808078	53584.02249617408	57506.63394414354	66290.03753874834	86950.47890931602	83789.84839671587	80164.61646689005	42692.81022193928	41294.37491307113	52126.0961452689	38785.77414801311	73368.28128595058	68907.85261147727	42963.44721776786	75604.15514832584
73701.2026447548	52287.236847405766	63522.878235181866	62844.41499532876	61220.003582260506	57225.030782740185	51877.941194405576	55189.79171065219	46345.169290663696	75006.23365141562	76530.06719612768	83773.29907166863	78010.77056475253	39556.68838046292	67168.07193747023	91555.91601578107	53582.53243883854	57469.6603986658	66215.1866517271	86902.79712820085	83777.85826760532	80156.6753420132	42504.169527269645	41290.76108903796	52113.209951728735	38749.97896161716	73306.02059688505	68846.92271878963	42957.177361784125	75589.31159484891
73677.18838807479	52280.606111764304	63517.010111112504	62839.98970139927	61219.91894262458	57202.228202146856	51877.37640305418	55180.89829400952	46243.93498509014	75004.9624649897	76526.57390842638	83768.6452175128	77995.97159491121	39536.19616825126	67144.51036574095	91327.56600752665	53581.35773535175	57429.30510924434	66154.58200818067	86870.95222894945	83777.66882689498	80149.59359637671	42187.32036146711	41290.34349095236	52092.598657418224	38704.929894403336	73270.97830126791	68732.98214629505	42952.507898181524	75585.19742749094
73652.7511186184	52280.50050131975	63516.04617282169	62832.44968832872	61219.8633795557	57151.67374642778	51876.791888558226	55175.96309055943	46118.73648171226	74996.42973921481	76517.00963431975	83766.55863538242	77994.97011984323	39491.05068080556	67118.99440530471	91194.55818905341	53580.025592553524	57400.82298285878	66071.74096799968	86866.8237119934	83768.37195064827	80142.05017074812	42153.0115442463	41288.790045027316	52077.894655079544	38659.59895404858	73249.86959890455	68724.09579794854	42944.58072987418	75566.79615443468
73632.82378921613	52280.35961918742	63514.44314163246	62824.37467439365	61219.76903075172	57132.214220984846	51863.59293263156	55170.92343271002	45878.79927527479	74987.42576342044	76509.387925021	83694.87118493504	77991.84310625869	39472.19505574732	67101.92659334719	91113.39400662448	53579.224128600246	57394.85544487752	65961.01060757272	86863.3311443048	83760.96575517813	80132.41562487249	41964.66502991536	41287.954603329075	52073.115469771656	38554.40546290328	73236.09844582107	68681.46850921704	42936.25270747704	75557.8239878199
73589.13349166344	52271.53908661434	63498.056394069536	62796.70628128322	61219.758335030456	57127.43046768753	51862.161467458696	55157.851824495345	45645.228143233115	74983.48498624314	76503.45873662048	83687.15799552294	77986.527542871	39450.92565330227	67096.21082182204	91065.04324970763	53573.93756658491	57382.23596632124	65889.23849729024	86859.43756817622	83752.78893208256	80127.19729525826	41875.42596430546	41283.8074068081	52061.677188670335	38554.053430064065	73152.32630731878	68648.25477716434	42924.87886213659	75549.2537612921
73549.14700651148	52255.50518511657	63488.52273070886	62779.13097392298	61219.75338765932	57119.69475613463	51850.431772085474	55146.56920213207	45564.5074968515	74979.72124072831	76496.06606168134	83669.13313148679	77978.7972746708	39441.3747736118	67080.91137817112	90980.06850719934	53569.56120800654	57359.7387791777	65707.40557255899	86844.83193008551	83731.35225654308	80126.51535405513	41681.75732205263	41277.35593471997	52043.01187219703	38547.679284887054	73012.9306626122	68631.77365843715	42910.716955832315	75542.4427960161
73507.5613115156	52242.15825564784	63471.89878930456	62758.59118509974	61219.6113543873	57111.94107161381	51836.25351297104	55103.692222408485	45489.7127031606	74973.83238137119	76486.81697700554	83666.73885883858	77976.77684931527	39389.0885376915	67070.54632411194	90919.90470466227	53567.81688979235	57315.05945735223	65239.369880092854	86843.38415511296	83728.0223639714	80122.34753039147	41588.92850194447	41274.082898439534	52022.08887442865	38521.10462592608	72966.90893242611	68592.50979665817	42899.85254752594	75526.16042081483
73460.34227193831	52218.60191218998	63449.437365555015	62756.80366167873	61219.5407239967	57097.4357535341	51781.712014986064	55035.19137823906	45318.16750761829	74972.10011470856	76474.12855747687	83658.37264540743	77972.9391966287	39321.098611862435	67064.86843774882	90869.07814143167	53562.82621192163	57296.10568997418	64476.665919224906	86839.10400091646	83715.97454378528	80116.37345808982	41303.61349798836	41272.30926543781	51909.332582847295	38496.145343876495	72952.7519594756	68581.07245450477	42891.663769581166	75508.34374196587
73443.61100486366	52192.18101547424	63442.29928545952	62755.546770798705	61219.50500740912	57075.49921282237	51721.71898583314	54981.53540178701	45268.104870623785	74969.07836158725	76465.97455612117	83649.95644935514	77970.1418242352	39276.35436799305	67055.66541022983	90848.33991999252	53559.97432882824	57291.09414707869	63899.966056904545	86833.67804663547	83696.33452154079	80113.66726931662	41241.278474721104	41269.91107282486	51896.96036189641	38486.93250622928	72922.9929276663	68559.08109281956	42885.341055470635	75491.79070953332
73423.45310187427	52165.639596207824	63438.22426504275	62754.33416792569	61219.36295054323	57049.265468415906	51667.014101386994	54912.81235968523	45263.90059394763	74961.92636442343	76460.62858250496	83646.41127094255	77967.30407524107	39204.48871513869	67037.97480751666	90827.86890600434	53554.95347298832	57284.107350310114	63073.16903315279	86831.70855015478	83688.65410032477	80111.78848035284	41203.57172299134	41265.69206352174	51885.28808245641	38397.11972830698	72878.6594753845	68535.46422758629	42883.09301964126	75449.93822229446
73412.2451036018	52113.747177751764	63413.25201603384	62754.3235663465	61219.34747687814	56992.92277704785	51593.28723372008	54849.43102604822	45252.59960588267	74961.52866068523	76448.4382862064	83638.79396016196	77959.98014948788	39171.09938136689	67037.11660011855	90776.2661954167	53552.47636323799	57276.51830427355	62799.674360260375	86828.11614069281	83678.43325868789	80107.58694136915	41160.694011605716	41251.35354837631	51881.10529312749	38331.75603929943	72859.95870460464	68465.15629746381	42877.84804943483	75435.00962110385
73398.71377378116	52093.80284790949	63409.041631605854	62750.05659825275	61219.29053327289	56954.44593164349	51530.324086082306	54835.315074022714	45247.84680208717	74960.2030584924	76428.15101510205	83622.59206006028	77956.53367797715	39162.82251814191	67034.66082543798	90759.05417636194	53551.21768166437	57275.6397574677	62332.03940139005	86818.53443080325	83670.69632475896	80104.66587760954	41135.43477907906	41239.15633379179	51875.70119484804	38233.80557392156	72839.15510851692	68436.98044956743	42873.47770344891	75418.662517155
73351.56591771345	52043.943820637935	63393.76992657485	62746.0963745152	61219.26714508017	56914.90173620646	51463.37554816036	54764.610682833125	45245.272008428656	74952.52696155016	76410.39964257242	83607.1971986864	77948.44844787745	39082.83833483105	67033.97976676986	90690.51602304364	53549.84780291209	57254.32720562218	62293.53229737499	86812.26306778639	83648.06388970026	80100.33235972782	41122.39128631483	41229.70154960118	51875.65832826234	38233.46294208013	72804.80320653741	68435.76398433659	42854.0479019825	75404.7044775332
73304.23248166758	52032.187146607364	63382.68490722788	62742.91929127526	61219.26409790852	56897.930188979844	51429.95612476768	54725.73133517302	45238.927160085856	74928.7434577117	76403.35701330427	83588.73288881907	77947.09106267037	39079.99400285595	67032.90380790485	90533.83071473052	53542.27504940674	57244.34802109149	62205.81860764109	86806.46701090058	83617.64572255258	80090.08415623764	41045.09071922635	41190.55651297476	51870.27259851902	38138.54328986902	72778.21336180251	68429.94282030783	42837.607544455095	75372.24540555298
73214.91886249244	52018.64361411924	63378.47848893178	62739.07332514211	61219.25884029051	56888.54195383876	51391.00644976554	54691.10846921047	45225.15566463735	74908.90614762911	76399.27759253782	83564.38609466817	77943.86445297628	39047.813673709104	67031.81919178567	90359.43132675909	53537.6403802481	57227.18405990811	62122.91276531659	86790.11903236945	83616.85818152073	80084.99813031312	41040.879485365396	41172.29429037264	51866.08896632678	38091.72432377846	72748.22969705502	68412.0352585652	42820.04507308679	75319.30958446386
73195.48677483613	52013.01839945928	63369.63709226696	62721.83346936518	61219.25735840486	56881.684983744766	51321.82860258259	54664.163316185004	45221.68686595511	74898.2736935618	76391.67495286654	83516.16899548183	77943.86445297628	39018.0223253769	67031.21107087945	90279.3290428525	53526.68500267976	57216.20346549054	61896.32128442863	86731.85489128316	83614.6703427583	80074.19818606685	41017.377041731306	41150.43003692419	51855.1257915898	38042.64722364563	72714.9323400293	68398.31852213539	42781.675446593414	75295.79741337812
73168.8478971598	51987.084301094	63363.1100828485	62702.60397647198	61219.23966626169	56880.082469523426	51260.68827415173	54635.96974712261	45189.61065341501	74894.45813789948	76380.88948883586	83503.20369250179	77940.3453300717	38970.83833106005	67028.52097817177	90279.3290428525	53522.358868056755	57168.750041885796	61883.797605428146	86708.05680158366	83614.35213611889	80064.23149293891	40950.713063559546	41142.672759615794	51847.67234310675	38004.21345136026	72647.79936775667	68379.50600068735	42773.81628719074	75273.40448995323
73130.84523817166	51980.82814617964	63354.23437266047	62701.64317348084	61219.213679514076	56877.25052437565	51217.84628401188	54597.54413827398	45182.65670486521	74866.47721939685	76361.96090548515	83482.00674897619	77932.03774425096	38911.10742668893	67027.04639994788	90258.82315394012	53508.916148635166	57163.18010370566	61795.47922716519	86684.28786634222	83613.1256006975	80040.22338786835	40912.64607768426	41142.01787692515	51843.638262931745	37994.0818105986	72562.74218605658	68378.02785878954	42773.7901182886	75259.50644089158
73109.77838218703	51977.65545198882	63344.56906886738	62692.45086473275	61219.20017233068	56863.910242369806	51210.54114195963	54574.835368106564	45169.61170299592	74835.94967658696	76354.19895780717	83464.51564784849	77929.83784140868	38859.37706192777	67024.11872929615	90232.74480906298	53498.69313648244	57139.54660835799	61764.38605214677	86647.82013499101	83610.46687223714	80037.80558158434	40885.96747881967	41134.615585993495	51838.024888276355	37970.061628218995	72461.44392858387	68368.51087964594	42771.134837407095	75237.76787282138
73033.3450779695	51972.32739885054	63344.276586687134	62676.934125544416	61219.16706778504	56852.906336820415	51183.14405964692	54539.50181301251	45147.27825363092	74791.03447320592	76329.11315197345	83451.00152984951	77917.91745495457	38831.07472785451	67021.76562190693	90211.45995993094	53478.89135862353	57134.79099506657	61764.32154534185	86611.5842189718	83606.62574290654	80035.5106963762	40885.96747881967	41132.35992953601	51833.49958106764	37946.326490338484	72376.19313222385	68366.56460145862	42759.395582951605	75234.04459045011
72954.96644136847	51970.91596229171	63341.41034731942	62661.89758688119	61219.147051185966	56823.04142154879	51140.859251777416	54469.04323613023	45134.407131680164	74611.26827133716	76317.72267113593	83435.63424124189	77913.93774462536	38803.30943278426	67020.61353300608	90185.01811333258	53463.123778600864	57131.34989792434	61753.54359223175	86568.81582569813	83604.8892827933	80029.12491987357	40884.85657153337	41131.70072771219	51832.87686142201	37943.167062615976	72347.58245305692	68350.30595179215	42751.738377095804	75203.11917944076
72879.59750894156	51964.59567938287	63334.714257542975	62656.07899434034	61219.044500753334	56798.49448596638	51113.926054079515	54435.968923388915	45108.143360843904	74373.35413496583	76299.06826352925	83423.83973477223	77902.84020424563	38800.88313074625	67019.12059636351	90166.39157632005	53449.09406090885	57118.60739726645	61745.581290485505	86491.02953407816	83601.9364833079	80013.63612902667	40854.652837992675	41131.70072771219	51830.364227899096	37857.9141445331	72226.5949071162	68341.78600660173	42741.90786039556	75199.40160877051
72854.81787834347	51961.097523102944	63330.34313502422	62652.79781911039	61219.03730599968	56749.49174783466	51101.5834645311	54397.91522261537	45079.957787876636	74099.43518101763	76270.93021864932	83415.17215555585	77900.35668796898	38790.2897797827	67017.31696024332	90150.84571462648	53438.17293883624	57113.25224243887	61731.84602310968	86425.79770774828	83599.05306944675	80008.76756620128	40830.085652886475	41131.45302239897	51827.51090949405	37772.230529114284	72121.57896980629	68338.835937617	42726.56075096413	75185.58968251279
72798.56861439823	51954.741336072286	63325.53863014668	62649.63417021781	61219.01565266973	56735.997593598346	51070.436233419634	54343.610849662946	45069.98994697722	74085.94824065005	76218.16861997967	83390.31148761939	77899.74952796497	38784.074222135554	67015.98381965024	90054.77098959591	53409.7450474383	57093.96273226438	61715.4871108361	86357.87474667118	83595.48162579729	79970.28976787174	40826.92802868864	41131.21836618067	51826.57806254214	37708.5171186917	72058.5063069075	68321.2384939033	42711.2797577482	75179.4803922835
72727.64514462213	51946.39906224245	63324.2356826823	62642.218436688716	61218.96458578168	56692.16347236464	51027.458768249846	54257.65809374759	45054.09476970396	74079.06900068306	76207.85797773859	83350.80240443948	77897.80114374075	38775.97132339962	67015.76741917974	89939.29779418441	53396.1695858532	57089.23840573549	61688.2388694227	86313.67670703871	83593.00562892298	79963.10699021364	40822.29781800856	41130.60126528888	51819.99897680096	37582.97403767964	72003.86635669116	68317.09452284392	42699.68659930217	75164.60619755094
72711.48116394997	51923.92519689696	63321.5198007999	62639.831720263304	61218.92062362801	56680.088688355616	51012.019485410725	54208.95544367649	45036.88609530455	74058.80124948773	76120.54759093784	83313.66433633569	77894.4151984752	38741.09621293514	67010.42919158188	89916.52429993353	53395.083738764355	57006.56116202519	61658.84081406776	86230.54660803307	83578.91496600083	79961.64208934044	40818.93080843206	41128.82767093043	51817.13508739397	37554.87015225051	71909.83885198695	68315.26879128764	42664.4246336308	75158.76283366178
72694.69282793469	51884.77649393709	63319.8465219836	62636.722556419394	61218.915790650695	56661.922323155035	50979.93289093064	54171.233710298286	45006.952543113635	74048.9403043463	76067.0773749904	83243.9406196316	77893.55588796217	38719.43503458275	67004.11319228016	89906.23724813867	53390.85526585849	56881.99065193592	61631.857427156465	85861.32512500249	83574.51974195936	79954.83776839354	40817.80114878787	41128.40313900441	51815.19785399808	37538.05740217822	71791.72993953653	68314.65582257729	42605.92478495784	75155.71165603684
72661.89747292202	51833.91938418218	63317.503081876064	62635.15686631207	61218.87919443257	56558.95575363452	50950.2416592083	54136.79404245213	44993.02188489906	73914.87679617146	76044.80275596274	83183.63765092891	77891.81024476395	38704.59573385217	67000.62150274434	89898.60290150844	53386.59228126082	56723.29447042598	61609.27994828022	85807.42790081415	83571.91325879162	79953.3191668731	40816.77904132266	41126.12814442622	51810.31605166292	37488.6380285683	71704.82626302168	68308.99485777284	42506.87933507942	75150.0170714482
72641.3207268055	51819.88831390097	63314.534004117675	62631.116631155404	61218.866151179885	56393.955011236394	50941.856919560356	54087.433067538346	44979.351213856324	73830.79380055223	76002.84671215648	83160.32656228912	77890.82257165146	38683.50960564761	66998.58261930106	89858.7163921473	53382.51973018232	56681.85658278858	61580.94566105972	85702.73816914274	83567.93788023795	79951.18605593985	40815.999601196905	41122.718637744234	51804.8918830408	37461.12598483185	71586.81023579462	68305.62496927565	42281.71287767442	75140.12926756014
72577.59979059269	51752.3745660093	63309.27688679982	62630.10163914608	61218.86156050275	56393.955011236394	50917.24769274039	54053.12378866911	44945.12230351534	73700.2334608384	75936.24618147848	83148.91385803808	77889.5533425455	38663.745424135224	66994.28035059747	89795.4199393309	53371.819125470465	56540.61429907164	61558.170033309485	85605.15448881112	83565.80432211503	79949.0740868045	40815.537424201655	41120.250777480775	51802.683972459534	37445.14435543376	71559.8462939408	68296.76340430592	42034.12372647418	75126.75970893909
72538.06520925951	51710.01101799777	63303.77694865562	62628.20664770735	61218.86144521398	56392.613505240726	50882.84264854292	54010.318946362655	44926.359967045595	73617.57854767976	75880.25592123598	83138.6850752747	77888.68354806176	38641.88599377988	66982.09017327419	89724.12116036176	53364.80455001266	56379.59640980448	61517.476715916106	85590.68812671509	83560.4344249625	79939.59566609946	40815.0099059191	41117.60221199682	51800.85434107941	37417.22801004162	71543.8195242359	68281.72984477493	41876.80172870568	75123.5162935524
72498.10857072638	51710.01101799777	63300.05641289277	62626.46163353113	61218.84577171743	56357.82012173502	50861.26517597061	53963.039618719	44905.87832722187	73502.18512839808	75839.01532848414	83100.08715219778	77887.90962993221	38554.10691784603	66960.50972118012	89698.61070988844	53328.137701134045	56301.60569735165	61498.83239638934	85558.75560337662	83554.99857153303	79931.4994123226	40814.19794787984	41115.61885615844	51799.76367030243	37394.98042787244	71521.65183229103	68281.69121391926	41036.334530450455	75119.79079378728
72482.49817422446	51680.20302947059	63298.81236265975	62626.047090198605	61218.83824880486	56337.694168200476	50837.910237334785	53870.82925063915	44897.15516302154	73348.25080527274	75769.17297862987	83069.21834780439	77887.32542318705	38483.00096497511	66945.37366960071	89690.1013327643	53303.30975785764	56191.65155626899	61248.33388389973	85447.43183330174	83547.86634755092	79929.40706416393	40812.19832252391	41114.53866614352	51798.3639076325	37374.84047118813	71509.10987529039	68279.45838093944	40604.582964161564	75115.68302902734
72457.58722032509	51662.92050243874	63293.92109912522	62623.03503043684	61218.82795556529	56330.37685597797	50800.29207370929	53817.14393013398	44884.82822974545	73125.54912473109	75720.61578716408	82962.30994098722	77887.07998169839	38483.00096497511	66933.3631150326	89669.95206582586	53284.64626509946	56179.89193375627	60938.78309059924	85432.94892177226	83545.62112639271	79925.08858603514	40810.543491427394	41113.52637206742	51793.897720454355	37368.18391061282	71499.99514505542	68274.09925216505	40561.830491582725	75108.40535173632
72434.87723592234	51652.73696821571	63292.15368710923	62622.887945084265	61218.814500412875	56276.54501062676	50790.35164292587	53779.654399331535	44863.9034234052	72702.18472622725	75644.98164636236	82848.7161198029	77886.46788912229	38467.388247628835	66920.20423673654	89655.1072241509	53258.1153571772	56103.63013277842	60642.916915822934	85288.37405056719	83541.91309773744	79919.70107774461	40806.73411787349	41112.51195189769	51790.738846247266	37351.49264816531	71486.85723183073	68266.47421239995	39923.19618322335	75096.84975825326
72416.83332179829	51631.57366955895	63290.04745851397	62619.08172481824	61218.80500225258	56241.330724625404	50765.707765227235	53719.681362664014	44841.075573820635	72430.39971907085	75619.45377454038	82729.48175749359	77886.22716029192	38425.259929371445	66875.90840390607	89609.55868148356	53209.17193384336	56035.98776362721	60240.4904495042	85267.44777760672	83531.68016906932	79916.29710535704	40803.62300105189	41111.42877357342	51789.21292170399	37345.785173083736	71475.1344135948	68264.18481108698	39802.76837392521	75084.18437662236
72405.44853589323	51611.51801491948	63288.65836779352	62616.601525041704	61218.8010029005	56170.63951480842	50748.87615888553	53704.28236037009	44782.86178163656	71987.15186162628	75576.7713177022	82644.65085746962	77885.08843066733	38413.99663261046	66856.44115890359	89602.82251677228	53175.684022911984	55969.10448707133	59935.77877140144	85184.42949146306	83528.01048097952	79907.6208074228	40794.829934495945	41105.33406592678	51784.29588386141	37315.03986762849	71459.4663123435	68263.05370197991	39384.43101464661	75080.5637963796
72385.74233990426	51594.8913193822	63285.87908846126	62615.890680075754	61218.795159624	56067.79931407601	50742.30109126334	53593.20265043072	44773.73047266729	71496.27017123299	75568.293111438	82634.85554314361	77884.4595404483	38392.70864055236	66839.71030580724	89598.92632548531	53148.30485398809	55926.618645414914	59680.08555555186	85128.22407331128	83524.6848632294	79903.52258652968	40768.910605349745	41096.65456405872	51780.317681205626	37306.866260765	71438.07774979806	68261.7994285656	39265.353247613006	75078.07432081143
72362.49287206032	51565.87380286836	63285.87908846126	62613.75835025523	61218.77619895972	55938.1411788814	50678.63091888394	53343.118392445	44763.83099478299	70111.71235887593	75534.77322346378	82597.13189203337	77883.6602278044	38387.312539007435	66814.13398301587	89595.27480605432	53140.65267174377	55909.09457204413	59259.961139727326	85107.75373684842	83522.02638888222	79902.70637912177	40731.53781328068	41088.3977665711	51775.97151706602	37299.46485393376	71427.8835767923	68258.01330990696	39264.52156749742	75073.02248911069
72350.80041012527	51531.86513837688	63284.827505792644	62611.86576091009	61218.75548599196	55873.38348147474	50656.36451161856	53166.84863170743	44741.15234087969	69326.61657437337	75517.98677885767	82465.19333241973	77882.43001904828	38378.500032479795	66777.46026453638	89590.84986299858	53137.081822343396	55850.15723956322	58980.32062374109	85096.75860312406	83518.24565962187	79902.12871375155	40706.19678037257	41085.80484098765	51769.96340723377	37294.340237068645	71419.39563462444	68257.14023429541	39223.48857636914	75060.95839626834
72344.8004510619	51478.70570946521	63282.89833054795	62610.652650867	61218.71222529248	55859.91135484422	50619.022404794385	52953.779934435675	44707.88432852153	67773.92128252795	75512.98594877216	82426.3642164238	77880.90393562244	38357.83007853558	66707.25328519022	89587.22946673904	53132.946572508685	55815.17580811896	58765.91934050183	85031.29490503484	83515.31294925227	79898.74591044852	40665.09795577379	41068.43134322956	51759.951736498144	37286.537527037064	71406.35156254988	68255.92152710397	39173.97985190608	75059.1117203003
72314.44086476535	51449.431717066975	63280.74326723428	62610.020257535354	61218.706170724705	55820.70641456326	50592.00776621595	52606.60221049093	44672.44219026121	67496.29228692476	75485.33366116263	82382.28745725688	77880.32319444104	38305.33387599753	66667.47371052051	89580.30027911496	53130.72779834105	55793.13264455025	58589.3370782268	85010.76928372237	83514.18491775308	79897.71103645657	40633.76225300103	41049.84054661938	51758.73521013952	37254.438944902126	71399.24445990237	68250.59455959346	39161.63329518033	75058.7234383421
72283.99829040733	51412.07828180087	63279.184593829144	62609.43156967739	61218.697998426214	55728.03141497115	50539.655312921706	52469.86487320609	44653.48295522492	67344.87126812755	75434.62529246634	82297.90172366265	77878.51963207942	38176.638203160925	66651.54501901023	89580.01582444616	53123.02740080922	55783.139253560366	58437.71105321196	84958.14794283641	83513.90887176669	79896.36912730189	40602.50466987929	40983.863134358384	51747.08173484981	37213.90074531842	71396.00121127609	68250.27147276585	39117.89407455986	75044.99241171818
72277.88542256382	51370.360243999654	63275.272474539976	62609.299506745665	61218.69283619583	55666.79413549487	50445.84436337562	52263.55685620044	44641.26234338233	67012.5350796947	75377.21547053434	82277.02991730197	77877.81535477974	38175.46632601438	66637.32014945541	89568.42929934728	53114.90710368337	55769.17193776486	58214.42412126898	84871.69287832774	83513.7159829042	79895.93234749966	40590.88732131966	40958.612606470466	51728.96742487676	37195.92768981842	71393.5410012479	68235.58975770728	39088.592698927656	75038.40885577565
72250.84917126512	51342.05912848587	63270.525888639	62608.82101660925	61218.680224816715	55576.68536952821	50363.945372585586	52141.27495847376	44635.91676072897	66888.7953661891	75341.86867191926	82246.64439232781	77877.26095878796	38147.81131083723	66634.081781343	89559.97537269656	53093.9628934758	55767.983976028125	57992.55930162315	84815.9205147406	83513.50968477616	79894.93796680962	40548.46743548307	40934.203844758995	51717.954001842634	37185.2150795131	71389.00526796955	68219.89112049327	39061.66743700431	75025.55260974205
72217.2457590644	51337.4868701887	63258.707768649976	62608.56590449089	61218.67919071653	55476.85696683647	50266.75964712383	52103.775276755194	44597.73392290501	66888.7953661891	75249.35367107949	82224.80833382731	77876.99402652968	38077.56228769306	66622.38220593281	89547.07196045169	53077.51617601542	55747.73064759303	57913.58458526643	84652.4035068917	83513.31301462198	79894.08624096678	40483.022425289244	40910.206635604765	51703.60208259868	37175.8936686996	71354.91453698289	68216.97757326814	39021.20651617373	75024.093926235
72159.86868140701	51335.75387617483	63251.75212323028	62608.22957113515	61218.677828219865	55411.96269764489	49817.23796790949	51875.99180806985	44589.973151316524	66849.88128585882	75207.03479297372	82172.37566864805	77875.72941611837	38056.176876030935	66603.05208684217	89542.98071768526	53053.63255438193	55511.376710841876	57816.061676563106	84545.48561144902	83513.25446343185	79893.26712277561	40392.790348539966	40884.36447423032	51669.54170536822	37112.857937733075	71349.62359365009	68208.0338834433	39012.12757282686	74999.0544862086
72109.20423886101	51332.19048644586	63250.67547457829	62606.76372499341	61218.67616568608	55390.00522501995	49520.1089984349	51836.62771431419	44584.20429666637	66843.33623916359	75154.66182205912	82130.1130792876	77875.46327750078	37965.01250286111	66554.35892206014	89483.7896218638	53045.10130722694	55425.41768355948	57628.54137785534	84385.70450223301	83512.50157793841	79890.85213613296	40383.76046985423	40843.3312857628	51666.90014368525	37077.16960384275	71348.76310409655	68201.042350811	38981.724420514845	74994.81501045726
72050.72257876766	51329.80024301587	63249.23993222017	62604.71580514786	61218.66186147797	55381.135965905014	49438.39297605195	51732.52086956375	44575.22867749198	66790.04465100948	75144.29718265196	82093.21433865608	77875.46327750078	37843.52308085963	66526.77992662345	89428.44971798244	53043.65178891293	55330.95052719491	57541.05207264907	84056.42518911973	83511.4939060114	79888.93656402211	40236.17822501346	40783.735681172475	51666.90014368525	37027.84512202359	71348.34414213258	68191.63664902716	38957.7297156874	74986.72940471667
72023.0084819329	51327.71819824107	63248.7908637162	62604.2660139423	61218.65523699843	55378.024178115375	49413.93788626284	51669.06015227593	44570.61126399211	66760.03385513641	75098.64863576874	82070.63730966237	77874.61927535634	37800.93996457619	66518.80653586832	89360.52375108389	53036.998892693526	55328.51319499525	57127.55446812329	83475.91840993427	83510.58004807949	79887.22332312673	40215.88103971805	40746.68740921043	51666.89090719659	36991.15470908365	71344.83689667394	68187.57980614116	38916.90165745754	74979.84028653134
71927.56560771576	51323.02632921424	63247.43430968642	62603.98872569802	61218.63710760877	55373.42694977895	49405.53258954717	51656.950454674916	44565.7644547511	66616.18404192734	75085.63882882507	81964.05214658231	77874.29931107684	37720.73056332257	66437.66990554627	89335.72612650922	53008.63846092926	55269.79917860751	56738.952972493644	82893.49094645758	83507.45462188369	79885.62936303572	40113.113814516546	40667.049150712955	51666.86822076787	36941.87316733143	71344.78927056461	68183.67771139384	38869.09178009886	74974.15899630092
71913.38512161483	51315.974736120144	63246.57371182173	62603.336719370694	61218.60967922895	55359.419850082246	49398.59645913369	51643.19130459657	44561.26329409202	66505.17439032508	75078.36721479206	81934.43551023821	77873.80771775827	37714.539724859125	66394.4731593548	89180.35356106702	53001.01238005775	55263.62637870915	56562.131572800055	82764.38818816277	83506.57750447968	79883.05994370827	40016.8299657486	40642.74810293169	51666.82001459758	36916.04683533291	71343.3469619161	68179.06836465135	38802.96478038808	74965.92811519705
71910.13449504458	51312.34815038721	63244.58838228221	62601.45847073651	61218.59331049963	55346.84356964612	49364.84023710592	51606.1406778572	44555.79223686285	66482.66437232676	75065.57802105897	81759.74295777382	77873.03382984894	37669.64574900957	66378.76698138675	89166.5812499439	52952.921156587385	55263.62637870915	56380.043530015166	82443.08150942976	83504.88269702048	79880.16743188754	39966.71591060856	40516.82013722373	51665.80285509991	36740.37146549396	71341.55672971581	68170.41272596491	38756.67349406521	74963.88637087955
71905.0699276641	51307.57043454359	63242.37629631981	62600.36248628558	61218.57305845813	55262.58199790595	49325.91721291619	51580.08821278282	44547.78737164399	66454.40675848899	75063.07394921358	81693.65129069285	77872.18696610584	37529.91243318088	66348.95420913245	89124.42885193955	52913.58462891649	55221.11060598427	56260.25665123606	82278.56257779674	83504.25744363354	79878.48407388962	39942.52072072768	40467.54769044159	51665.3843809779	36620.165214340836	71340.99576032045	68167.75728364465	38651.12042365634	74951.11863238584
71884.51943055578	51295.009349759304	63236.01891416961	62597.1841823355	61218.540611038276	55222.76228345892	49278.01652083586	51564.03752899494	44494.59216127703	66401.03983876195	75048.57468346665	81382.65584916252	77871.76014958353	37511.152384240166	66316.83349928698	89105.21271824017	52878.753818329984	55220.63216703763	56164.982860905715	81943.75654182852	83503.93356278494	79876.75963117975	39931.63688426268	40444.073673821724	51663.89623204453	36527.64822823795	71339.6114579474	68166.56606569307	38605.68738415738	74950.69394208351
71870.90329841644	51287.775120529135	63226.46471476982	62590.09686592043	61218.48822240898	55140.1917316148	49262.534319203594	51556.5457225249	44474.063825339035	66344.38924050247	75004.37620703173	80992.01321475672	77871.63818995593	37448.29705010242	66265.89940357985	89086.4572971957	52825.77388952978	55199.66535596732	55158.34510927704	81727.4380799099	83503.46238442509	79874.71363847432	39899.52231470197	40345.30428988459	51661.59916805756	36111.18893545538	71339.09388950633	68166.1512666631	38583.279611954706	74934.9407342112
71858.39803243567	51277.065947564406	63222.48855924222	62586.48389109972	61218.459524773534	55087.30492690558	49234.99252612603	51551.115138532376	44455.208823339075	66297.390136871	74992.47151236852	80820.84108133128	77871.63818995593	37418.883125115084	66164.26621840414	89037.32207307819	52709.583825209476	55181.557549080346	54619.443303184984	81614.66630973345	83501.86414178282	79871.7439917337	39878.6985402674	40319.03979618998	51656.73676285131	35867.33239611271	71337.87984013848	68150.49938847526	38572.122645647505	74928.5444573953
71832.84017638613	51259.916220099425	63212.6440057314	62581.42112059439	61218.3177999329	55023.98764102473	49198.34858467561	51545.95659166802	44441.75827133101	66231.99739524534	74991.94802238046	80779.63631864254	77871.32168891653	37411.20182200426	66145.3742862994	88974.16382515068	52673.70257037558	55180.17560375248	54182.53064895168	81463.16327182401	83499.89335940652	79870.15301773259	39851.00635000862	40275.25652158466	51654.896824053925	35862.27599633705	71336.29191298487	68147.33274273973	38523.26863169259	74909.55762484892
71829.55600170536	51246.491318468215	63207.342036138085	62579.059017322885	61218.2435023658	55009.20153052967	49166.56252892423	51519.353822842684	44416.05664166365	66153.33348206244	74989.1090454549	80711.0878349001	77870.79467558305	37272.408004215096	66120.04474141767	88832.79088981601	52666.1644063572	55178.44102692914	53943.854512697304	81344.96560035372	83498.55654548382	79868.26558238486	39836.833236996914	40249.973729714	51650.44990716942	35754.05533240558	71334.61631448833	68144.5622239626	38442.258650198404	74908.31452115823
71811.06181596455	51246.36221805434	63206.053206310164	62576.928789105456	61218.16970852543	54991.928911829076	49137.036816670035	51496.199523046	44390.03515811491	66127.43024947608	74983.44770525188	80704.7562270432	77869.59762165873	37075.58686344877	66105.18345283739	88660.0812938298	52659.96130393472	55167.6853634452	53870.58868765729	80905.81475613726	83489.0770469233	79867.9561303433	39807.948692880396	40190.213802419465	51648.22397028056	35710.7401940769	71332.70199838889	68141.95830713365	38394.544324782226	74899.39979790321
71798.30974768172	51218.43136482082	63204.82975697006	62575.48371219494	61218.16860346603	54961.05676443677	49114.69071615562	51494.83214218612	44378.1741544756	66092.09186835235	74980.8215854191	80661.21174436201	77866.80081677352	36861.06586724786	66086.28852731037	88010.27588512129	52618.30738171174	55141.39059963071	53772.654567320635	80160.0075160326	83483.28343449606	79866.48419869694	39752.36076768346	40187.41519076376	51647.578331539684	35477.13700175035	71330.34657733419	68141.6580127223	38352.178353285584	74898.92340363449
71785.43879382957	51165.82343322681	63201.31810314392	62574.858261999885	61218.16056731009	54920.530234905134	49109.799987012935	51486.901358854855	44350.18492341768	65955.66039736515	74975.43528219867	80610.19443596118	77866.80081677352	36861.06586724786	66052.8419382292	87757.57968829022	52607.46618438446	55137.839329866685	53663.40861716348	79307.85058679404	83467.20182963961	79865.68675384279	39717.15463663788	40169.29175868169	51645.71147075664	35307.395328792525	71326.88282164384	68140.14321639003	38295.177472635616	74891.07405232555
71785.28104890978	51134.80364251436	63197.31888807389	62570.87093484131	61218.13930271785	54829.86501930437	49095.272803415195	51482.06822027515	44321.15141479226	65850.71927305177	74974.62816123654	80593.08776917671	77865.03915296856	36798.2646852664	65994.44421331922	87397.87858751418	52469.799973968045	55134.65795693008	53661.75402906702	79014.06513502574	83420.30421054679	79862.31233550522	39688.588481817744	40166.728167764944	51642.06864235136	35230.70485770242	71319.07486031586	68135.5719469894	38217.21929516078	74888.42948900964
71783.40590288103	51046.45614395155	63194.19056392956	62569.48941162841	61218.11802342392	54688.14291626846	49082.97015726763	51476.39742921762	44254.89376880173	65724.18594125756	74972.51888328645	80563.63832700749	77863.59937100323	36781.36550398084	65931.27637926236	86751.97678273622	52408.41385292592	55121.26786553671	53607.65455677391	78287.58607425184	83349.63626755089	79861.80948785607	39604.79095623409	40118.057547434815	51640.654999283965	35150.29020426736	71314.95249810375	68125.06908708288	38047.832272080945	74882.95149489383
71781.66975088432	50997.109614221285	63187.798790914516	62565.44154754053	61217.986848797176	54622.20010843346	49062.52175959115	51474.900723974795	44253.49086281094	65548.66732511952	74967.70713548892	80517.08819892084	77862.71479146276	36719.26779890867	65857.82315988955	86410.81507771065	52337.440220540724	55102.84285201662	53583.08055601412	77260.47055915215	83201.50955998745	79860.69510903442	39544.743773107846	40112.58890965429	51638.751082681956	35125.17233863679	71307.78350554022	68121.84372280426	37852.538526871256	74877.03380511698
71781.20334031056	50979.01822195845	63176.24207993564	62564.534592110045	61217.92312889198	54576.635577269066	49055.82005993351	51465.7080509152	44251.72129306018	65300.4627505104	74967.17706124067	80450.58335034669	77862.48679328083	36681.90047605942	65743.40578023094	86203.34673946597	52219.78619487043	55099.510672761644	53508.87859838881	77144.71837699521	83121.92231767239	79857.59238726799	39465.493752184295	40101.588870550295	51633.71628261668	34991.83078031682	71304.47650821971	68114.44824244334	37727.580695371296	74874.15156363569
71777.10847471892	50956.3002301496	63174.777796352675	62562.942745616965	61217.800791571906	54012.25696349061	49049.11832593057	51462.711004954355	44247.31301832892	65098.95167430529	74966.98834930584	80414.19288751861	77861.5132994183	36623.198841270445	65689.44976921956	85550.84916545496	52186.88298368118	55074.06489857162	53443.84915548504	77040.9280483011	83047.64931216712	79857.3857534186	39444.76258966022	40099.10899146784	51630.257684765806	34923.83696775934	71285.41462993158	68114.12624037368	37684.78717897595	74872.56834734758
71773.67462670416	50939.1959443241	63159.37509082383	62561.736712941725	61217.76955434578	53140.896923976725	49018.14753108997	51456.44632579679	44243.65612628829	64887.77014535139	74966.16269543093	80412.50420805893	77860.00950143723	36504.35143650927	65615.70371527631	84816.16347290423	52172.71578418653	55032.017721500095	53388.44201614414	76847.27276588183	83003.13109934302	79856.78050445579	39394.87545034035	40070.1760694898	51628.90931317192	34884.800289805295	71252.21156829911	68109.62996925795	37659.06416600922	74869.01128600686
71770.62113052935	50884.66297021878	63137.43507072162	62560.822734691195	61217.72231527887	52504.25630355833	49012.20288245007	51456.01540406357	44234.69955774319	64332.44646798274	74964.82815435334	80376.80013177039	77857.89523675281	36400.26217976623	65321.627338196726	83914.89493833453	52163.30698326409	54948.34887369059	53278.13061940032	76717.30005562078	82977.89831506589	79854.74879474843	39350.45142323728	40023.5646766985	51628.09562710852	34771.04858823469	71216.06476523462	68101.42721097736	37580.272139703484	74864.09240437055
71754.40673385873	50761.263294718505	63100.30610816641	62559.63687852659	61217.68679590827	51185.77407138713	49007.60434766919	51447.33202549956	44200.59443173598	63848.81643183455	74963.74186706728	80304.32466089165	77856.21879948945	36368.58221190992	65257.47891464297	82913.76869252099	52158.45581908737	54868.075414146515	53193.24965345242	76573.93551715756	82970.82220556356	79846.21230144652	39328.81766772888	40002.20832511874	51625.83560309608	34697.71801210238	71195.65788033967	68095.74691502101	37510.787953526655	74862.55544469593
71745.43790788637	50682.1156975236	63079.43780368204	62557.60887901686	61217.664505617904	50959.95899172231	48999.85923502916	51435.69024001089	44198.50935624532	63497.45457475889	74963.32376602215	80250.25757627883	77855.80571777516	36330.58897081959	65112.45696655118	82211.8106031874	52149.43263530528	54762.19056782226	53113.066368886066	76510.68707438446	82966.14290720779	79845.89377375122	39281.7419407504	39984.52996506705	51623.862842938885	34646.49875485587	71147.87320655724	68086.98681176252	37426.869208186145	74860.5095489593
71724.81895003589	50542.606968495485	63038.90605567081	62557.584652897014	61217.644579737615	50920.49972152321	48974.50290726129	51426.644242691684	44178.92112969609	63297.93123511534	74963.12172378268	80192.9681714029	77853.4731437532	36297.329627928804	65002.539131852165	82010.24073408623	52149.43263530528	54721.063332676014	53102.77536018556	76344.60780102522	82965.08692407317	79843.89877965862	39264.40818467244	39978.91705318743	51622.07430209579	34457.20158288585	71132.63987057107	68086.25558247014	37413.129645848516	74859.39383630973
71698.40116392246	50523.04233832501	63018.69952269067	62557.4100538277	61217.55632294969	50808.204607388114	48961.42349026544	51426.023408872774	44150.909384556355	63078.50169053432	74961.8104929031	80142.033021834	77852.21223852882	36293.485365148474	64966.39730241041	81395.71259265525	52149.0360029708	54478.64146139616	53091.61040417136	76319.29129258395	82964.03065544167	79841.2373876298	39232.60119576983	39973.95746559443	51620.69105157361	34421.88359269193	71087.1406535208	68086.25558247014	37397.51390433031	74857.17363803244
71680.77400637341	50472.34840538331	62996.467654288994	62556.85455472451	61217.40077213582	50640.83488000574	48941.46776084099	51424.48667388239	44142.193973546244	62908.97052824769	74961.07888744328	80095.7194883518	77851.72477454368	36266.90558657176	64786.2000147657	80939.70351661544	52141.513408255116	54369.450796330224	52920.647882944446	76247.6879711455	82962.63969093394	79840.11009133756	39227.97248330708	39962.12649897726	51618.46033258981	34383.069387044365	71065.09716267917	68083.65290733284	37384.13479725142	74854.42748976382
71623.64950814244	50415.13469193601	62983.12969325388	62554.670540916704	61217.216445099366	50349.41214961296	48919.7901210366	51424.464311362884	44138.771263784445	62885.70262131655	74960.19414412258	80066.44056518069	77850.12155325915	36253.09708954031	64684.85710649214	80901.73666330351	52141.20114759707	54255.72299865723	52768.37679809956	76210.45173782331	82958.50826112051	79838.65926762219	39213.93602571231	39961.9681998032	51616.98719292306	34377.18566216246	71007.98372366479	68081.94714733277	37364.96689125479	74853.32067080676
71584.51789948375	50386.676198239526	62965.94180322808	62553.404008327416	61217.20260035119	50117.230798212884	48882.49408527629	51422.367575132455	44136.412672935265	62814.26938125404	74959.87252642399	80045.36352059276	77849.84500848419	36220.27835833899	64628.554774193006	80901.73203684155	52139.64975611585	53955.1890334974	52494.2836991652	76115.21639901407	82957.07779047545	79838.01517175461	39212.57342638056	39959.78848956965	51615.80274736477	34348.865936485134	70993.44479823553	68079.38042735541	37348.792060954176	74852.26725408553
71494.45965078897	50362.96789766556	62951.939271075964	62551.527310942365	61217.16383610422	50078.59331072985	48862.04505119764	51422.061860734015	44124.86239226065	62756.45867333236	74957.48106530713	80026.73579550025	77849.49741910685	36180.28254317079	64588.617113727014	80839.49246519804	52137.32780002615	53889.02245350151	52448.41166248192	76102.3823038842	82947.25123684766	79837.1388845283	39209.91450421485	39956.6873261123	51612.10328707767	34322.46296177156	70938.49044435138	68075.05951316335	37335.542484081016	74850.04358047755
71428.46194660106	50316.36979243495	62902.608916007535	62550.18447869926	61216.22396502283	50039.782195671665	48812.6889405702	51420.67258858828	44118.13683254152	62746.0163684425	74953.9209396079	80013.35484726413	77845.0032534065	36092.33265885634	64541.32848442764	80790.55864210331	52128.930360159415	53871.38142753388	52221.63876933153	76064.33943312985	82937.02258366131	79835.26828720272	39209.63108192101	39954.29122730446	51610.62352222432	34250.19534630412	70891.48732164332	68073.4698878436	37325.140593648466	74843.37995510094
71428.46194660106	50310.97105161941	62868.725981615644	62549.86726602379	61216.158647567914	50011.513744300035	48770.702476433915	51417.98443102832	44107.54889470206	62721.058885481514	74948.95256482356	80006.14045468923	77842.84144148079	36063.298397026876	64489.47348119165	80745.2344230949	52099.156116304905	53854.02167906208	52169.07896614167	76015.00522210426	82932.9068665954	79833.95621816027	39209.24311272932	39940.01452180136	51610.452250073766	34235.195212933875	70815.8928096686	68073.4698878436	37304.97610409087	74840.14447424025
71374.51385559405	50304.50525095914	62701.85035276655	62549.585326925575	61215.98728831358	49891.80789256041	48763.463984955946	51417.17605572264	44101.67073934733	62661.00766048281	74941.88217762658	79992.88004804165	77839.11746419544	35957.98798471883	64339.53232230315	80668.71103473994	52057.80644067038	53844.10548332005	52150.59291333257	75925.99925674249	82928.9788638335	79832.48218015737	39207.19296635603	39935.71908270385	51610.37609425869	34109.57322738811	70796.92853567237	68073.31046826682	37289.05573614584	74834.56160575998
71364.60239240948	50300.55266224389	62365.69325878214	62548.809972100215	61215.87127483029	49843.72865529963	48704.227461707655	51415.21076010496	44098.189720160815	62598.85040310187	74940.85769053498	79985.70522010454	77835.63658113034	35889.04388655246	64222.71431529447	80640.88692869733	52011.0639285521	53833.18170990841	51980.80789317779	75884.4104635999	82923.72154806223	79830.55042342517	39206.92645409936	39934.64023974428	51610.21034800068	33858.682911784585	70783.35392914442	68073.15352337158	37282.743933021666	74831.65752772301
71335.48806656842	50278.23526669493	62153.404130650655	62548.36917180873	61215.83290423887	49612.517446524005	48680.53926493017	51395.32725198023	44084.736286956155	62594.766145236295	74937.87235508041	79979.36225571351	77830.36279895918	35871.204474566206	64172.32736269076	80628.77765423241	51966.38192144459	53787.27667405406	51730.549131758526	75827.71571958164	82919.84989119886	79829.7794596483	39205.35784539089	39930.08404195175	51610.0470763612	33451.46135911032	70742.74587340976	68072.62374101178	37271.680191040636	74825.02927035463
71320.6983467236	50251.65528361329	62032.09104612344	62547.80693398979	61215.7974143931	49455.9161149232	48662.70459763049	51366.03085147875	44082.26923044066	62575.65320134111	74933.76774675267	79947.6125710307	77816.81504343908	35830.78198441145	64119.5525908751	80591.15884838808	51919.32924117205	53755.94321125607	51497.60722381983	75775.25736208766	82918.46511469201	79825.7010502702	39204.90072054805	39928.31015878651	51609.898496931346	33389.94962056319	70712.57961370896	68071.09196301996	37246.15815812686	74822.26624924097
71309.82385323594	50227.67861788502	61978.48585640279	62546.19298487344	61215.594906481485	49301.47367887414	48655.875714431444	51297.79024869606	44078.97135680261	62549.23326379572	74931.61738728305	79868.18118605936	77793.95414800769	35766.92562746986	64101.461119342726	80558.74224597926	51865.2206373763	53726.52654290221	51270.46262325422	75704.62419813451	82916.89615116792	79822.25921657764	39203.27732951749	39926.26107654869	51609.57916327314	33389.94962056319	70692.63742826556	68071.09194272196	37237.54021587891	74821.21706805272
71298.31190174993	50218.10986564597	61831.03541292257	62540.834872170235	61215.338173636155	49259.826671895295	48648.53076787786	51203.46084335796	44064.800564800185	62549.0955516909	74930.0173157422	79797.9729446328	77758.77286122127	35709.53092958318	64007.67547282036	80520.56576376944	51839.07583759593	53669.54540231659	50841.14559869762	75608.79273377621	82915.01433354014	79818.69343952986	39203.0009844215	39922.65188622045	51609.03022160525	33387.49089811896	70645.54530631227	68070.43027756052	37219.01169924803	74815.40577526223
71281.72361495216	50203.91809378177	61543.873825170376	62534.77621201751	61215.20267755445	49219.469953865264	48643.5278395249	51066.48742976937	44056.30593742273	62545.36613490317	74926.63106028686	79733.0301794625	77688.48046570533	35671.75629069602	63898.05055176024	80509.97778214922	51808.28692757662	53629.55872198433	50824.99098350438	75582.91067062423	82914.68102184363	79807.28134911427	39202.789110137215	39919.47835651182	51607.20298352495	33376.60489927149	70627.19888289786	68069.82741925278	37202.5439846233	74808.3131610431
71278.45880299016	50184.52882224582	61010.868761777754	62530.93920176654	61215.18006055873	49144.28469570485	48630.27695028749	50868.40780271858	44052.79033471952	62545.04796314329	74926.63106028686	79662.0970838772	77603.06902066254	35627.77440551667	63814.365739211804	80442.8550881337	51770.98532211697	53607.52074204826	50777.58264622722	75525.07680457803	82907.48781979032	79795.42989743655	39202.75134983902	39918.85739677811	51606.90842752037	33371.38633795488	70564.41631641338	68069.03503793842	37190.48465842681	74805.36289582378
71268.63513701229	49913.10000429149	60535.99533928063	62529.9108795782	61214.97203646067	49107.28276218298	48614.53619362792	50764.20594220612	44046.20840469806	62538.33067507283	74918.35957225514	79660.24759378463	77599.26664390595	35572.11753970357	63726.07116068312	80331.17460017928	51700.950369970444	53587.58440412541	50622.37047315901	75499.72808248767	82897.64366936615	79786.43523933813	39201.96242003861	39909.34807624552	51603.94028259127	33358.56126254706	70385.84001648513	68068.79780829426	37183.79853039247	74802.96140174939
71260.3939270982	49618.477030570866	60112.744431470834	62529.623721169875	61214.703935945676	49071.1162093547	48611.77265779718	50599.72083709042	44039.22940659647	62534.84659591291	74914.54713239298	79613.73852410498	77588.11061383912	35543.698922255615	63603.70557411583	80303.71661492139	51677.621408025865	53563.0645068601	50294.524698039175	75498.11298331786	82893.7505225319	79783.79746815715	39201.662098390414	39901.61982857564	51601.22779430248	33341.9182669885	70366.9467856062	68067.91270072764	37179.74622835614	74801.53146294953
71259.58521379717	49355.90173762627	59926.30347159327	62527.158749837174	61214.531310128004	49048.01919790685	48609.98490900913	50398.318245280636	44037.458950749315	62522.67328788108	74912.65893460592	79545.98915724829	77569.17197081642	35462.563320152985	63477.36417577495	80271.12521575358	51673.94002660294	53523.27689653875	50284.149414967316	75381.69448413259	82892.53659976188	79766.30544904625	39199.235364311775	39885.59321952697	51599.11481022075	33310.345945232664	70362.27927675772	68066.64404693493	37174.045104112396	74801.13176554603
71248.52837229168	49350.430243903786	59712.653117362934	62521.688386864276	61213.94845992556	49005.804511307586	48601.5611896318	50175.43853937658	44028.297739472095	62514.92268863526	74908.44932669273	79521.79770234371	77530.04304545705	35453.902978881335	63290.51210059923	80244.4607800673	51661.61168690225	53479.10370505244	50142.45690492788	75303.543928994	82889.75393538333	79753.81132556505	39196.88228229024	39870.538251075086	51590.13964045518	33230.69992723673	70346.5860741138	68065.64217755313	37171.9810904046	74797.40015718513
71238.15803872926	49347.5684282563	59695.55637123218	62514.32557990401	61213.775356981365	49004.3822226921	48585.37197266186	50029.46213372065	44023.21586374728	62507.448842123595	74906.9671845097	79468.86267327136	77499.39970674514	35415.816579229315	63232.210484212046	80221.02719911303	51646.03043778595	53458.374656829874	50105.78257550152	75255.80487121898	82881.6706700827	79753.67909579651	39196.66428063377	39858.07248692733	51576.625954311035	33188.487913429686	70322.93359188936	68064.94593114305	37167.43662845422	74794.54246448737
71235.26588307235	49344.261891446775	59627.61586929911	62511.59302875912	61211.831544441746	48978.73451925488	48572.92999825221	49649.8612192012	44015.22142509085	62488.78173514651	74904.82231549449	79431.19967977135	77397.51379377312	35351.53263678425	63133.31705823065	80200.90891818995	51630.33490945586	53329.96674698829	50062.265948451306	75216.85067848997	82874.47658434419	79744.213688748	39195.62138968083	39802.444703664056	51568.095433658564	33002.62906043654	70317.2411117183	68063.83127304353	37166.55692789621	74792.57683054062
71227.07858117526	49344.17712941741	59614.78747048116	62505.107702809575	61211.831544441746	48916.766483856474	48551.37212655669	49441.35446921446	44012.30943151601	62476.42535309697	74900.9034593753	79406.04207595962	77325.28415694632	35315.74194670613	63009.68031317582	80142.69834130003	51619.32715567854	53193.97064529805	50034.9588491142	75153.06445556825	82860.54545877894	79740.84516021487	39195.19645722976	39667.20102130643	51555.46580585119	32792.25487257572	70303.93290065003	68062.2857091021	37166.07425077353	74785.35548445447
71211.48446713494	49343.427703142974	59597.98858424353	62502.16616503042	61211.7446621202	48857.43523970359	48536.42079875039	49278.17124707907	44011.316117038084	62475.2197188219	74898.64551186816	79374.20552062223	77303.90700388204	35308.38421065421	62991.14909390992	80126.7622488179	51584.38316348638	53100.55308020554	50018.336342042174	75148.03276356557	82853.72026672613	79738.31707094712	39189.35225331487	39564.13427517814	51539.0494664749	32768.79777374148	70285.28887144978	68060.69777408974	37163.52633222258	74783.5476591852
71198.7271663475	49337.73941759279	59594.84987810767	62483.97045115471	61211.42918410904	48814.787348943944	48529.09591761663	49057.94099515654	44006.99447858919	62474.15459164723	74889.73069479849	79351.91504072734	77284.73678947544	35277.69703775691	62956.711456899	80081.62423345492	51582.9776990883	53005.23125001189	50001.071011972854	75107.25413447405	82852.76607383532	79735.76507264469	39186.112010090925	39470.80283705474	51521.58378819795	32762.726117904924	70276.76988728547	68059.85816175667	37161.70463548997	74782.0073205788
71182.60769578784	49337.332052846265	59572.68511353885	62467.09908503879	61210.824829493846	48774.00178939061	48495.58100581175	48755.55537334597	44001.09530286356	62468.51059552017	74871.65158493989	79332.99966736825	77172.62404866671	35217.81935972545	62884.30907248674	80005.07540370495	51576.90290154797	52991.05909534354	49980.34656707151	75088.0823672896	82847.94834766202	79730.74640031987	39182.485793019216	39329.7253269507	51519.19739038316	32748.61161186513	70242.73753063515	68058.96633458641	37159.71184966709	74779.33779827184
71173.61992370167	49335.43783296674	59541.657022394094	62463.033282569086	61209.66318663396	48756.6734658784	48472.007139799156	48595.95390569811	43996.15492522119	62460.19246669555	74843.38005199422	79315.53316276467	76994.90370005961	35182.66532585747	62828.28369138494	79991.97459560091	51573.50760937506	52983.81079070832	49954.452462255766	75082.31976946768	82824.39875246615	79726.30695040821	39179.80028363595	38863.63790279633	51515.92125821311	32726.955548973936	70235.20038746709	68058.96633458641	37155.346746270465	74778.27492892387
71169.5656069677	49330.2248805225	59455.54085229328	62459.61347047805	61207.38035057483	48749.92102915448	48430.84170335446	48588.458000611296	43992.8526771733	62459.720414127994	74830.16781213011	79302.51078777178	76808.80821407231	35160.742364258935	62777.72821444162	79969.18595048903	51567.919354988	52946.761039831144	49911.76516369092	75082.31976946768	82809.90774944078	79718.33675754792	39177.338334869164	38739.250296283244	51512.6329391186	32694.827980871712	70220.21001814565	68058.45958923112	37149.224569872546	74777.44387392962
71153.73341219129	49325.95500476836	59413.719678120986	62458.367212034515	61202.21228988706	48748.54419712648	48377.07100986448	48579.02700281592	43989.54426827043	62456.23681079839	74792.88247773632	79275.61171965676	76795.68817974231	35128.79183353429	62737.31656724284	79950.29952199126	51559.268657212604	52946.761039831144	49880.0241884608	75071.81902820125	82806.89459618546	79709.26345379053	39172.790812954874	38683.35562377073	51506.75692526086	32669.395321252476	70213.63421963707	68058.1906238596	37147.65210575385	74775.68369855147
71138.32079093263	49323.07834919056	59404.32262263874	62456.08301148427	61196.25202395066	48745.78112054436	48231.73747600077	48526.70478501985	43987.69962386346	62455.264472238916	74758.09940658124	79259.37787290964	76757.88201039348	35119.6353776432	62725.37776131903	79927.61655018224	51556.19706313434	52905.3564466501	49839.32737356774	75053.00911632784	82804.6134495523	79686.55591139937	39169.74111262809	38544.16279511963	51488.05571841604	32539.477879594684	70184.79895624786	68057.31744059321	37140.98568146048	74775.01851029445
71133.81851950363	49320.22900874611	59393.04461438631	62454.938024111114	61192.836143725406	48745.197745812744	48087.45451183989	48483.62224684504	43986.00864047649	62453.29224539299	74748.78978088872	79237.29976522793	76711.60359191733	35100.35839118205	62692.45361719182	79877.75183126592	51549.34090343987	52871.42331024015	49810.82981608625	75016.75053143273	82798.42143904117	79671.8622698453	39165.65828926126	38516.108300758446	51456.28952379407	32348.053308504786	70158.66701677693	68057.31744059321	37140.13747711641	74774.45882845142
71129.70482934237	49299.746706231585	59371.5977335182	62452.15241079412	61180.219227840666	48742.872787143584	47841.13673531671	48463.07379838207	43985.51709085253	62451.41452379084	74728.16527705801	79237.19673895236	76672.07954627188	35072.448187841364	62663.21233733336	79867.38650770752	51540.22848490334	52862.281145178225	49807.755739046595	74970.70979742252	82790.48316711589	79661.52719604022	39160.561803805205	38507.18360455084	51420.19088232476	32281.80534136732	70135.94067192436	68057.09277316586	37138.85261924157	74769.99375595809
71127.42932858269	49290.42941904707	59359.14458704733	62451.31822074308	61167.54074015931	48738.685828466696	47645.70628674946	48369.890703795456	43985.240372906	62446.45706525561	74705.41453463641	79236.83087544859	76642.95009774047	35060.73819823544	62658.02627208009	79855.8274798348	51534.16488202361	52812.59560449461	49794.40110098945	74952.44827587297	82782.93988161125	79655.31086091448	39142.25231528255	38481.95671188697	51384.20105430355	32276.80423050365	70100.27395873524	68056.74341312522	37136.88077795116	74767.23310230063
71126.2231251783	49277.45171398924	59347.641364271985	62448.09085866123	61151.0717980719	48735.02968229669	47385.59571552109	48317.392050188864	43984.21077360452	62440.30981501041	74669.46368187055	79234.42180653689	76573.44038771081	35049.26770570459	62614.68270573212	79844.66200183824	51516.60367475276	52775.18697108295	49787.04245285865	74920.44213018083	82777.51644332544	79643.74550767758	39097.33047940222	38462.70382666332	51332.18246956769	32257.712462774187	70082.42646535585	68056.34997875827	37135.40960743279	74763.78832303132
71120.99280939998	49275.6330929053	59317.08115906172	62444.96270762196	61116.921945840106	48731.44597987859	47133.40046160363	48292.44111136643	43982.990975569	62437.80516958394	74641.33742220745	79230.22366021608	76478.43978301983	35039.51638634987	62595.59452752018	79834.14782967187	51508.61796666034	52731.48914439189	49775.2919395826	74907.44397258919	82772.49225530411	79621.4908523674	39052.581581829865	38395.60928164832	51312.35513821033	32152.049189311114	70052.57133580779	68055.60622702098	37134.24559543126	74737.34927320965
71110.24255847314	49262.126264128994	59273.2045228183	62443.99443804333	61068.35401537079	48728.35363698291	46490.596953811255	48279.69752775533	43980.824100800775	62407.18893944402	74594.60273722227	79227.16848655295	76309.47749258514	35020.85348098712	62557.71718499536	79808.29527657111	51461.22063468098	52696.41174764049	49756.421191913345	74901.85755268217	82764.14681603677	79595.71420646753	39021.78660112937	38342.502902241045	51310.930305134716	32110.22618451749	70036.38010050851	68054.66430672577	37132.77038429346	74731.60613686885
71100.50745503903	49237.90521471333	59256.63994553805	62443.47999281252	61031.21404245088	48717.73513739361	46184.85560470687	48273.585531534205	43974.65047738568	62372.38773840041	74554.25344334262	79216.36663132894	75892.15022703726	35009.97490531558	62543.270945636075	79803.31557769178	51423.820958577744	52674.30975385173	49748.86782069248	74881.51875775459	82756.14816316192	79591.60311730631	38926.50753456708	38336.251973734645	51301.1385740088	32108.25949749946	70007.94841104881	68053.93131659656	37130.07612666715	74731.54307538856
71092.37756480555	49233.65419880402	59189.05660396775	62442.85818819973	61010.06053192488	48706.93163368849	45223.3025018421	48267.52217744301	43970.86006503916	62345.352253478886	74527.71519070992	79202.18420798291	75382.85501601834	35001.51512913343	62533.16990359826	79779.41013514949	51404.357610469015	52640.1947353454	49721.0262431803	74855.20558406126	82755.10581027699	79582.53811424877	38857.382550910836	38327.467603333054	51288.280764603514	32094.064170772344	70002.94395146875	68053.33538059331	37123.63132013982	74729.20478287934
71086.67990093336	49229.55779692963	59172.85016437305	62442.25140798621	61002.38433927551	48697.261748295656	44984.739794518326	48258.73854635274	43963.65004770549	62180.38731927659	74475.52194996167	79196.59091458992	75314.59637731488	34980.38182946183	62530.46437275511	79760.34153881267	51380.19248139531	52627.37252768847	49709.15580498704	74780.59656206667	82754.92487822357	79571.71976362533	38793.94946589001	38313.918724449744	51274.35056471555	32070.957389248488	69989.87986926186	68053.20535363918	37110.82073121202	74718.49071200055
71079.71337486677	49212.60372128468	59150.805331921634	62436.2628753132	60997.12387707217	48688.77563087903	44651.38487689498	48232.97062520526	43949.429045389385	61776.109879345466	74409.43287422479	79191.93963527892	75192.06243875013	34953.50240015904	62527.21835325194	79740.73263080174	51361.52249337017	52615.20052043609	49689.854202614166	74770.20839196388	82753.69896125892	79561.15962426571	38554.15979547512	38295.2568190768	51266.67293176654	32047.67753292579	69897.40041718642	68052.61116639059	37102.08878633607	74713.97300402525
71063.48951834018	49196.013501367415	59125.256653012606	62431.499101531444	60993.52636419183	48685.65026049937	44464.98770800996	48231.78182771466	43894.07012519768	61288.378583718186	74375.53912118106	79190.84349667066	75020.43578241093	34938.6855345706	62508.675507294916	79728.29299726115	51355.71758596019	52611.16396463609	49641.17456611856	74753.67440271271	82752.93563685892	79559.05384795369	38391.03061488791	38266.68013057716	51251.93461317681	32037.337308407303	69889.07525973457	68052.26020319035	37096.52016879621	74710.64440905952
71057.55403774139	49178.614434874115	59046.881750883746	62430.670171218284	60970.234433538855	48683.94333369514	44199.37635424181	48230.6172725498	43818.85571920003	61237.794142975115	74316.60458434593	79187.04966640711	74775.43523976466	34919.48728559866	62450.28525495058	79721.79439709923	51336.4924863159	52599.973985398705	49601.303841343186	74632.63212959422	82752.41731815565	79553.73124504114	38245.87057661164	38258.366142795654	51243.95202477398	31977.500153779427	69875.47798360862	68051.93579727176	37081.73377732023	74708.89530364168
71039.76389147404	49135.48828945815	58975.124620766	62425.925572587556	60945.82065984918	48682.79915415905	43685.41187453816	48225.453824703276	43762.91520487698	61192.37410391769	74170.65013447992	79182.56278104376	74743.8600445791	34910.19072372267	62422.859152829806	79719.2781332874	51335.08968207112	52588.1356812078	49550.26081511582	74548.64361580006	82751.8999915713	79526.12305026736	38230.69163013136	38252.20755311016	51225.92529064307	31877.412484644676	69868.4078694198	68051.64178797862	37060.53240410847	74705.61420383952
71010.92764560733	49099.97987516855	58928.83006019539	62424.92621656805	60922.221978063906	48680.90461891995	43535.72294919717	48224.09498042579	43684.24993266926	61173.69709802957	73862.7059043433	79179.1909142052	74498.96174359445	34900.96447627902	62369.83629676642	79707.11575712348	51330.0372451177	52579.308191968245	49533.84074491065	74320.48870687543	82751.6104092632	79515.3443725651	38181.75861395032	38233.68953701508	51219.343115101154	31749.79172405362	69858.15743370779	68051.49798563753	37028.21404074867	74705.39460319368
71002.43486711157	49060.5312016268	58900.69524554811	62423.68198771404	60833.45179897112	48678.10964032324	43518.18089712381	48223.26429884978	43579.481070638336	61172.89665976644	73784.60544370016	79173.06918205248	74285.48612833805	34899.966916174155	62343.16897449738	79696.42598457012	51327.43362251196	52556.87099843475	49507.667889275406	74271.46188890054	82748.31922892133	79504.49606932835	38067.24211965532	38229.546378712344	51196.32130457351	31703.179946037115	69854.28514336527	68051.38351923774	36997.92025352527	74703.69424706388
70981.01022950713	49048.849199601704	58850.41155148187	62422.1144900182	60630.40376393328	48674.7505039146	43480.93956318032	48216.98972901768	43561.267808125274	61170.62260283456	73669.4331388296	79166.308005475	74071.43561358863	34899.088372846454	62329.75842227012	79678.59762770838	51322.53370331509	52556.84256706686	49481.2340768536	74240.320078135	82744.6288822413	79499.73823633611	38058.932096470504	38227.87945117015	51188.515095026836	31607.98077103991	69852.17095700363	68051.16138983089	36969.866779063	74702.49619790413
70965.76882931108	49040.39326929743	58803.86817492707	62420.59626858137	60431.14185233028	48668.115243378714	43413.032315689634	48209.34923059149	43559.09660030041	61167.74352780821	73618.211022047	79158.7619552596	73853.98753936295	34893.596020952384	62322.977539285464	79673.6519963374	51316.950303533544	52550.347316407315	49472.79458756812	74205.92623385116	82742.38975517805	79489.03757739019	38051.45401107542	38223.41127018921	51187.28948557041	31556.226380581975	69837.66024040291	68050.93268682933	36945.277287808916	74702.03869407851
70951.34574142766	49023.52949443808	58718.16826103363	62415.01147849488	60412.69938354341	48640.78751386239	43308.166894864065	48208.46463509332	43548.061709291294	61155.604118407995	73542.62263454116	79147.01788305854	73387.24376844478	34890.61008089923	62307.04402164846	79633.61480913215	51305.65464814026	52537.999471379	49451.55047794546	74176.71301905268	82728.32524444889	79476.08803434853	38050.29411313982	38220.788013455596	51177.89015967083	31490.411910947438	69833.08707192841	68050.22440598659	36915.627672451985	74700.50204064905
70946.57576226968	49017.90180214215	58713.79981155681	62404.03099531392	60410.86065406335	48630.489876114705	43213.305622607084	48207.73018421387	43537.36663751503	61137.6413028564	73490.37500437014	79139.00330833327	72806.43695513495	34890.61008089923	62284.69142209154	79615.43732461637	51294.121796184496	52516.766566358776	49416.26423999989	74140.9896721835	82716.9982408845	79425.36910466534	38049.91966787611	38209.59638798489	51169.62940843493	31444.72034374407	69817.42257554135	68049.35536011234	36836.07278547806	74700.12537118432
70935.94717155624	49010.73621846089	58684.32171425366	62393.5940556187	60405.93055636001	48625.66187972718	43121.08060846585	48207.56588008685	43531.02528471425	61122.00735683763	73477.46294095171	79131.82315187626	72262.71309860493	34887.5804245587	62260.89743931756	79573.2795973506	51281.55205180504	52512.496047717796	49362.874411416466	74131.86878837668	82691.28259576659	79406.84566343567	38046.288871552664	38206.0508348417	51165.39672053809	31354.13556806853	69809.92887822073	68048.09631901933	36741.04937538535	74699.58735933002
70930.04975138162	48991.422463120376	58664.58450077348	62382.07929888975	60399.85493623842	48614.52770794508	42945.375913202566	48206.72915733237	43526.4496965305	61103.715638143636	73465.32191986979	79097.88070381418	71945.73792406039	34873.98322635198	62238.52649417374	79549.55261039523	51258.50155850445	52502.252148490836	49315.96140153323	74118.26420085612	82657.10278407497	79361.23316018362	37993.089918378595	38199.54437283868	51162.427224238614	31326.03653392164	69789.44660286006	68043.50392875158	36580.95149238955	74699.22247244496
70911.99221570532	48961.1170369233	58614.29774007741	62379.61206464717	60391.78155109104	48606.14589410222	42876.79233613008	48204.20268325308	43520.748506678334	61064.44815184964	73446.84522060078	79077.99651645767	71430.11677274333	34859.86580670132	62226.6104423731	79534.71914007474	51257.98660120359	52500.07299244035	49267.29870391225	74112.62621945555	82609.83322470725	79304.76586058643	37982.72250547312	38193.0220340808	51157.36627074186	31317.316040114994	69755.19853303517	68037.53514237219	36524.45190648234	74698.66138961623
70911.25498796046	48935.47754697072	58580.10058524776	62373.008079582236	60382.96285235325	48586.46432042067	42841.21484088315	48204.20268325308	43518.06636990457	61039.28968326742	73422.45304228077	79064.34730164574	70733.4352298165	34852.86466563528	62208.126862903926	79502.94777533256	51250.385591038255	52495.737795395966	49195.64983227376	74111.91345669233	82563.89532096198	79237.3159123913	37914.33797151421	38187.08935701916	51151.38739545918	31316.06243565695	69727.63717543524	68032.03198244648	36476.295863200074	74696.23855868544
70910.87258323912	48874.01081856768	58566.35827062245	62361.7535053034	60372.936271749124	48566.04758288199	42749.59667841432	48203.04175704444	43516.28599293358	61032.77325423405	73353.66773536264	79055.05048181856	70363.69134317906	34819.69072013876	62197.29446972768	79485.64137952455	51249.448648359175	52490.032376248084	49151.98407286013	74109.1748123824	82464.02472636248	79188.32252214798	37812.935663159595	38183.03161514391	51141.28988664257	31311.944248591986	69648.21035739209	68024.50149375596	36404.2114039519	74695.61039708582
70909.12886818088	48844.41620079832	58528.46371401261	62351.45068789884	60358.23053469154	48554.78368972318	42637.10275570037	48202.89261544611	43515.00213868336	61015.37972412852	73340.76722233497	79046.88134670748	70316.88397223628	34819.68007305692	62195.567260128046	79483.27474809758	51247.833024654195	52486.60448853177	49098.14522624938	74106.20717913643	82390.89689253269	79123.88216598393	37784.65407403562	38182.07376821639	51135.9357891541	31309.50766809363	69612.66780143784	68017.24657188059	36317.561309672885	74694.84851911054
70907.40670862411	48829.60650881052	58501.98497253002	62329.995019457085	60345.38125752181	48548.52074634514	42610.758056261635	48202.68214219935	43511.83071078758	60909.54411062703	73312.35352752982	79038.88694637618	70278.33868625828	34815.07843308273	62193.09780753728	79478.32230565799	51246.00663812021	52485.211141804815	49000.869367455474	74104.10618658792	82326.76942106016	79074.81191608675	37744.33292672362	38176.86511401616	51133.95312768636	31308.594127859706	69587.1806769401	67998.20832117293	36144.099373592704	74690.88515376448
70905.30140825595	48818.25177540061	58501.98497253002	62309.0322944816	60336.17916797642	48547.3221727773	42565.36450418906	48202.66489023368	43509.82730017609	60859.40943300343	73284.69285091525	79027.32729825404	70184.90483730962	34809.4876517073	62182.290394761	79474.2634387198	51239.887114377445	52478.43397413483	48982.08957346663	74096.69321594996	82272.29318180741	79036.56155851936	37729.591614125195	38173.18400556703	51129.21736767019	31276.021922145286	69576.96913143032	67984.72938260905	36080.594695588115	74689.20457507776
70904.2723918539	48808.92276180781	58500.918753978556	62277.78837892171	60321.440002459276	48545.03887339737	42512.811818053706	48202.53932388001	43507.29005397316	60786.03728144756	73267.58581208465	79024.68482823037	70067.22038983121	34802.06126016622	62174.82709616918	79470.99577749452	51234.697315689686	52471.99396974978	48972.48663738393	74089.71263530702	82172.70470676526	78970.37737972566	37696.478698038176	38149.36897027498	51124.16847570793	31233.20561157781	69572.90005315976	67978.75047123202	35943.59510545785	74685.79157462317
70903.81818600342	48791.69972476589	58500.387094931335	62254.29811623231	60291.831893553	48544.43049809425	42470.38354085195	48202.41975947289	43500.87078154194	60705.155346595675	73263.41646061235	79024.6787322496	69877.70243378133	34796.62701181708	62160.50350961764	79457.26196980788	51225.85887909917	52459.96149533877	48947.63600605843	74073.00936985461	82069.72443557733	78908.86671670806	37668.61227170365	38114.98068676	51117.18348156992	31204.59244100582	69554.99708411051	67977.87264619983	35700.96673855795	74684.90736960393
70903.54479317517	48781.21505050192	58498.20453859262	62248.99485707778	60241.395880849675	48543.77849819015	42416.68914008538	48202.030478225475	43498.872717505794	60653.7093113756	73257.12305954733	79024.43824588416	69743.60903072164	34789.83031012091	62137.23525175182	79440.37090195	51222.06663591145	52448.831280018385	48901.076978840494	74058.33706518426	81890.54091857126	78894.20690169749	37640.063260017596	38097.03346185021	51112.8920057906	31196.977057223376	69528.331990036	67972.70746942055	35655.64363935859	74683.42138247291
70903.48776408701	48772.73025354575	58496.82223188753	62246.94479684774	60204.38624119322	48542.55573257417	42399.6881122945	48201.971209135714	43494.29614851959	60639.070396413146	73250.03408383476	79024.41523018717	69525.25842922239	34783.337602923064	62135.718758098425	79420.75215312008	51211.53874457204	52412.662160170155	48855.538096659744	74038.86229634457	81476.96008846237	78850.9868968036	37612.9252468951	38093.90173282797	51108.350099229225	31186.155390103035	69494.88300432444	67970.67815665006	35459.52155834442	74682.75582579587
70902.71024241326	48769.415012942045	58493.21883759927	62246.25907342172	60190.44393873637	48540.37086078453	42393.189039406185	48201.37936000653	43465.688297575834	60616.87393937727	73235.27128127254	79024.20391390631	69490.71141428567	34774.32802642053	62134.5787291494	79354.66511312562	51203.895078469664	52395.05994135293	48812.39520163864	74012.2297256453	81429.10310803364	78805.23009870449	37607.35715935313	38079.11942775403	51108.18052126207	31185.46092748273	69466.93937588765	67970.52583486126	35368.5626030051	74681.67795866926
70901.8751770556	48759.39784664302	58489.61940012747	62241.32111418022	60182.636174365885	48537.6042241624	42389.40522499943	48201.18277717894	43438.59073344201	60601.914151760175	73228.93874642332	79023.98554599489	69472.61767318154	34770.51253271092	62133.484029071325	79228.12614030342	51191.36127380936	52387.75373090805	48788.20683169486	73980.70530187756	81194.64823561828	78707.97124855514	37607.00659391641	38070.3400035005	51107.29523469502	31182.281213795144	69443.57725257312	67966.45914159734	35366.02864804538	74671.15440188763
70901.57345720078	48736.58144111273	58484.918796485465	62236.15827239421	60102.10542577769	48531.14702499644	42388.23738880049	48201.077763602	43404.21625182299	60537.410213204006	73213.78280171708	79022.70333425028	69467.04224832945	34752.755994963016	62132.19472051426	79049.05969959861	51161.66507937905	52387.51124920528	48783.99157208527	73939.1184387622	81089.45151224821	78561.35558888265	37605.556703540205	38070.3400035005	51106.27878082417	31181.718726302075	69426.43545395837	67962.86243982876	35363.8708811937	74668.91657966719
70901.24843593323	48733.80267931835	58484.09335698873	62235.022965732176	60032.53134323371	48529.075227899164	42387.789650552266	48200.98919131786	43379.02584500451	60482.0249227734	73206.02789252311	79021.78257440845	69445.79216487728	34732.07393759236	62131.25676862747	78797.91784184189	51138.80402881406	52386.90762240904	48779.549295861645	73915.44676331259	81068.40518270263	78403.44320598317	37603.55443834077	38070.14174802565	51105.7876200684	31179.830029480683	69396.47508582367	67961.51309527176	35356.04484228361	74665.2069020465
70900.7884623325	48729.15596304122	58481.343837756816	62225.15680938356	59999.091552022255	48528.69266347464	42383.04049108828	48200.78627454486	43361.96449500656	60438.86377901527	73198.92463426989	79021.54500544035	69362.33109866022	34720.360388338435	62129.66073389775	78726.38842889629	51116.535468978684	52386.068758704336	48755.234135652136	73907.49704273778	81059.50482687009	78380.88657269796	37590.78481202982	38070.01140278922	51105.729296397825	31171.2882876385	69396.0144518114	67959.31313543538	35350.01963325568	74660.50322989516
70900.67868166971	48723.62450830245	58475.72028086576	62220.12328075699	59959.16512849217	48521.507789794865	42374.35075293534	48200.77240425989	43344.59915951766	60437.48953353622	73198.73886505367	79020.56595207845	69290.00883062385	34714.32481750887	62122.26336151886	78651.32365423157	51100.73501972024	52384.424171559906	48745.29669292388	73886.65239669614	81055.76529633542	78212.01369105725	37569.90500952189	38069.853908070465	51105.27928909469	31170.22080458043	69391.58658684762	67957.06666911373	35341.54268040374	74657.93792308691
70900.67664988524	48704.724951501434	58465.651025217536	62217.86586550844	59918.8899455134	48520.30740082642	42367.91034038173	48200.46027719611	43310.99476659253	60428.315951758515	73194.03378646392	79019.86383011467	69208.97448249602	34699.17134828456	62109.273702698716	78621.6672361909	51084.76417975503	52380.05233553546	48703.151138675385	73837.23904868406	81047.08641548848	78005.42165300068	37548.40745110046	38069.46582842501	51104.759084077356	31169.025984135133	69378.7471062265	67953.4383155654	35336.506723166895	74655.42656357861
70900.56122552691	48685.327373065105	58457.98150371411	62217.19159576314	59904.75102668077	48511.75596108837	42354.13933635094	48200.424365413506	43259.74643776606	60418.667379407394	73185.48497695084	79019.22983570474	69171.05178744347	34697.98875268456	62095.84204343978	78594.7183502589	51083.19740967559	52371.94745383545	48587.11520324249	73795.69933233302	81037.50901981867	77772.24932168194	37541.841484940516	38069.3598051437	51103.03650346588	31163.668852831855	69371.09764063451	67933.42482208616	35328.70263863148	74653.995514431
70900.51485818042	48680.879921157204	58451.37740947145	62216.563710308976	59897.617171411155	48507.478249745735	42311.71923628128	48200.32713402282	43115.16679805392	60414.53627747989	73182.75965012157	79016.42919991523	69124.2308870996	34691.965829364235	62081.93238938449	78590.04408107269	51082.71577395106	52353.80800356312	48471.460118528594	73739.08667914946	81000.77800930827	77591.13928597828	37520.090259569755	38068.95531013682	51101.57268498004	31163.523321155662	69362.59217672901	67924.17762826334	35319.79460126409	74644.8692538282
70900.46153930314	48645.60611779123	58445.12197167306	62216.56316643436	59889.637021357645	48501.669151328555	42258.61264381583	48200.187981675495	43017.54099181572	60402.79669096615	73181.82097579521	79014.90423287412	69093.17155963359	34691.252849660654	62060.46784871599	78588.37490238069	51076.903527311326	52330.82767801183	48397.63800410628	73674.23233751967	80878.22536951558	77500.29929633382	37485.21066279731	38068.37797541094	51100.14499325171	31147.41140019634	69353.43154106772	67913.41823523272	35308.25884742349	74638.10350639392
70900.41933394612	48591.712985835955	58442.1864189923	62214.604208345416	59887.32513008071	48492.993103404355	42202.13620211792	48200.17119392834	42974.38134801576	60368.29424598891	73179.57724730129	79010.42232169671	69078.93959810992	34685.414930009894	62013.29685715379	78583.12407565447	51061.42932895789	52312.77377573522	48339.08439810628	73663.6769073497	80793.0934190441	77324.86895987109	37472.84939639653	38065.84584728053	51099.53379456236	31119.132360394065	69344.35841747728	67870.54559646467	35296.64286215625	74634.80501670325
70900.40856773891	48517.6148564632	58438.37084016622	62212.99849409928	59881.25314933722	48488.12370952848	42150.96813619143	48200.07661457779	42948.27838454494	60285.87435308244	73176.96215946793	79007.74802043401	69044.21226945118	34677.815239379626	61944.680773622844	78579.43424463777	51057.46524084976	52294.02977321958	48288.52314564444	73623.51490750132	80720.92745644384	77300.88799841213	37458.09016951035	38061.89695549571	51097.65205305397	31102.555637435704	69338.41371019567	67814.05943201581	35280.886935756855	74633.29400180468
70900.39316885934	48451.97678209125	58427.12042580898	62209.25860406985	59876.86196562258	48483.49057335719	42108.02049209696	48199.702308227665	42847.50601756734	60184.311313328006	73175.91667927524	79006.17203111661	69007.68063033807	34677.13822957927	61883.2679928215	78576.23524786001	51048.643823380204	52288.7114388979	48236.17418381336	73602.04148970143	80575.74401002924	77128.64012359238	37434.79114511411	38055.00850562257	51096.570145568985	31093.022081320138	69334.0473850904	67775.09046861934	35256.53531335401	74626.96789151576
70900.39264465329	48145.22548320343	58426.21792477917	62207.76677008855	59872.74302867894	48474.97697222576	42083.50750103543	48199.464613593154	42804.59091042762	60017.75299315382	73174.80898850254	79002.3762348416	68944.85757032792	34672.575914547495	61825.86955177062	78574.17603089682	51044.51495258721	52287.17605484739	48213.23447825631	73590.66229639287	80174.82096573908	76959.4143403201	37426.80792472122	38044.58448236096	51096.03457043039	31061.88252598307	69328.97193969725	67666.90788100928	35247.95893914465	74624.29022421688
70900.36756311325	47972.94494414015	58421.06374733625	62201.80356853282	59867.55538885775	48470.43746771243	42016.31918179715	48198.383916741404	42712.0410961334	59970.62569219436	73173.87739710312	78999.22424849463	68867.45288811371	34668.72681740668	61687.499163082604	78572.34798297915	51030.950543165854	52286.54913848582	48196.103481867816	73587.80547323229	80105.50717681565	76777.15346693045	37417.2073715906	38039.622293381384	51094.26587877457	31030.36649258478	69313.71427704359	67599.27641236759	35197.64592901222	74620.1774254864
70900.36301385069	47853.451998848286	58415.75287664037	62196.48573282528	59860.2654375543	48456.100567807036	41951.09083754525	48197.73775119665	42624.99448067232	59926.42432977399	73171.70586175067	78995.45132750756	68798.05105649203	34665.46258208535	61628.281104222784	78569.28952486208	51010.871672767695	52285.07267345609	48181.33557707312	73586.0678631362	79989.08669199423	76603.25737807076	37410.51309870406	38027.87080651531	51092.23237842612	31001.836192380735	69300.39234394176	67376.13317537963	35181.240799718544	74615.08478255617
70900.36235575979	47762.726393460056	58414.48844184082	62192.222612361606	59857.00150217757	48438.75156091468	41941.63221225329	48197.340376126005	42592.83020091454	59863.25915967529	73168.16539796862	78991.85796975785	68642.60188223507	34664.20196505489	61566.849471657944	78567.78962634412	51005.39581508082	52284.15589060708	48164.887031190774	73585.5427493959	79911.59675879007	76522.91691815591	37405.4188007281	38025.35997184813	51090.79908180837	30936.614617084648	69263.98291711304	67362.05857375481	35169.05496461277	74613.4213016802
70900.36128327288	47619.04784826886	58411.35208617693	62184.36154268684	59851.91344427959	48419.65298748062	41877.862784064215	48196.707363957576	42573.894942902894	59816.48908307481	73160.67958838894	78985.19129025057	68570.44405197132	34663.68037349028	61557.25535877252	78567.06921998969	50970.902296715685	52283.954723704395	48133.33298061291	73582.6178469817	79874.75718238697	76387.95624497853	37399.44658061358	38024.90666990402	51090.658141121625	30887.535073511786	69231.97931628101	67330.80611390455	35146.481060642865	74612.40639385142
70900.35984818815	47535.08452941501	58409.555384091815	62178.62730426913	59846.91520850532	48418.212171365136	41852.88228741845	48196.07656057312	42557.63017837366	59766.366973729775	73152.64659957969	78982.08240740627	68451.63824247547	34663.021833858955	61513.40477353584	78564.5979500577	50951.72615420078	52282.70839927878	48074.26970191985	73581.24802245988	79844.06294763825	76382.06169128143	37391.79496548367	38024.744189338664	51088.13232225189	30882.370525623173	69185.04173155292	67321.78544156729	35096.255202300104	74608.02973725354
70900.35824211565	47497.30899130958	58407.09552281331	62153.63197538158	59846.869925604675	48410.353206173604	41815.970017544285	48195.213212483	42512.440691519565	59706.06087959676	73145.30388129262	78977.41230580222	68451.53020560938	34662.19725070477	61412.02062968817	78561.93055907327	50906.40365744812	52280.42928143638	48006.76176441872	73577.46705025714	79825.2439298922	76278.56230462175	37390.37029889274	38020.35770091612	51086.0029957695	30881.073849873654	69161.51525285529	67314.49925772611	35039.26356069889	74605.90118717447
70900.35684389508	47476.5186926796	58392.39934815607	62148.66235308277	59842.527636818195	48400.74649812839	41784.134609314904	48194.72348975694	42455.64580856586	59682.10701642814	73141.11700469509	78976.5015904722	68444.56274448309	34659.90014392045	61396.56866866682	78561.47285859006	50874.30648501542	52279.35619182724	47941.969333368645	73577.0012720224	79747.44332483657	76173.18544708272	37389.350598871315	38015.03968149119	51084.88493943639	30880.5240349053	69148.83404979784	67301.99706451388	34912.80226501698	74603.6242642988
70900.35525902882	47444.13811334834	58381.35115899569	62139.23783622543	59822.73179927563	48397.00220250502	41745.81207608303	48193.748485708216	42368.466906465175	59576.6618858657	73132.54646320306	78973.13519089136	68381.22677067634	34657.24109200828	61360.010244166595	78556.62323578676	50841.15361687133	52274.52546430151	47941.9275581099	73576.96927573564	79624.35369411105	75976.40533779915	37384.400941446656	38006.16313090651	51082.46527061734	30871.206432709965	69131.8448793196	67216.0215795497	34868.15887807905	74598.15939146944
70900.3531308997	47402.1434973462	58378.16594457908	62136.75855325321	59805.347135318865	48392.71110030591	41692.32039526956	48191.15739250156	42349.469117107044	59296.54584334596	73130.27938456555	78968.13953677965	68316.68543690864	34655.52906805964	61311.0396217625	78555.84010833614	50807.12960755637	52271.86605539479	47941.40423726353	73573.89646920396	79473.04422163969	75878.47701709252	37384.04650155175	37994.31640691986	51071.314366037666	30753.12201488348	69115.42216440798	67184.0791633933	34799.59245088721	74595.35507896573
70900.34656084936	47380.38398559753	58370.066560306455	62130.11408433098	59777.141467724876	48390.94502834797	41645.329739523964	48187.090061259376	42231.22828513297	59041.980932377744	73129.92385767523	78954.00686814966	68268.81489761821	34654.70900177154	61266.05182884607	78553.02839149411	50766.480804477476	52271.617534308236	47938.68033802525	73569.8220963137	79438.57512305054	75729.21989639393	37381.23153648769	37981.59442491828	51066.57594587163	30663.558435838444	69090.06237803014	67155.47307149852	34739.72714276551	74586.37398290994
70900.33699625751	47372.87240435057	58352.98198882552	62126.33615052956	59758.85347830518	48389.48615716979	41590.42620774027	48184.95467567621	42117.5976550923	58915.21888668263	73128.91051320253	78932.64066860774	68225.17829664977	34653.83902447557	61252.477131512285	78553.02177171233	50734.426724881974	52268.926134265705	47937.943692399764	73568.52352945975	79435.44940525737	75650.6534511222	37376.690639893066	37949.109603474135	51064.21426866838	30527.2076435929	69036.95955178351	67100.34120473907	34696.70607758983	74586.37398290994
70900.31616255087	47360.54549694705	58348.1274362281	62119.464436289265	59679.081921211095	48388.45086844889	41554.77324153382	48183.04034918766	42065.28545556033	58531.6282057419	73125.99159400855	78910.55556933368	68221.6341961167	34651.40124582865	61249.16921319272	78552.24836009216	50713.594357094524	52266.513168975	47936.20908499142	73553.85845456205	79413.98208280357	75255.2171245427	37366.92897666107	37927.71279509323	51061.7080168409	30456.507886439937	68988.78191310371	67085.08556141802	34542.016506594904	74585.58802282285
70900.27766734302	47345.58067404937	58333.950221438696	62109.20944718306	59652.57762101676	48384.63039063913	41525.64637438049	48180.28206757288	42018.601298606	58298.403212257006	73123.39431128534	78881.66950066997	68216.73931609438	34649.57569922235	61239.27753209555	78552.1316844511	50652.87830034391	52263.590018885625	47936.13289636082	73524.47069903939	79378.65724360742	75161.24643238088	37355.754673148935	37925.83471563516	51057.20300083386	30246.29359485757	68834.89035474493	67066.52001273535	34472.588065801705	74582.54951514908
70900.22403333416	47341.36381320855	58328.046955413876	62096.143741822496	59596.47013983934	48376.5913859984	41476.76727587983	48178.23568292756	42008.21807022025	58186.984826066466	73122.09025868235	78857.54274005798	68212.30580230971	34648.1693785335	61227.24596781155	78551.89489876668	50608.665377213496	52255.31173717107	47936.12828038533	73496.72972213938	79350.47544773995	75068.1899091491	37351.10236787232	37925.57199443511	51053.88831810443	30106.40373789576	68781.11196398138	67049.98287042888	34438.05825537619	74580.51165323258
70900.20337952764	47336.93358006915	58318.92345458065	62094.16878134495	59573.70322621787	48371.03137033789	41431.51530306422	48170.26394980976	41954.661844793874	58166.67606888831	73120.8817706476	78829.89465774802	68195.00634265163	34643.87801008055	61224.44864014076	78551.70431111674	50529.482199268816	52246.775924727954	47936.07944921113	73481.4419282519	79337.67548790848	75052.48618239805	37344.16245697494	37925.40679314488	51051.55766001591	29890.479941452613	68764.25839016323	67033.32090068985	34407.40955082439	74579.90350415431
70900.13698235249	47336.31242359438	58314.49261400916	62091.80477871164	59563.24155177639	48363.09189983446	41390.867369301326	48156.1137452495	41891.978734891556	58117.45525437491	73118.4388637552	78806.91458827486	68191.58658614957	34637.45514873237	61213.635120743325	78550.1796124213	50365.252643952015	52236.54349918249	47935.99716739029	73467.86452509265	79309.39960692856	75018.0926775415	37319.93734273871	37925.23174080595	51045.94440863148	29839.330602441896	68750.98676662096	67010.40263194793	34392.87502674784	74579.18573210029
70900.02898060458	47335.66143913716	58295.44751055868	62089.298665528266	59550.49279927006	48351.12354543181	41341.210847162125	48138.443499964545	41779.04948192358	58084.73516901385	73115.15513891552	78801.98236387306	68186.8248686118	34636.40287285597	61208.59272488873	78546.50755134158	50244.300969010845	52201.14985103735	47935.873339604776	73451.63187053901	79244.1007464372	74968.75992578812	37311.19472218787	37924.80695064688	51043.339584477784	29830.6376477087	68732.55441350001	67009.99695625424	34387.451292834055	74578.72243481748
70899.93975949654	47335.20953417779	58271.11165251219	62085.06837439891	59531.00536100854	48349.097806155776	41326.83838962078	48136.942983790934	41678.123188511396	58040.6765866248	73110.17181436803	78795.44886598914	68182.84764966524	34634.59295112097	61206.22997190776	78537.7080016549	50153.39429144292	52048.679953710955	47935.620945543975	73442.90031174422	79151.79610054304	74942.1115842415	37298.852771326274	37923.39648309909	51037.28735147754	29815.06637649231	68692.01737346497	67008.98306582484	34381.463890422274	74578.1943762555
70899.74551648778	47334.4608279791	58241.66631673618	62080.908905376986	59480.444269817344	48347.547274722936	41285.30762803052	48129.34907608809	41582.789448472766	58029.14232622825	73105.56577102555	78792.74721763996	68176.35779296873	34633.37932532831	61198.430524505704	78530.80634520571	50066.63794493412	51877.10838846248	47935.418514187404	73433.6770189765	79117.66663525469	74911.37871603377	37287.72018112937	37922.658575497415	51029.15458190873	29815.050472151546	68670.89833970071	67006.5647307481	34363.80264475018	74576.90078641496
70899.46117771305	47332.816535664126	58196.4275519122	62070.60173097041	59428.371235891624	48347.414546254084	41249.86320582881	48124.88126665741	41551.11172005674	58026.910935116415	73098.7523352155	78790.76780338062	68173.0631128238	34631.12535976506	61190.378111132246	78520.84036558296	50061.58889853604	51738.98010217201	47935.040843462986	73429.4239359689	78981.55336564932	74865.48065107255	37282.275894208295	37921.75495533672	51019.5811402443	29814.869265558333	68614.04582756307	66992.39027146016	34341.94354364723	74574.93828282597
70898.7387709424	47331.82881414669	58194.332228446016	62065.58376002075	59402.22593905049	48347.30086669255	41236.89521730287	48117.4032877575	41461.88277564112	58021.596531301235	73092.7037548115	78789.1143050521	68165.94486828698	34629.45361812285	61184.876179444684	78516.12487758037	50060.128468460476	51677.20570622132	47934.814812991965	73421.11496523063	78802.48570450289	74784.85219225977	37280.994892492294	37921.293640157746	51012.53919759364	29812.784699267337	68579.51447092695	66974.3506143971	34314.70185495532	74574.31929590936
