# Supplementary material for: An improved FOX optimization algorithm using adaptive exploration and exploitation for global optimization
Source: PLoS One. 2025 Sep 18;20(9):e0331965. doi: 10.1371/journal.pone.0331965 (PMC12445531; doi:10.1371/journal.pone.0331965)
Supplement: S2 File — This compressed file contains all the results of the conducted experiments. Each main directory within the archive includes three subdirectories: Analysis, best_fit, and convergence. The best_fit and convergence folders contain the raw experimental data obtained from 30 independent runs. The Analysis folder includes tables and figures derived from these raw results. These files can be used to reproduce and further analyze the results presented in the manuscript. (ZIP) [file pone.0331965.s002.zip › cec2017/convergence/IPSO/C17F5.csv]

trial_1	trial_2	trial_3	trial_4	trial_5	trial_6	trial_7	trial_8	trial_9	trial_10	trial_11	trial_12	trial_13	trial_14	trial_15	trial_16	trial_17	trial_18	trial_19	trial_20	trial_21	trial_22	trial_23	trial_24	trial_25	trial_26	trial_27	trial_28	trial_29	trial_30
500.1087979470697	500.06949890103516	500.11973805001526	500.1108149914702	500.1135603403335	500.106223617676	500.10795799985436	500.10046870622045	500.10861861129655	500.14067263685126	500.11914104148985	500.1316503378677	500.14090923459855	500.11711316154214	500.15647283413614	500.13272391373323	500.06814884238605	500.094219186006	500.1003794199296	500.07747398367246	500.1117136334095	500.1283668571984	500.12080903535525	500.11903687087874	500.119923745755	500.11862877973925	500.09052398644747	500.10813258287953	500.1570584646032	500.13209488187766
500.0928848088236	500.06887375705105	500.105399336237	500.0958434840428	500.062454752525	500.08456479560436	500.0834605754812	500.06469065180005	500.0534695526016	500.1081807067807	500.11107090130224	500.08870193197765	500.1054438700744	500.10906910561954	500.1557726766664	500.11985873104146	500.0681339079833	500.0919120092259	500.0943667809127	500.0644450736553	500.1101305210038	500.1103839052496	500.0727392324932	500.11540957826105	500.10152980443684	500.11798916251814	500.08519708890765	500.10407657849424	500.0676362809327	500.1259571837509
500.0907381611519	500.0629451029793	500.10382207542915	500.0900057141095	500.06144709469066	500.0606786100201	500.0657701217917	500.06187067794593	500.05346950332296	500.10237404264706	500.08550666045574	500.08784819953183	500.09229959382674	500.08156930723817	500.1555387334754	500.1046786725457	500.0665849013779	500.0693288790255	500.08594903057735	500.062847414901	500.10490909353297	500.0909386433914	500.0483804445292	500.1078321129226	500.0640640427404	500.0495999607231	500.0725684642072	500.104076035912	500.0419494204195	500.0830836900634
500.079366602857	500.0596181315406	500.0912860451533	500.08997526964595	500.0315037424874	500.0480293144059	500.0439496358466	500.05177556783275	500.0534694862213	500.09432193844617	500.07419225848474	500.08677028544605	500.08925142988863	500.07210226951145	500.1385370023382	500.0959722529598	500.06478384478123	500.04452085866365	500.0789588516866	500.0626956253283	500.09816718387225	500.0319157110361	500.0456423179878	500.1024066232209	500.0500925405769	500.0473268254291	500.04681989188157	500.1037645045987	500.0414193754518	500.07310909541053
500.070611576212	500.05743909901855	500.08553545742126	500.0898863594353	500.02614010204246	500.047294490511	500.0425516625334	500.01187797666086	500.0532192467472	500.0856669579875	500.05823772284816	500.0810329287072	500.08651515614173	500.0696712904355	500.123494811811	500.0717193180053	500.0623040384948	500.02913851138175	500.07106460563483	500.0558350706199	500.0951051300508	500.0319011188726	500.04511384941935	500.07175674619964	500.0411379704629	500.04713496879765	500.04053850317007	500.0990687337418	500.0375382604965	500.0728460764398
500.0664267721285	500.0457138983483	500.0832116264111	500.08984788480944	500.02219672857893	500.0456085204381	500.04108562309347	500.0118589440021	500.0502301496235	500.0761309071276	500.0519272093599	500.0672031747104	500.0818947038334	500.06865153872695	500.10814979373697	500.0622362826989	500.0615169562019	500.0290424268234	500.06743402148027	500.051543467034	500.0941873197294	500.02997716449534	500.0449786291499	500.07081436236984	500.04086302467323	500.04705182719425	500.03275256102063	500.09276063539687	500.0328507382483	500.0701999468564
500.05568042127817	500.0454963452263	500.0745530424059	500.08637047772726	500.0221289668023	500.04534902547397	500.0408927455866	500.01008457211077	500.0494801640882	500.06914956591277	500.05156585597365	500.0554527675195	500.0790737275346	500.0681897565448	500.10698887348934	500.0587410011732	500.05942064058047	500.02900407932634	500.0637601524831	500.0426965641345	500.09391826154075	500.0295710061488	500.0442084233132	500.0706732262014	500.0395689666359	500.0344651215762	500.02760380335457	500.0927606340163	500.0325482512847	500.06522591219266
500.054569357264	500.04304558010574	500.0721256016567	500.07731219777713	500.0216796564353	500.04498261163155	500.0408727127917	500.00618068353907	500.04674241130937	500.06759628138104	500.0512954716074	500.05313842199604	500.0767960154913	500.06720976711875	500.10068628889064	500.0546950871905	500.0582319422074	500.02721409759107	500.05973164149134	500.04252705918344	500.0924299942934	500.02845042409274	500.04374799836296	500.070162715225	500.0394072929041	500.03434828737755	500.02530351475457	500.08888275224626	500.02531631091284	500.0642790060259
500.05309245658856	500.04288490873466	500.06262420730025	500.0541118650122	500.02018398554236	500.0449390472204	500.03961141928255	500.0061178721039	500.0462963663327	500.0675814750703	500.05055493495234	500.0515117240717	500.06289032967555	500.06516290001406	500.0997941684395	500.0522377851091	500.0582299801613	500.02576145492094	500.0571742936404	500.04249577192115	500.08878686938107	500.02842367205403	500.04248414589057	500.069972880093	500.03910969039697	500.03434574584594	500.02373655620454	500.0874611446355	500.02279342499605	500.0604875818704
500.05280091382497	500.04259192326043	500.0611314402469	500.0532969119855	500.01980054226686	500.0448334327845	500.0338147275203	500.00606906059767	500.0447771119757	500.06757735832235	500.0500647920709	500.05039723247785	500.06224044629397	500.06218710054833	500.0997115618204	500.0502672530049	500.0439333356672	500.0203684987816	500.05715099869667	500.04171772908114	500.08812735071194	500.02818911080533	500.0411256888432	500.06785554747563	500.0386951363311	500.03327401301436	500.02252460430265	500.08542122054354	500.0219177592501	500.05908637015557
500.05183992503385	500.0415107442588	500.05424335248995	500.0487499616873	500.0195306210466	500.04476114614124	500.03331699668917	500.005846802091	500.04287114739526	500.06569669538715	500.04999494402034	500.0468110699959	500.06183243807317	500.061356869654	500.0996859520225	500.04953855157794	500.0414375924184	500.0155361702662	500.0564417377743	500.04057214403156	500.0856053562595	500.02809702829427	500.04072184254824	500.06734645768023	500.03843158660965	500.031774477156	500.0213427109354	500.07760812213013	500.01585564296346	500.0574985429424
500.0514902261161	500.03849926183585	500.0531489112387	500.0456032592294	500.01927482968705	500.04289435581916	500.03324192689985	500.0055909645239	500.04246530200015	500.0653518818408	500.04990731706545	500.0466030944551	500.06176292319236	500.0607497650559	500.0990156389478	500.04934577506475	500.0375705947896	500.00918188894667	500.05442149660996	500.0405159615233	500.0849350316437	500.0269777808374	500.0368320203749	500.06515188204077	500.0372221756659	500.0297013011302	500.0210424402833	500.0760125932653	500.01521060592086	500.0554342255518
500.04966190477046	500.0384173035463	500.05312352564385	500.0451093991065	500.0192708476514	500.04267912459017	500.03225650675614	500.0052936305964	500.0418123255468	500.06472742090205	500.04923580503765	500.0465803609499	500.0614504227121	500.0605881739261	500.0809429829444	500.0490083254811	500.0361313191262	500.00840250523936	500.0502962014999	500.0404831625561	500.0844265725751	500.026832954301	500.0364742561562	500.06235231301014	500.0368350580564	500.0293382011057	500.0199243135348	500.07343640246637	500.0148497262127	500.0540450678113
500.04919046346714	500.0346848832504	500.053113396448	500.04464423602747	500.01916795174316	500.0418927564623	500.0322022317897	500.0052718320894	500.0400433000753	500.06245597288483	500.0486132290597	500.04655414271116	500.06022121581384	500.0602807158859	500.08070909353364	500.0465244740978	500.0349950053893	500.0082511653057	500.0489182002987	500.0392809127741	500.08340216219545	500.0266533528219	500.0361272449498	500.06202362673446	500.03677652701424	500.02827271550524	500.01957520427453	500.07291154033777	500.0131583111031	500.0522516751157
500.0489832070114	500.03413913369957	500.0530638104309	500.040141678659	500.0191135775795	500.0397492681184	500.0318808224418	500.0051703646629	500.03967236149026	500.0614784355249	500.0486059800461	500.0464595198071	500.0591200924658	500.0539425256856	500.07846164728676	500.0451377567013	500.03471399142535	500.0078204936989	500.0482919546138	500.0300417046894	500.0829370985929	500.02618526293503	500.035423174941	500.0581259766239	500.0366955247072	500.0277208290832	500.0194579549885	500.07175569314853	500.01274164229585	500.0507239702496
500.0487830710342	500.0328414031031	500.0530615159238	500.0370579287492	500.0190000795103	500.03927134382917	500.03181170799513	500.0047760682612	500.0391809205574	500.05963854490057	500.04792048794695	500.0462179524619	500.05723854414055	500.05393642381136	500.07554686766827	500.0451066254212	500.0340545192907	500.0072101925455	500.0469756939302	500.03000095988	500.0829011258307	500.0256921801024	500.03542047418034	500.0464530637813	500.03668465509264	500.02727253882927	500.01906678467554	500.0691527792561	500.012716060286	500.05059546415947
500.0480307540978	500.0317795231663	500.0530612026909	500.0366552177388	500.0187126742994	500.0392630842995	500.03166960973834	500.0047471893134	500.0390805125102	500.0591554816577	500.04709065219447	500.0458239239314	500.05718500206973	500.0528833142165	500.0753594516879	500.0448338811371	500.0291980451725	500.0070764435339	500.0444559035005	500.02992786549135	500.08282750408983	500.0227722856672	500.0338893683045	500.04532226205754	500.03617938750443	500.0268445736573	500.018969550641	500.06896857920134	500.0127141730193	500.05053227703513
500.04784841547644	500.0314283783641	500.0530601205896	500.0359500735372	500.01615755603865	500.03925714479396	500.03166148726046	500.0047255458779	500.03741616958274	500.05886226280046	500.0469323292829	500.0457838365546	500.0571592373688	500.04972543747965	500.0749038264535	500.0428132806473	500.02919349905955	500.0062796360768	500.0438487812725	500.029836764893	500.08272261402675	500.0226988394947	500.0338856530508	500.04532225297237	500.0338665117209	500.0268428125388	500.01895907112925	500.0664464333237	500.0127140226464	500.04932960459945
500.04701758906526	500.0314124983597	500.05303149996934	500.03584408104865	500.01602612318146	500.03862063996894	500.0316586532726	500.0046694253905	500.03627970235016	500.05859185235585	500.0469314616668	500.0452321015227	500.05705009330944	500.04861485141316	500.07395731058665	500.0422321585247	500.0286047262345	500.006188024267	500.04341415745847	500.02967187999394	500.0826613723017	500.0226309301025	500.03388417329836	500.04532043217506	500.0335824692699	500.02684138358535	500.0187447895865	500.0648330256603	500.01271308863403	500.04890931971863
500.04698243156463	500.0312954293589	500.05292240125107	500.03584370470236	500.01559034627377	500.0378347923196	500.03165762666333	500.0046385672563	500.0362613943076	500.0579739677971	500.0469151107289	500.04508678372247	500.05703399364717	500.0485561736711	500.07116859396905	500.04211674050714	500.02802512053546	500.0061270113074	500.0418446798048	500.0293227857709	500.0813766847455	500.0225895962739	500.0338742621859	500.04517345992053	500.0320615629021	500.02684027233954	500.01825780219536	500.0644789972271	500.01271251844133	500.04855459800416
500.0468596864532	500.03128720624994	500.05282323493503	500.03570417601617	500.0155788844723	500.03710606813695	500.0316558256828	500.00462107758796	500.03613803319377	500.0575595869984	500.04679887926164	500.0446975346196	500.05701510672645	500.0484219051805	500.0688435291111	500.0420176463822	500.02708758365577	500.00594101283247	500.0407822493877	500.02919365357394	500.0790676683214	500.02241663426133	500.0338550833078	500.0445202471081	500.03184919603393	500.02683885798245	500.01825132537164	500.0642724798725	500.0127064992306	500.0482865490891
500.0467263342178	500.0312810368453	500.05281362573487	500.0346647679053	500.0155729225031	500.0370988806009	500.0316541682344	500.0045365557304	500.0359941756799	500.05742783007884	500.0464362116171	500.04469684169084	500.05699529944457	500.0483664730983	500.06565048282044	500.04201001610255	500.02580188650245	500.00537165587394	500.0405822052208	500.0291146481843	500.0765069666999	500.02222287725453	500.0338479780423	500.04399632260584	500.0314856833089	500.0268375774729	500.0182373449389	500.06399151943214	500.0126252334354	500.0482545036568
500.0467255639857	500.0312698629366	500.05281227314146	500.03437126406124	500.0155676081518	500.0370978983984	500.031611100398	500.0045322846538	500.03584119016284	500.05730662364266	500.04388030427646	500.0446122719001	500.056880486441	500.0483411360395	500.0651718172851	500.04200381702185	500.0257860087524	500.0051953433394	500.04049013744793	500.0290888001997	500.07540716923427	500.0221580056297	500.033828076444	500.0439899567816	500.03118916975603	500.02683666865005	500.01823259396605	500.0635883475716	500.01252139456443	500.0482466671146
500.0464943190745	500.0312121917093	500.0528070492523	500.03437109341354	500.0155414678641	500.0370523062952	500.0316085565739	500.00452988280875	500.03580423422665	500.05727770841816	500.04297734801656	500.04460198481047	500.0565908622039	500.04831835792936	500.06485029980917	500.0401946176509	500.0257597242137	500.00517630085096	500.0404019067966	500.02905755373376	500.0753831328843	500.0220785471505	500.0336901091599	500.04398335797157	500.03115442076484	500.026836385021	500.01823241197076	500.0633083405353	500.01236450185274	500.04823171734927
500.04637352041055	500.0311660356797	500.05269503048703	500.0343703524354	500.01553978098866	500.0369700849436	500.03159532754336	500.0045257149682	500.03564481120253	500.0572515768931	500.04285006417956	500.0439738233656	500.0563384901591	500.04831248626385	500.06472353664617	500.03985376212034	500.0256543976681	500.00517348566206	500.0402099917814	500.0289508108342	500.07537550988076	500.02200882675675	500.0336770796839	500.0439741832258	500.0311506016995	500.02683600159105	500.01822721818974	500.0623785979999	500.01235749320847	500.0482271104565
500.0463125422813	500.0309809856534	500.05269244418736	500.0343690636426	500.0155397565937	500.0367524439425	500.03153784773303	500.0045209060333	500.0354899561782	500.05724283021164	500.04232895936036	500.0438196297457	500.05630302678424	500.04825956555374	500.06458598109907	500.039619276457	500.02541957066126	500.00517029732555	500.04019857768986	500.0279863227713	500.075353599907	500.02136338903404	500.03365873886844	500.04391642598364	500.03112274709684	500.02683537331023	500.01712238875416	500.06219745082984	500.0123373905976	500.04821933222627
500.04629772542535	500.0309750312642	500.0525658999451	500.03436576854375	500.0155397505816	500.0365701018392	500.0315183000498	500.00451494361926	500.0354245507069	500.0572375287822	500.04199397682885	500.04373954388194	500.0562773218287	500.0472875613198	500.06458311038244	500.03942008232457	500.0252717703898	500.0051680217346	500.04018205289424	500.0279855054115	500.0752238912824	500.0213065401148	500.03356847685717	500.04336040809255	500.0311223662909	500.02683537149727	500.0154285008764	500.0620749409062	500.0122326123885	500.04819026161243
500.0462964838402	500.030963799334	500.05253648969557	500.03436249113344	500.01553968090434	500.0349357039374	500.03146699812805	500.00446932631127	500.03473575599185	500.057169399842	500.041195663882	500.04373073637237	500.05626889993613	500.04728708583394	500.06343858091026	500.0393796619254	500.02437836588456	500.0051575372693	500.04007674763454	500.02798500938854	500.0752182126307	500.0207976115768	500.0335143531744	500.04312878554396	500.03112174447824	500.0268353498741	500.0154284972213	500.062012749303	500.0122084312811	500.0480123713133
500.046269902349	500.03096331430436	500.05251174722343	500.03436116328055	500.0154901100883	500.03451617720293	500.03133145849563	500.0044690864156	500.03350732061654	500.05715465020205	500.03919211224365	500.0437295588452	500.0562688090838	500.0471568368213	500.0632002811952	500.03913000278186	500.02402271373	500.0051510968963	500.03971209241695	500.0279832432283	500.0752121456394	500.02047068078116	500.03348225399674	500.04309825036484	500.0311185092868	500.0268351368141	500.0154284646322	500.0608340758463	500.01220837394095	500.04800007937257
500.04626990113337	500.03096248037167	500.05241435182666	500.0343610118802	500.01537325229015	500.0337143297292	500.0313301807778	500.0044689442938	500.0332158263442	500.05714965630943	500.03916056547195	500.0436628852814	500.05626880053666	500.0467568870039	500.06318896897005	500.03786407974314	500.02328323415577	500.00514401621194	500.0392085140095	500.0279822153494	500.07518153037006	500.0204625246415	500.03343772415275	500.0430232271043	500.03111818609165	500.02683451802585	500.01542231880916	500.0604813565661	500.01220553635534	500.04798874433374
500.04626989641844	500.0309587947673	500.05215777826123	500.03436089159595	500.01537325229015	500.0332885787178	500.03131925225836	500.00446823689106	500.03321571734045	500.05714706715094	500.03647004581467	500.04316333807844	500.0562668252188	500.04627968516957	500.06314512708104	500.0374699222829	500.0230718960929	500.00514076444176	500.0391889743585	500.02798121590183	500.0751487360508	500.0202854152663	500.033258551361	500.04300568026156	500.03111614643	500.0268343237555	500.0154161702471	500.0603255818624	500.0122052143565	500.0479695657021
500.04626982349566	500.0309560003605	500.0521236508895	500.0343607316639	500.0153732504359	500.0324364260111	500.03131701144764	500.00446644650873	500.033215042057	500.0571454747758	500.03599735960506	500.0429829910479	500.05625021581983	500.04617711458314	500.0630995433618	500.0374044429808	500.02278716394017	500.00513003330104	500.0391883467447	500.0279756526357	500.07504337972597	500.02014631508814	500.0327190121843	500.0429938172384	500.0311091336739	500.02683432040243	500.01540325787147	500.06019494629476	500.0122045791778	500.04772769105347
500.04626897563446	500.0309558565891	500.05209143455	500.0343606972308	500.0153732019163	500.0275373434119	500.0313059142418	500.00446639594423	500.03320544341244	500.05714422622145	500.0359973061951	500.0429255739209	500.0558444346563	500.0456129187862	500.0630758297977	500.03692261487606	500.02260252336936	500.0051298972772	500.0391880633243	500.027975234995	500.07504289632806	500.0198844314426	500.0327190108797	500.0429917204518	500.0310678108264	500.0268343200963	500.01527672442046	500.06019100171727	500.01220326501027	500.0476762318762
500.0462688035288	500.03095547078556	500.0520580377884	500.03436049082313	500.0153731857832	500.02664125460007	500.03121005020313	500.0044663922496	500.0331657269632	500.05713928114085	500.03546185145524	500.042877825862	500.0557065286319	500.0445552859674	500.06305256032687	500.0360283608739	500.0222196976449	500.0051287727302	500.0391880597329	500.0279748420455	500.0750231712809	500.01974199722633	500.0326998503075	500.0429885168337	500.03084615853857	500.02683432002044	500.01509459688606	500.06016362986014	500.01220259755524	500.0476754063332
500.0462687689885	500.0309553188106	500.05198045366615	500.0343604565934	500.01537283123605	500.0264225437177	500.03111363217226	500.00446639207547	500.03268165846197	500.05713874839944	500.0352515326709	500.0428373251181	500.05539688379275	500.04448453974317	500.05934162135026	500.03308060049955	500.02212056750415	500.005127912068	500.0391873666521	500.02795113588695	500.0750161238264	500.0195495434932	500.0325724307676	500.0429862560745	500.029707815809	500.02683431999054	500.0150197243916	500.0601421291435	500.012202089369	500.0476711176027
500.0462687516672	500.0309553066177	500.05197985807905	500.0343596493936	500.0153709196977	500.02625038092623	500.0310252987533	500.0044663920038	500.03222306819157	500.0571387081027	500.0347475516183	500.04282962601275	500.0553283022504	500.0444837543646	500.05135421968396	500.0329991891196	500.0221109362514	500.0051278002437	500.03918726923825	500.02789008321463	500.0750150226857	500.0194686618233	500.03255557665545	500.0429860467608	500.0294280216471	500.02683429858865	500.01481685963995	500.0600268031009	500.0122020701941	500.0476560123072
500.04626868835425	500.03095527543525	500.05197923978477	500.0343577842565	500.0153571783391	500.0261339537845	500.0309965300912	500.00446639173583	500.0320887611508	500.0571384912131	500.0347467234899	500.04282903907745	500.0552430245479	500.04447046222845	500.044772481965	500.03288843380756	500.0221088723675	500.0051256226445	500.0391872334569	500.02740885886897	500.0749799718087	500.01942419561436	500.0325549555171	500.04298556955433	500.02891582938446	500.0268342975899	500.01479141626663	500.0593143245318	500.01220206828714	500.0475784987755
500.0462686752134	500.030955275144	500.05197633043105	500.03435758205273	500.01513601869726	500.02569132475816	500.03037716200066	500.0044663913513	500.0320674809183	500.05713549125124	500.03474555351914	500.04282877893945	500.0552430176181	500.044448716764	500.0441034570522	500.0326250112589	500.02210874838534	500.00512518449517	500.03918718186384	500.0271983434986	500.07488229376577	500.01938949131693	500.0325546526625	500.0429855293224	500.0285181035063	500.0268342621259	500.0147901690517	500.0591620517512	500.01220206795	500.0475401951751
500.04626867492277	500.0309552724035	500.05196132562475	500.0343575566884	500.0151353787515	500.0252470423303	500.02997679173774	500.00446639029855	500.0320673689518	500.05713340497766	500.03463317139455	500.04282877002095	500.0552429583394	500.04443536878284	500.04330758898794	500.032608039241	500.02210870661384	500.00512496863274	500.03918709425926	500.027180030411	500.074874426882	500.01938006001336	500.0325543905473	500.0429854446758	500.02849849742444	500.02683416856433	500.01477368577946	500.0589781311602	500.0122020679422	500.04747994373724
500.04626867476554	500.0309552580067	500.05193310724155	500.0343575387041	500.0151326479958	500.023702199801	500.0298722092975	500.00446638841123	500.0320668729023	500.05712896553626	500.0342657806928	500.0428287653358	500.05524270394983	500.04442708004177	500.04291890709055	500.0314943624827	500.0221085909693	500.00512490998517	500.03918707870537	500.0271763173989	500.07487220688614	500.0193778761361	500.0325536368584	500.0429817970028	500.02849830227365	500.0268341370452	500.01473965241814	500.05897432612676	500.01220206793835	500.0472828713638
500.04626840338864	500.03095522774174	500.0518703568706	500.03435753182595	500.01512778064193	500.02346577777746	500.0297824338927	500.004466371033	500.03206651601135	500.0571278461977	500.0338415489595	500.0428287555963	500.05523903504184	500.04436547115347	500.03821019971446	500.0313423776876	500.022108580463	500.0051248822748	500.03918707318314	500.02717388288255	500.0748693778627	500.0193765737225	500.03255297485794	500.042979901696	500.02849690155256	500.02683410962146	500.01395161971436	500.0587192473164	500.0121654553205	500.0468831443793
500.0462524252692	500.0309552208815	500.05168941066717	500.034357527319	500.0151274479504	500.02344236039653	500.02978078710066	500.00446631511784	500.03206505834464	500.05712230873314	500.0307004531815	500.04282875092684	500.0551477094684	500.0443207307532	500.03820642391855	500.03130391597955	500.02210857353776	500.00512487959764	500.0391870463518	500.0271710357894	500.07485121502685	500.01936711784754	500.03255176947306	500.04297929896694	500.02849506130053	500.02683409910514	500.01348619055716	500.0586402685305	500.01214634043146	500.0465527232192
500.0462262833779	500.03095520079427	500.0516385949558	500.03435744138744	500.01512321791864	500.0233291762245	500.029763522924	500.0044663002358	500.03204300523385	500.05712206178436	500.02760133341206	500.042828750085	500.055145369124	500.04420421554374	500.0382058739408	500.0312876074235	500.0221085703658	500.00512487547206	500.03918701786785	500.02716305451446	500.0748300717693	500.0193620743767	500.03255174042494	500.0429792462037	500.0284396380914	500.0268340708277	500.01348296045603	500.0584255723366	500.0121436446185	500.04647712848345
500.04622464265447	500.03095502705634	500.0515788719879	500.0343573691369	500.01509112022273	500.0232262831958	500.02968369376975	500.00446628566135	500.03202738912233	500.0571220259608	500.0273638209584	500.0428287481916	500.05514406654277	500.0441974952907	500.03818349541245	500.0312737645827	500.02210856021725	500.00512487515437	500.03918699934053	500.0271627015793	500.0747943597791	500.0193618472847	500.03255170348115	500.04297921235025	500.02842781694295	500.02683407082736	500.01347248835765	500.0577102506158	500.0121436275189	500.04647645746917
500.0462106661599	500.03095492856204	500.05150835092155	500.0343573663888	500.01508836535146	500.0232240688841	500.0296684610381	500.00446625882944	500.0320259583683	500.0571217301829	500.0273435414494	500.04282874740744	500.0551308971202	500.0441934096562	500.0380869301016	500.03124636502713	500.02210855017404	500.00512487513714	500.03918694392394	500.0271624684545	500.07474886825577	500.0193614764508	500.03254867201343	500.0429791673841	500.02839135364604	500.02683407082577	500.0134021775208	500.0550443810756	500.0121436274459	500.0464669775987
500.04616169686085	500.0309549272936	500.0513492642953	500.0343573658256	500.01508754008745	500.0232238124505	500.02961702708103	500.00446625154325	500.03202595836774	500.05712034888575	500.0272798040129	500.0428287469006	500.05502999285426	500.0441923900072	500.0379986052522	500.0312209395694	500.0221085259293	500.0051248751173	500.0391868745617	500.0271615163684	500.0747279593618	500.0193612254705	500.0325351191523	500.0429791489401	500.02838449404055	500.0268340708247	500.01259232573733	500.05340722933386	500.01214362727563	500.0463373654543
500.04612285017294	500.0309549208401	500.0513318170403	500.03435736337497	500.0150769832233	500.02321271717966	500.02950774011043	500.00446623088413	500.03202594953257	500.0571196281079	500.0271119920738	500.0428287467212	500.0533082217457	500.0441912242338	500.03795120608424	500.03121768113937	500.02210851889527	500.0051248751172	500.0391867237292	500.02716054073915	500.07467555434573	500.0193600922816	500.0324318375971	500.04297897064123	500.02838390867333	500.0268340708246	500.0125725596773	500.05339065344236	500.0121436270295	500.046335201015
500.04587655381675	500.0309535365447	500.0512455343742	500.0343573512431	500.0150740239162	500.0231895064596	500.02892130840326	500.004466227804	500.032025869961	500.0571195597444	500.02704577781736	500.04282874671	500.05328148949025	500.0441899641542	500.0378710776881	500.03120189598707	500.02210851852107	500.0051248751054	500.03918573245005	500.0270921757958	500.0745912149167	500.01928850899776	500.0323898656806	500.0429789261239	500.02834806509196	500.0268340708243	500.0125517593474	500.0533898396126	500.0121436269247	500.0463277222538
500.0453042459707	500.03094524815185	500.05054623682344	500.03435734664254	500.0150718048541	500.0231699133699	500.02889475046993	500.00446622505035	500.03202560474097	500.05711949739134	500.0270180392518	500.04282874662937	500.053274015643	500.0441896623468	500.03782202025826	500.03120020835155	500.0221085182052	500.0051248750522	500.03918453425047	500.02560250184035	500.07458224266946	500.0192324579666	500.0323222887989	500.0429789256773	500.0281399654751	500.0268340708243	500.0124750772829	500.05338940669617	500.0121436266776	500.0463095926578
500.0451119969709	500.0309451385129	500.0503844946524	500.0343573394717	500.0150700594119	500.0231612383781	500.02864332395626	500.0044662238095	500.03202534040105	500.0571193362438	500.02700899857655	500.0428287465018	500.05326553677196	500.04418904869107	500.0378145290869	500.0311650614152	500.0221085172411	500.00512487503426	500.0391826124362	500.019585233018	500.0745817589799	500.0188058676325	500.03215035232125	500.04297848039397	500.02721407565286	500.02683407082424	500.0122850929465	500.05338940494585	500.0121436265395	500.0462240290554
500.04479438195557	500.0309451100424	500.0503844946524	500.03435733943763	500.0150700211598	500.02314454826717	500.02861249524614	500.00446622337984	500.0320252958415	500.05711896101303	500.0270047086682	500.0428287464136	500.05321405047056	500.04418891348286	500.03781100125894	500.03113595199176	500.0221085163921	500.00512487503363	500.0391791096208	500.018806856345	500.0745816693432	500.0182946976558	500.0318895280585	500.0429769117021	500.0271834235841	500.0268340708242	500.012283607013	500.0533893907955	500.01214362637177	500.0462035120753
500.04459564255563	500.03075183028835	500.05038054772865	500.03435733936595	500.0150699982134	500.023137721552	500.02857908035617	500.0044662233201	500.0320197330058	500.05711837762226	500.02699876799676	500.04282874631247	500.05310355075704	500.04418842505476	500.0375244127116	500.03112172510845	500.0221085036862	500.0051248750331	500.03917658182917	500.0186603399028	500.0745816566239	500.01828089806406	500.0313882218541	500.0429476971478	500.0271834235841	500.0268340708242	500.01228355519487	500.05338938982686	500.0121436229293	500.0462032998668
500.0423329774625	500.0306450028734	500.0494211347509	500.0343573393507	500.01506999242827	500.02279034693646	500.0285747110363	500.0044662233194	500.03201910489753	500.0571182083047	500.0269985356184	500.04282874614097	500.05300389769076	500.0441881857208	500.0372762939322	500.03112130538557	500.022108491812	500.005124875033	500.03917602275925	500.0186241140677	500.07458145599963	500.0182648276266	500.03109506090595	500.0429425615778	500.02718324381385	500.0268340708241	500.0122723858686	500.0533893877449	500.01214362284827	500.0462032913542
500.0406160150665	500.03064458179733	500.04920172194664	500.03435733934543	500.0150699845363	500.02265087365976	500.02855466549767	500.00446622331765	500.0320187359424	500.0571177467145	500.0269796764576	500.04282874589666	500.0508567342344	500.04418814646806	500.03711215878326	500.0311198776753	500.0221082649528	500.00512487503295	500.03917439323203	500.01698667016456	500.0745813957189	500.01824404277806	500.03001854761914	500.04294102220234	500.0271831268755	500.02683407082407	500.0122106055605	500.0533893871988	500.0121436224747	500.0462032028033
500.0359981428816	500.03064433454995	500.04918682935704	500.0343573393439	500.0150699835745	500.0215718114058	500.0285525501438	500.00446622331754	500.0320183005456	500.05711711675553	500.02697858715226	500.04282874584925	500.0489767866606	500.04418749854784	500.03710766520453	500.03111583774586	500.02210817858594	500.0051248750329	500.0391741465207	500.0167317824979	500.0745813540588	500.01824032766154	500.02872603160387	500.0429410102686	500.0271827439881	500.026834070824	500.01220918928965	500.0533893869116	500.0121436211528	500.0462031749342
500.03578273109963	500.03064329624965	500.0491404734296	500.0343573393438	500.01506998287016	500.0213668970515	500.02855218072176	500.0044662233175	500.0320175866109	500.0571170986838	500.02697703233196	500.0428287457562	500.0484907090234	500.0441873607805	500.03710048584315	500.0311139131108	500.0221081682468	500.0051248750324	500.03917379346166	500.01661492300457	500.074581305446	500.0181989439071	500.0287248906747	500.04294101018417	500.0271822619058	500.026834070824	500.01220621611026	500.05338938368413	500.0121435819474	500.0462028445764
500.0357430403233	500.0306411935554	500.04792403386244	500.0343573393436	500.0150699827084	500.0213659873309	500.0285520631369	500.0044662233175	500.032014754137	500.05711702881837	500.0269742055867	500.0428287457393	500.0482109497606	500.04418725322165	500.03707756266084	500.0311135694509	500.02210813939485	500.00512487503204	500.03917359374094	500.016436403505	500.0745757054087	500.0181484804237	500.02862974900927	500.04294100863825	500.0271815776569	500.026834070824	500.0122040119137	500.0533893788219	500.01214312632106	500.04620204416636
500.0357220034093	500.03063276144803	500.04104859295757	500.0343573393436	500.01506998264125	500.0213635037856	500.0285461035227	500.00446622331737	500.032013093842	500.05711693739323	500.0269696575918	500.04282874557873	500.0471360555749	500.04418717715174	500.03707489064385	500.0311133663669	500.0221081293496	500.005124875031	500.03917342529553	500.01631347487165	500.0745693690305	500.0181118932567	500.02769267624944	500.04294100347823	500.0271811295493	500.026834070824	500.01217244697307	500.05338937050584	500.0121430130627	500.04620186929316
500.03500195191305	500.0306314440906	500.040817187113	500.0343573393436	500.01506998262414	500.0213526196455	500.0285424766517	500.00446622331737	500.0320130858487	500.05711693670986	500.02693775026046	500.0428287445906	500.04586739074506	500.04418716675485	500.03707165473065	500.0311133533164	500.02210812912904	500.00512487503096	500.0391733881352	500.0159232319152	500.0745652367887	500.01809442402543	500.02708327835956	500.04294100143676	500.0271810816897	500.026834070824	500.0121433756169	500.0533893703109	500.01214272517575	500.04620158216846
500.0347430361024	500.0306264268924	500.0407960093864	500.0343573393436	500.01506998262386	500.02134482085563	500.02852630931994	500.00446622331725	500.03201308272463	500.0571169241113	500.02684542288534	500.04282831416805	500.04519152604877	500.04418709207005	500.0370579162926	500.03111335105444	500.0221081287915	500.0051248750309	500.0391732906075	500.0156697950607	500.0745608208488	500.01800924027583	500.02699345367586	500.0429409972522	500.0271810415143	500.026834070824	500.01212665875926	500.0533893702757	500.012137901369	500.0462014530164
500.0346966505276	500.03062623751276	500.04078921149	500.0343573393436	500.01506998262244	500.02131272909384	500.0284301999235	500.00446622331646	500.0320130667079	500.0571167041684	500.0266383285434	500.042817291979	500.0442686819699	500.04418709005927	500.0367269930626	500.0311133497629	500.0221081285034	500.0051248750309	500.039173252725	500.0153799572774	500.07455315884414	500.0179839625674	500.0269757251271	500.0428318966078	500.0271809801835	500.026834070824	500.01210328631805	500.0533893702726	500.0121368793593	500.0462014523616
500.03466450642424	500.03062340925266	500.04074522886793	500.0343573393436	500.0150699826223	500.021309661483	500.02842860734745	500.00446622331555	500.0320130003898	500.0571164718404	500.026625906327	500.04277481768855	500.0435538978744	500.04418708997423	500.0352498246644	500.031113343016	500.02210812784665	500.0051248750309	500.03917324544733	500.01514326720456	500.0745335256589	500.01790968725555	500.0269543520034	500.0427434110117	500.02718094292834	500.026834070824	500.0120817400115	500.05338937025977	500.01213641744175	500.04620145235356
500.0346332701025	500.0305752637917	500.04072613904526	500.0343573393436	500.0150699826221	500.0212803213227	500.02842832780306	500.0044662233139	500.0320127763997	500.0571164714012	500.02643817725385	500.04275106305	500.0394205571493	500.0441870897183	500.03523910071823	500.03077961778513	500.02210812780186	500.0051248750309	500.0391732370108	500.0143540420081	500.0745243474862	500.0179074094695	500.0269502694632	500.04273015618423	500.0271807742998	500.026834070824	500.012080468402	500.0533893701894	500.0121355390398	500.04620145231456
500.0346042858729	500.0304154153914	500.0406315334772	500.0343573393436	500.0150699826221	500.0212729663529	500.02842822396843	500.0044662233134	500.03201274599456	500.0571164629239	500.026287227769	500.0427262517646	500.03939967284765	500.04418708958815	500.0352249405096	500.03040631150844	500.0221081277941	500.0051248750309	500.0391655567391	500.01420835020525	500.0741879033881	500.0179070846438	500.0269453940802	500.04272981835044	500.0271762879393	500.026834070824	500.01206947176973	500.0533893694007	500.0121343748566	500.0462014522929
500.03453996449565	500.0304103824459	500.0404931671669	500.0343573393436	500.0150699826221	500.02125164897365	500.0284280424619	500.0044662233133	500.0320127184759	500.0571164487381	500.0262563316844	500.0427239110635	500.0386624139241	500.0441870895632	500.0351569692084	500.030356676175	500.0221081277929	500.0051248750309	500.03916273347005	500.014195227823	500.0712294488424	500.0178845263853	500.0269272287148	500.0427296552496	500.0271109823268	500.026834070824	500.01206267394514	500.0533893693502	500.01213368179026	500.0462014522928
500.0345294386008	500.0303951396782	500.0399520889551	500.0343573393436	500.0150699826221	500.02121961953134	500.0284276145421	500.0044662233125	500.032012714221	500.05711643839226	500.026251344678	500.0427239110635	500.0373262894457	500.0441870895536	500.0351036444192	500.03035356467524	500.0221081277922	500.0051248750309	500.0391543234123	500.0141437085834	500.06749372292495	500.0178721225977	500.02692442042274	500.04272959268246	500.0270397723795	500.026834070824	500.0120214151126	500.05317942503814	500.0121279317628	500.04620145229165
500.03443519430624	500.0303812039584	500.0392722518746	500.0343573393436	500.0150699826221	500.0212047592917	500.0284274948679	500.00446622331236	500.0320107119719	500.0571164280594	500.0259195935221	500.0427239016359	500.0373262894457	500.04418708955194	500.0350349055542	500.0303534561044	500.0221081277921	500.0051248750309	500.0391210916384	500.01414020684405	500.0663942477616	500.017867196578	500.02692186028816	500.0427295915876	500.0270378603835	500.026834070824	500.01201591640483	500.05317942503814	500.0121269609057	500.04620145229165
500.0342748924104	500.0302930013475	500.03882343056137	500.0343573393436	500.0150699826221	500.0210741282832	500.02842613217877	500.00446622331236	500.0320094795146	500.0571164197778	500.0258954149901	500.0427238935562	500.0373047443078	500.0441870895515	500.03486338735246	500.0303534012676	500.0221081277921	500.0051248750309	500.03911719769025	500.0141401652345	500.0663280836204	500.01783044794837	500.0269143325376	500.042729575504	500.02688880703954	500.026834070824	500.0120157463159	500.05317364691916	500.0121208429431	500.0462014522914
500.033846001507	500.0243178014811	500.0383388402156	500.0343573393436	500.0150699826221	500.02042202294285	500.0284260465931	500.0044662233123	500.03200745488897	500.057116226778	500.02589201784394	500.04272389328935	500.0372849436981	500.0441870895514	500.03483032328984	500.0303533751016	500.0221081277921	500.0051248750309	500.03911244694297	500.01413760820753	500.0662623766641	500.01780664174584	500.02690621412216	500.04272941106245	500.02642739858373	500.026834070824	500.01201574544217	500.053133321831	500.0121160045086	500.04620145229075
500.0338153668127	500.0240602709902	500.03545126180717	500.0343573393436	500.0150699826221	500.020373800845	500.0284260169168	500.00446622331225	500.0320074400638	500.057115911798	500.0258917833345	500.0427238301797	500.037281824881	500.0441870895514	500.03482870088635	500.03035337379004	500.0221081277921	500.0051248750309	500.0391046002304	500.0141300995812	500.0662110552095	500.01778797575713	500.0267167801684	500.04272362163596	500.02526920148875	500.026834070824	500.0120157341553	500.0530576175975	500.0121069100873	500.0462014522907
500.03376285318353	500.0239762454821	500.03440664210143	500.0343573393436	500.0150699826221	500.0203630647925	500.02842481221734	500.00446622331225	500.0320071014083	500.05711590071144	500.0258060397925	500.0427235638565	500.0372796021218	500.0441870895514	500.03469767502736	500.0303533677669	500.0221081277921	500.0051248750309	500.0390868205377	500.01412994630266	500.06612891683756	500.01778761564424	500.02670260613695	500.04271740208213	500.02446352302076	500.026834070824	500.0120157069645	500.05303745197864	500.0121056101408	500.0462014522907
500.03376196323075	500.0239565653296	500.03438430763657	500.0343573393436	500.0150699826221	500.0202886181925	500.02842417932584	500.00446622331225	500.0320036281838	500.0571158235682	500.02576091050327	500.04271492202133	500.037279080992	500.0441870895514	500.034470975153	500.03035336381413	500.0221081277921	500.0051248750309	500.0390333449785	500.01412823565465	500.06568160116666	500.0177874437107	500.0262268655223	500.0423025476429	500.0244458728076	500.026834070824	500.01201566924306	500.05284075269947	500.012104317669	500.0462014522905
500.03341534771323	500.023812652264	500.03428670609236	500.0343573393436	500.0150699826221	500.0202544069815	500.028423890872	500.00446622331225	500.03198642395154	500.05711574636746	500.02518313165587	500.04270783986897	500.0372774940254	500.0441870895514	500.03442033674656	500.0303533208071	500.0221081277921	500.0051248750309	500.039005768949	500.01412513911	500.06439085389104	500.01776153992205	500.0224549228477	500.0420285799451	500.02433117605773	500.026834070824	500.01201561440547	500.0526879832697	500.0121028024059	500.04620145228967
500.03304442452054	500.02374758823896	500.03385916261317	500.0343573393436	500.0150699826221	500.0201647813596	500.0284238770076	500.00446622331225	500.03197165468987	500.0571057809103	500.02477719069657	500.0427063515347	500.0372435111223	500.0441870895514	500.03437294789205	500.03035283886976	500.0221081277921	500.0051248750309	500.039004136408	500.0140611049671	500.0640701631543	500.01759945534894	500.0224169881585	500.04199058397546	500.02407003151325	500.026834070824	500.0120153843699	500.05228915373755	500.01210252590135	500.0462014522851
500.03198858810026	500.02280020984807	500.03374924385423	500.0343573393436	500.0150699826221	500.02008076973533	500.02842372366575	500.00446622331225	500.0319331130354	500.05710510866675	500.02471787839926	500.04270106351964	500.0372296026322	500.0441870895514	500.03420888479053	500.0303447172816	500.0221081277921	500.0051248750309	500.0390030609399	500.01384897985736	500.0640578631244	500.0175512766166	500.0223890246936	500.04189520738737	500.02393837549306	500.026834070824	500.01201497966514	500.0522792686645	500.0120414472672	500.04620145227705
500.0318921438624	500.0162127139362	500.0336744764489	500.0343573393436	500.0150699826221	500.02006646877476	500.028423150642	500.00446622331225	500.0318910911725	500.0571048376143	500.02463560527883	500.0427006429604	500.0372145657651	500.0441870895514	500.03414046105314	500.03033371608035	500.0221081277921	500.0051248750309	500.03899898600935	500.0119463523001	500.0640421886677	500.0175507965539	500.0218464282474	500.0418810244064	500.02379414141427	500.026834070824	500.01201485139194	500.052275212013	500.0120259988992	500.0462014522661
500.03180439064175	500.0147953965973	500.03367434185793	500.0343573393436	500.0150699826221	500.02006512811386	500.0284183449331	500.00446622331225	500.0316602692901	500.0571048329971	500.0245737412923	500.04269828570585	500.03720829519546	500.0441870895514	500.03412050330707	500.0303224478606	500.0221081277921	500.0051248750309	500.03899708874957	500.0117351179538	500.0640306805473	500.01749356228936	500.02183829255335	500.0416432492603	500.0236341568315	500.026834070824	500.01201472090384	500.0522751104951	500.01202050843	500.0462014522649
500.031341623067	500.01451366924755	500.03366940636363	500.0343573393436	500.0150699826221	500.02004352651664	500.02841834464965	500.00446622331225	500.03159071988387	500.0571048323838	500.02444757363435	500.04265662291255	500.03719089300887	500.0441870895514	500.0340767481778	500.0302859791158	500.0221081277921	500.0051248750309	500.03899479164846	500.0116944253571	500.06382372125523	500.01749096364983	500.02180837756464	500.04159082172725	500.02333398883525	500.026834070824	500.01201430036804	500.0522748901382	500.0120182117417	500.0462014522642
500.03043584436114	500.01445044889556	500.03366239511706	500.0343573393436	500.0150699826221	500.0200411418776	500.0284182658368	500.00446622331225	500.0315795201466	500.0571047945388	500.0242009833922	500.04255458566763	500.0371658096494	500.0441870895514	500.03405879004595	500.0301798381757	500.0221081277921	500.0051248750309	500.0389942459335	500.01148078269813	500.06131844634257	500.0174851304266	500.0217615027198	500.0414968201906	500.0232028465483	500.026834070824	500.0120138880207	500.05227468192686	500.01199924890926	500.04620145225937
500.03029068078956	500.0144504196456	500.0336520522723	500.0343573393436	500.0150699826221	500.0200408353641	500.0284181483448	500.00446622331225	500.0315707033443	500.057104406953	500.02375696221765	500.0424681431288	500.037154612108	500.0441870895514	500.0340308041733	500.0288991700478	500.0221081277921	500.0051248750309	500.0389933626812	500.01133360340685	500.05988214844086	500.0174797060637	500.02165071650313	500.0413890216181	500.0231034829632	500.026834070824	500.01201377666354	500.05227386522273	500.01198284727207	500.0462014522492
500.03023821974375	500.0144503329278	500.03361198549504	500.0343573393436	500.0150699826221	500.02003487711255	500.0284179400311	500.00446622331225	500.0315681971427	500.0571040208337	500.0234236301681	500.04196921796233	500.03715342616425	500.0441870895514	500.03402722232573	500.0286454723466	500.0221081277921	500.0051248750309	500.0389933293032	500.0112225882257	500.05930212270056	500.01747821931133	500.0216436481426	500.04117973445994	500.023092878684	500.026834070824	500.01201313775107	500.05227290275263	500.01198187770774	500.0462014522387
500.02990848478856	500.014450255798	500.03360153674976	500.0343573393436	500.0150699826221	500.02002877335514	500.02841782656975	500.00446622331225	500.03154650375774	500.05710393289695	500.02340772060194	500.0416288373566	500.0371534078815	500.0441870895514	500.0340235851881	500.0286262109574	500.022108127792	500.0051248750309	500.03899328538085	500.0112190593997	500.05930081274994	500.01747787522606	500.02162898791437	500.04107376963225	500.0230750236496	500.026834070824	500.0120129451553	500.05227232235325	500.0119817885942	500.04620145223834
500.029907872891	500.01445012770006	500.0335480802621	500.0343573393436	500.0150699826221	500.0200277851984	500.0284177674646	500.00446622331225	500.0315456324962	500.05710391659005	500.023263209002	500.04124303577464	500.0370626429241	500.0441870895514	500.03401378774424	500.02862617214197	500.022108127792	500.0051248750309	500.0389931499287	500.01121893134433	500.0592945367602	500.017476582851	500.02139957428756	500.04084712869997	500.02303574585704	500.026834070824	500.0120127140471	500.052233713751	500.0119816936732	500.0462014522374
500.0299065669806	500.0144500094141	500.03353412469016	500.0343573393436	500.0150699826221	500.02001865082593	500.02841771640686	500.00446622331225	500.0315448809689	500.05710387072753	500.02194937593674	500.04081900088096	500.0365680993669	500.0441870895514	500.0338852585776	500.02862598496	500.022108127792	500.0051248750309	500.03899301979175	500.01121834031295	500.05926760928594	500.0174678311465	500.02135111826465	500.0403405883365	500.0230347896328	500.026834070824	500.012012490232	500.05217971547006	500.01198153184504	500.0462014522367
500.0299002852332	500.0144500018574	500.0335337972852	500.0343573393436	500.0150699826221	500.02001722893965	500.02841771471515	500.00446622331225	500.0315432454531	500.0571033923153	500.0202906446788	500.03962692456315	500.0361740764499	500.0441870895514	500.0338610078493	500.02862591690246	500.022108127792	500.0051248750309	500.0389929907029	500.01121829507287	500.0591063792348	500.01746779782775	500.0212942760905	500.04028369776194	500.0230323329728	500.026834070824	500.012012459396	500.05216898683557	500.01198150652766	500.04620145222833
500.02989834782215	500.014449744182	500.0335097519016	500.0343573393436	500.0150699826221	500.0200152199228	500.0284177105558	500.00446622331225	500.0315411837267	500.0571033380588	500.0200749024073	500.0383060883479	500.0361490684532	500.0441870895514	500.03384202226306	500.028625867209	500.022108127792	500.0051248750309	500.038990596134	500.01121736340974	500.0587750918645	500.01746754886915	500.0212922705294	500.04014164479275	500.02303080113154	500.026834070824	500.0120117132264	500.0521613466494	500.0119814918369	500.0462014522009
500.02989750453264	500.0144484492604	500.03346908939966	500.0343573393436	500.0150699826221	500.0200151075031	500.02841770423294	500.00446622331225	500.03153538948226	500.0571033377462	500.02006131759487	500.0379687334032	500.03614005801256	500.0441870895514	500.03383477248764	500.02862580193874	500.022108127792	500.0051248750309	500.03887068841857	500.0112161490096	500.0586653905484	500.0174649885832	500.0210871245612	500.039681283843	500.0230024843963	500.026834070824	500.01201139297615	500.0519355664037	500.0119814860845	500.04620145215176
500.02989693242125	500.01442951201574	500.0334668864717	500.0343573393436	500.0150699826221	500.0200148589017	500.0284176921324	500.00446622331225	500.031528429096	500.05710333765387	500.02005981545545	500.0376403234487	500.03613972689953	500.0441870895514	500.0338043994467	500.0286257890401	500.022108127792	500.0051248750309	500.0381090990216	500.01121459592866	500.0584333949398	500.01741465552084	500.0198665507251	500.0395106160274	500.023000975735	500.026834070824	500.0120113031563	500.05113288628803	500.01198147113047	500.0462014521479
500.02989658076586	500.01442842631025	500.03337427890006	500.0343573393436	500.0150699826221	500.0200143614786	500.02841769209493	500.00446622331225	500.0315269942356	500.05710333761505	500.02005493431074	500.03712406495043	500.0361396639782	500.0441870895514	500.03377210246515	500.0286257872175	500.022108127792	500.0051248750309	500.0354711111376	500.011214468403	500.05811858946873	500.01682188492794	500.01813034377966	500.03917035647726	500.0229986991253	500.026834070824	500.01201110451035	500.0511041926462	500.0119814702581	500.04620144838543
500.0298825646882	500.01442835568236	500.03335791264175	500.0343573393436	500.0150699826221	500.02001424341137	500.0284176920938	500.00446622331225	500.0315267247062	500.05710333758856	500.0199683491023	500.0369954958039	500.0361396594916	500.0441870895514	500.03376364242285	500.02862492383605	500.022108127792	500.0051248750309	500.03505420976796	500.0112139125011	500.05806290217254	500.0168211089067	500.0180278024259	500.0391214154517	500.02299488736986	500.026834070824	500.0120105422547	500.05109357979006	500.01198146801585	500.04620136546004
500.02983839683577	500.01442834996897	500.0332514892568	500.0343573393436	500.0150699826221	500.0200141587047	500.02841769209215	500.00446622331225	500.0315265415145	500.05710333732395	500.01991646375564	500.0369602364947	500.03613965344715	500.0441870895514	500.0337632086634	500.02862378774597	500.022108127792	500.0051248750309	500.03347025497646	500.0112137880341	500.0572526299054	500.0168200802931	500.0179656738661	500.03908393427474	500.02299043231466	500.026834070824	500.0120104866979	500.05107846722274	500.0119814673816	500.04620088390925
500.0298137226096	500.0144283489954	500.03321416296626	500.0343573393436	500.0150699826221	500.0200140600584	500.0284176920921	500.00446622331225	500.0315263096564	500.0571033372705	500.0199082174329	500.0369493796047	500.0361396382804	500.0441870895514	500.0337619395793	500.0286235888286	500.022108127792	500.0051248750309	500.0332748792808	500.01121377954917	500.0571250054026	500.01681891172166	500.017819764599	500.03907630834993	500.0229839806249	500.026834070824	500.0120102211636	500.05107795492506	500.0119814673588	500.04619683669443
500.0297777860413	500.01442833883306	500.03300881411815	500.0343573393436	500.0150699826221	500.0200139803575	500.0284176920919	500.00446622331225	500.0315257123356	500.05710333711113	500.01989817087315	500.03692959822064	500.03613963002545	500.0441870895514	500.0337617541925	500.028622792808	500.022108127792	500.0051248750309	500.0332583426396	500.01121374099336	500.05707601099095	500.01681879884575	500.01780006771645	500.0390756793602	500.0229819946748	500.026834070824	500.0120102200142	500.05107787790763	500.0119814673423	500.0461966133251
500.02973056595334	500.01442833275433	500.03299871352925	500.0343573393436	500.0150699826221	500.0200135057832	500.0284176920918	500.00446622331225	500.03152378301195	500.0571033370955	500.0198812683773	500.03689241167183	500.0361395982286	500.0441870895514	500.03376148863134	500.0286212584364	500.022108127792	500.0051248750309	500.0332535034064	500.0112075638488	500.05678313145467	500.0168107052365	500.0178000138854	500.0390756275707	500.022967911707	500.026834070824	500.01201021946224	500.0510761210252	500.0119814672396	500.0461927848171
500.0296835050976	500.0144283076757	500.0329947271056	500.0343573393436	500.0150699826221	500.02001342405725	500.0284176920912	500.00446622331225	500.03152331299077	500.05710333707987	500.0198804650826	500.0368474013874	500.0361394593659	500.0441870895514	500.03376145919714	500.0286206147011	500.022108127792	500.0051248750309	500.0332534755608	500.0111399045173	500.0566914913845	500.01680934960524	500.0177954634437	500.039075608368	500.0229443306552	500.026834070824	500.01201021705833	500.05106550066273	500.01198146531726	500.0461789912626
500.02968013584683	500.0144282947767	500.0329767116302	500.0343573393436	500.0150699826221	500.02001341569417	500.02841769209067	500.00446622331225	500.0315231177641	500.05710333707424	500.01988017286084	500.03684330531746	500.03613297496616	500.0441870895514	500.0337614287212	500.028620058574	500.022108127792	500.0051248750309	500.03324744936225	500.01097571807225	500.05661912258626	500.0167859330898	500.01777946341707	500.0390755676404	500.022910577656	500.026834070824	500.0120102170546	500.0510270627776	500.0119814650318	500.0461245330674
500.0296792965728	500.0144282917875	500.03268699105683	500.0343573393436	500.0150699826221	500.0200134127227	500.02841769209056	500.00446622331225	500.03152309936814	500.05710333707236	500.01987999273183	500.0368416971219	500.0361316879481	500.0441870895514	500.0337597508215	500.0286200530645	500.022108127792	500.0051248750309	500.03324197480526	500.01097507961333	500.05658923991217	500.01678196929964	500.0177775500587	500.0390753318504	500.02289200499996	500.026834070824	500.0120102170368	500.05099124219106	500.01198146499286	500.0461026057445
500.0296791280049	500.01442828486984	500.0324885309591	500.0343573393436	500.0150699826221	500.0200134072166	500.02841769209056	500.00446622331225	500.0315230713509	500.05710333707185	500.01987993833313	500.0367720603462	500.03613089547895	500.0441870895514	500.03374515155497	500.0286200499228	500.022108127792	500.0051248750309	500.0332340835189	500.01097507459644	500.05656190773647	500.0167810580011	500.0177291735898	500.03907517651277	500.0228899722443	500.026834070824	500.0120102170195	500.0509908682593	500.01198146498325	500.0460478432807
500.02967874160595	500.0144282668791	500.03244780087607	500.0343573393436	500.0150699826221	500.02001340549424	500.02841769209056	500.00446622331225	500.0315230099912	500.05710333707174	500.0198795132243	500.0358051113252	500.0361308953698	500.0441870895514	500.03370629983715	500.02862004690286	500.022108127792	500.0051248750309	500.0326661611401	500.01097504122106	500.05641510462357	500.0167800058649	500.0176793975256	500.03907515823494	500.0228891679711	500.026834070824	500.01201021701405	500.0509876817106	500.01198146348037	500.045869491947
500.0296781673304	500.01442824984986	500.0324181880603	500.0343573393436	500.0150699826221	500.0200133872733	500.0284176920905	500.00446622331225	500.0315213816169	500.0571033370713	500.0198793762579	500.03579705303423	500.0361308949838	500.0441870895514	500.03369560216686	500.02862004679406	500.022108127792	500.0051248750309	500.03225922995273	500.0109750228036	500.056316606721	500.0167795601077	500.0176655123243	500.0390750979342	500.0228888390913	500.026834070824	500.01201021701246	500.0509874279573	500.01198146088495	500.0458514663516
500.02967751417344	500.01442824843343	500.03240528545933	500.0343573393436	500.0150699826221	500.02001338432325	500.0284176920905	500.00446622331225	500.0315017118628	500.0571033370673	500.0198791860107	500.0357943646116	500.036130894948	500.0441870895514	500.03368032923214	500.0286200467856	500.022108127792	500.0051248750309	500.02863660107977	500.0109749458549	500.0562365420761	500.01677902573107	500.01762017332993	500.03907509537805	500.0228886219428	500.026834070824	500.01201021701195	500.0509870893326	500.01198144346904	500.0458499230213
500.0296617561882	500.01442824275284	500.03234044777076	500.0343573393436	500.0150699826221	500.02001338422565	500.0284176920905	500.00446622331225	500.0315010125749	500.0571033370589	500.0198791651645	500.0357879761839	500.0361308947661	500.0441870895514	500.0336054636019	500.02862004673307	500.022108127792	500.0051248750309	500.02762669650804	500.0109748900279	500.0562257522493	500.01677883643947	500.01743324939514	500.03907508375454	500.0228886020107	500.026834070824	500.0120102170119	500.0509860453486	500.0119814130924	500.0458343705614
500.0296319141715	500.0144282407245	500.0322546724244	500.0343573393436	500.0150699826221	500.0200133842017	500.0284176920905	500.00446622331225	500.0314945648798	500.0571033370574	500.0198791499499	500.0357505867692	500.0361308946422	500.0441870895514	500.03358671452094	500.02862004653235	500.022108127792	500.0051248750309	500.02728498886563	500.01097468014143	500.0562215286541	500.0167786818895	500.0167468648969	500.03907508223006	500.0228884722552	500.026834070824	500.0120102170118	500.05098485723016	500.0119814090345	500.04576927980065
500.0296197519372	500.0144282218425	500.03181013176476	500.0343573393435	500.0150699826221	500.02001338419575	500.02841769209044	500.00446622331225	500.03149335482783	500.0571033370537	500.01987914227414	500.03565598456646	500.0361308941664	500.0441870895514	500.03356929646515	500.02862004648466	500.022108127792	500.0051248750309	500.0272609646408	500.0109738728059	500.0562209416321	500.0167784820175	500.01628687622144	500.0390750796988	500.0228884694878	500.026834070824	500.01201021701166	500.050984144264	500.011981409019	500.0457287204916
500.02960899277434	500.01442820107826	500.03180465584256	500.03435733934333	500.0150699826221	500.02001338418694	500.02841769209044	500.00446622331225	500.03136581825714	500.05710333704894	500.01987914051966	500.0354490617336	500.0361308937135	500.0441870895514	500.0335125014496	500.02862004647113	500.022108127792	500.0051248750309	500.0270932925184	500.0109725397734	500.05621801662664	500.0167783722369	500.01628412894013	500.03907507763756	500.0228884525107	500.026834070824	500.01201021701166	500.0509823396566	500.0119814090175	500.0456522027572
500.0296088186693	500.01442819146826	500.0317917861614	500.0343573393433	500.0150699826221	500.0200133841868	500.02841769209044	500.00446622331225	500.0305784663042	500.05710333704354	500.01987912722745	500.03531272145847	500.03613089230737	500.0441870895514	500.03340782233107	500.0286200464684	500.022108127792	500.0051248750309	500.02705016315315	500.01097252141864	500.05621730062325	500.0167781857499	500.0162684723097	500.03907507760283	500.0228884492114	500.026834070824	500.0120102170116	500.05098229336664	500.01198138179177	500.04549997361244
500.02960875838295	500.01442818826735	500.0317890902211	500.03435733934253	500.0150699826221	500.02001338418535	500.02841769209044	500.00446622331225	500.0305585358375	500.0571033370402	500.01987911108677	500.0352386347798	500.03613085146725	500.0441870895514	500.0332003598635	500.02862004646767	500.022108127792	500.0051248750309	500.02703442723345	500.01097251664737	500.05621662056893	500.0167781215244	500.0161969081279	500.03907507574047	500.0228884459617	500.026834070824	500.01201021701155	500.05098215682597	500.011981339361	500.04549047844563
500.02960845855785	500.014426185833	500.0317865052037	500.0343573393399	500.0150699826221	500.0200133841851	500.02841769209044	500.00446622331225	500.03054848763736	500.0571033370351	500.01987904787455	500.03523861571796	500.0361299818011	500.0441870895514	500.03318245224904	500.02862004646767	500.022108127792	500.0051248750309	500.0266505428031	500.01097200798176	500.0562141596545	500.0167781113589	500.01618313704404	500.0390750704029	500.0228884453265	500.026834070824	500.01201021701155	500.05098196022504	500.0119810107127	500.0454727519973
500.0295964145379	500.0144239167943	500.0317830400253	500.0343573393298	500.0150699826221	500.02001338418506	500.0284176920899	500.00446622331225	500.030542380602	500.0571033370347	500.0198790449398	500.0352386099533	500.03603170024127	500.0441870895514	500.0331719007043	500.02862004646755	500.022108127792	500.0051248750309	500.0266452381395	500.01096867002497	500.0562139912156	500.01677811127126	500.01617105669015	500.03907507029004	500.02288844481944	500.026834070824	500.0120102170115	500.0509769847752	500.0119695508523	500.0453326452451
500.0295712673065	500.01442373227695	500.03176561627583	500.0343573393287	500.0150699826221	500.02001338418506	500.0284176920899	500.00446622331225	500.0305398299378	500.0571033370346	500.0198790443369	500.03523860539696	500.0360228798226	500.0441870895514	500.0330547303454	500.0286200464653	500.022108127792	500.0051248750309	500.02663940007045	500.0109680878306	500.0562118610622	500.01676563389736	500.01616875586865	500.0390750702894	500.02288844472145	500.026834070824	500.0120102170115	500.0509761404166	500.011969525095	500.04527464260843
500.0295602570101	500.01442372505363	500.03175830830793	500.0343573393287	500.0150699826221	500.02001338418506	500.0284176920899	500.00446622331225	500.03053945638	500.0571033370346	500.0198790442523	500.03523509052104	500.03602210725364	500.0441870895514	500.0327307816559	500.02862004646096	500.022108127792	500.0051248750309	500.02661114382465	500.01096803170935	500.05620548362816	500.0167122623108	500.01603033698694	500.0390750700064	500.0228884443274	500.026834070824	500.0120102170115	500.0509760901306	500.01196936952596	500.04527068465796
500.02954560748253	500.0144237249304	500.03173843180514	500.0343573393287	500.0150699826221	500.02001338418506	500.0284176920898	500.00446622331225	500.03053742200285	500.0571033370346	500.01987904386425	500.03521511889807	500.03602209761596	500.0441870895514	500.0326282864662	500.02862004645993	500.022108127792	500.0051248750309	500.0265016594816	500.01096803170935	500.05619228892647	500.0167008359761	500.01602978982675	500.03907506978805	500.0228884441696	500.026834070824	500.0120102170115	500.0509758711492	500.0119692393014	500.0452525564907
500.0295155582235	500.01442372435287	500.03173310079245	500.0343573393287	500.0150699826221	500.02001338418506	500.02841769208976	500.00446622331225	500.0305354818277	500.0571033370346	500.01987904340757	500.0352118991696	500.03602184558787	500.0441870895514	500.0326128957336	500.02862004644265	500.022108127792	500.0051248750309	500.02634740792166	500.0109680316248	500.05611485238575	500.01664015179045	500.0160291226237	500.0390750697313	500.022888444165	500.026834070824	500.0120102170115	500.05097578927746	500.0119686683427	500.04524655726686
500.02950181219734	500.01442372390653	500.03172990646965	500.0343573393287	500.0150699826221	500.02001338418506	500.0284176920897	500.00446622331225	500.03053513130266	500.05710333703456	500.0198790423701	500.03521188193196	500.0360197545311	500.0441870895514	500.03258998791523	500.0286200464206	500.022108127792	500.0051248750309	500.02628963704814	500.0109680283045	500.0561073143561	500.01647572842404	500.0160279713745	500.0390750697194	500.02288844416387	500.026834070824	500.0120102170115	500.05097561741565	500.01196817370385	500.0452450264945
500.02949189353694	500.01442372154753	500.0317179155879	500.0343573393287	500.0150699826221	500.02001338418506	500.0284176920894	500.00446622331225	500.03053488014814	500.05710333703456	500.0198790419831	500.03519029156723	500.0359548488294	500.0441870895514	500.0325630898117	500.0286200464198	500.022108127792	500.0051248750309	500.0262838702254	500.0109680268586	500.0561070684564	500.01629603732425	500.0160253115344	500.0390750696964	500.0228884441625	500.026834070824	500.0120102170115	500.05097548510065	500.0119656848009	500.0452425224656
500.0294913499822	500.0144237196669	500.03171516643823	500.0343573393287	500.0150699826221	500.02001338418506	500.02841769208806	500.00446622331225	500.0305344803759	500.05710333703456	500.0198790419157	500.03516395743463	500.03586941899874	500.0441870895514	500.0325513333253	500.0286200464198	500.022108127792	500.0051248750309	500.0262155670928	500.01096802422774	500.0561067635414	500.01629560698643	500.0160063521147	500.03907506969466	500.0228884441622	500.026834070824	500.0120102170115	500.05097437549296	500.0119603600286	500.0452403408263
500.02947419677827	500.01442371542186	500.0317103155847	500.0343573393287	500.0150699826221	500.02001338418506	500.02841769207777	500.00446622331225	500.0305342169218	500.05710333703456	500.0198790419135	500.035151657766	500.0358594514409	500.0441870895514	500.03254883393566	500.0286200464198	500.022108127792	500.0051248750309	500.0261193287974	500.0109680215772	500.0561067294824	500.01628751376876	500.01599526770855	500.03907506968966	500.02288844416154	500.026834070824	500.0120102170115	500.0509741521697	500.0119271774892	500.0452251772748
500.02947396323935	500.01442363474	500.0317084825812	500.0343573393287	500.0150699826221	500.02001338418506	500.0284176920751	500.00446622331225	500.03053351789833	500.05710333703456	500.0198790418536	500.03515119043055	500.03585897225975	500.0441870895514	500.032543752437	500.0286200464198	500.022108127792	500.0051248750309	500.02604682968365	500.0109679736092	500.0561066762857	500.01627685228925	500.01595155529577	500.03907506964765	500.0228884441603	500.026834070824	500.0120102170115	500.05097414394317	500.0119260059462	500.04522453294203
500.02947163864286	500.0144235706848	500.03170847276374	500.0343573393287	500.0150699826221	500.02001338418506	500.0284176920751	500.00446622331225	500.03053009381637	500.05710333703456	500.0198790412282	500.03514579444436	500.0358587719503	500.0441870895514	500.032532640212	500.02862004641975	500.022108127792	500.0051248750309	500.0260092702351	500.01096796782906	500.05610654348624	500.0162475871076	500.0159116636506	500.0390750695917	500.0228884441594	500.026834070824	500.0120102170115	500.05097413746836	500.0119241727374	500.0452245057545
500.029469741108	500.0144235481702	500.03170815047474	500.0343573393287	500.0150699826221	500.02001338418506	500.0284176920751	500.00446622331225	500.0305300080987	500.05710333703456	500.0198790412192	500.03513513632026	500.03584960354493	500.0441870895514	500.0325127916444	500.02862004641975	500.022108127792	500.0051248750309	500.026007932603	500.01096796387526	500.05610640183306	500.0162328132477	500.01585075119846	500.0390750695736	500.0228884441591	500.026834070824	500.0120102170115	500.0509741171306	500.0119204391099	500.04522450311725
500.02941749682356	500.0144235364816	500.0317080667435	500.0343573393287	500.0150699826221	500.02001338418506	500.0284176920751	500.00446622331225	500.0305300062962	500.05710333703456	500.01987904121836	500.03513203303226	500.0358485904825	500.0441870895514	500.0324899027941	500.02862004641975	500.022108127792	500.0051248750309	500.0259607752873	500.0109679388389	500.0561060422071	500.0162307975479	500.01584542835843	500.03907506955034	500.02288844415875	500.026834070824	500.0120102170115	500.0509741069964	500.0119133556476	500.0452243908226
500.02932461038796	500.0144235361148	500.0317078773075	500.0343573393287	500.0150699826221	500.02001338418506	500.02841628160286	500.00446622331225	500.0305300054198	500.05710333703456	500.01987904121046	500.03513151115624	500.035841514077	500.0441870895514	500.03248197425177	500.02862004641975	500.022108127792	500.0051248750309	500.0258787168218	500.01096791364705	500.0561059384161	500.0162226114267	500.0158381058877	500.03907506953954	500.022886589203	500.026834070824	500.0120102170115	500.05097409424206	500.01190154907886	500.0452240621956
500.02930198487553	500.01442353600095	500.0317078733946	500.0343573393287	500.0150699826221	500.02001338418506	500.02829988337237	500.00446622331225	500.0305299981084	500.05710333703456	500.01987904121034	500.0351305515046	500.035824437145	500.0441870895514	500.0323655676762	500.02862004641975	500.022108127792	500.0051248750309	500.0258654779459	500.01096790642026	500.05610586913707	500.01622233868756	500.01582939590253	500.03907506950856	500.02287249730244	500.026834070824	500.0120102170115	500.0509740475479	500.01189783528235	500.0452238611751
500.0292777395868	500.0144235359633	500.03170787320846	500.0343573393287	500.0150699826221	500.02001338418506	500.02818712451057	500.00446622331225	500.03052999512704	500.05710333703456	500.0198790412053	500.0351264163897	500.0357878347614	500.0441870895514	500.03230937677114	500.02862004641975	500.022108127792	500.0051248750309	500.0258545909985	500.0109679057552	500.0561058228407	500.0162223363646	500.01582776967496	500.03907506949713	500.02287228030445	500.026834070824	500.0120102170115	500.0509736103205	500.01189774619905	500.0452228652946
500.02915399932414	500.0144235359417	500.0317078727247	500.0343573393287	500.0150699826221	500.02001338418506	500.0281863583695	500.00446622331225	500.03052999441104	500.05710333703456	500.019879041204	500.035072639395	500.03577741658756	500.0441870895514	500.03205893789396	500.02862004641975	500.022108127792	500.0051248750309	500.0256058745684	500.0109678704866	500.05610581692366	500.016222336328	500.0158152971247	500.0390750694971	500.02287225594796	500.026834070824	500.0120102170115	500.05097360950674	500.01189145980356	500.0452226421801
500.0291167876119	500.01442353593114	500.03170787270767	500.0343573393287	500.0150699826221	500.02001338418506	500.02818610157107	500.00446622331225	500.0305299940566	500.05710333703456	500.01987904120296	500.035070522359	500.03577682048797	500.0441870895514	500.03097455689385	500.02862004641975	500.022108127792	500.0051248750309	500.025604565164	500.01096782995313	500.05610580711175	500.01622233481356	500.01581269536814	500.0390750694971	500.02287224862323	500.026834070824	500.0120102170115	500.05096029457843	500.01185644433474	500.04522110949256
500.0291120502062	500.01442353586236	500.03170787217067	500.0343573393287	500.0150699826221	500.02001338418506	500.028186101483	500.00446622331225	500.0305281008589	500.05710333703456	500.0198790411999	500.03506848879465	500.03577477620263	500.0441870895514	500.03095041790147	500.02862004641975	500.022108127792	500.0051248750309	500.0256045618511	500.0109678248927	500.0561058030635	500.01622233420704	500.01580944105376	500.0390750694971	500.02287224521535	500.026834070824	500.0120102170115	500.05089319273344	500.0118563978314	500.0452130906331
500.02911089997616	500.0144234873679	500.031707869526	500.0343573393287	500.0150699826221	500.02001338418506	500.0281861012536	500.00446622331225	500.03052482202577	500.05710333703456	500.0198790411996	500.03506636250745	500.0357742912001	500.0441870895514	500.0309275360245	500.02862004641975	500.022108127792	500.0051248750309	500.02560431224384	500.01096782254587	500.05610580254125	500.0162223333945	500.01580917106486	500.0390750694971	500.02287224487736	500.026834070824	500.0120102170115	500.05083665782905	500.01185628627684	500.03890672136384
500.0291099783804	500.01438220942094	500.0317078694148	500.0343573393287	500.0150699826221	500.02001338418506	500.02818609961435	500.00446622331225	500.0305248080406	500.05710333703456	500.0198790411991	500.03489215965845	500.03577395289847	500.0441870895514	500.03087390567924	500.02862004641975	500.022108127792	500.0051248750309	500.0255965681541	500.01096781492515	500.0561057979159	500.016222331101	500.01580752701545	500.0390750694971	500.0228722448444	500.026834070824	500.0120102170115	500.050509709371	500.0118562722295	500.0384121158271
500.02910987743326	500.01438025028386	500.0317078693995	500.0343573393287	500.0150699826221	500.02001338418506	500.028186098369	500.00446622331225	500.030524803345	500.05710333703456	500.01987904119903	500.03456799250006	500.03577359502253	500.0441870895514	500.0308486617326	500.02862004641975	500.022108127792	500.0051248750309	500.0255955222682	500.01096781268603	500.0561057979148	500.0162223301069	500.015801373551	500.0390750694971	500.02287224481245	500.026834070824	500.0120102170115	500.0504684578238	500.01185626485244	500.03832525246776
500.0291097671674	500.01438024952967	500.03170786938665	500.0343573393287	500.0150699826221	500.02001338418506	500.02818609455824	500.00446622331225	500.030524803093	500.05710333703456	500.019879041199	500.0345671522931	500.03577288664565	500.0441870895514	500.03071251886337	500.02862004641975	500.022108127792	500.0051248750309	500.02559503493256	500.0109678125136	500.05610579766903	500.0162223300557	500.01579816820805	500.0390750694971	500.0228722444245	500.026834070824	500.0120102170115	500.0501636098281	500.0118562499842	500.0383245785235
500.029109734624	500.01438024952944	500.03170786936704	500.0343573393287	500.0150699826221	500.02001338418506	500.02818607366174	500.00446622331225	500.03052480182583	500.05710333703456	500.019879041199	500.03456651219017	500.03577192791823	500.0441870895514	500.0306873332186	500.02862004641975	500.022108127792	500.0051248750309	500.0255947045653	500.0109678121986	500.0561057964929	500.01622233004804	500.01579238443645	500.0390750694971	500.0228722432796	500.026834070824	500.0120102170115	500.04976434156856	500.0118562487655	500.03826916649666
500.02910959132436	500.0143802491911	500.03170786936613	500.0343573393287	500.0150699826221	500.02001338418506	500.0281859479573	500.00446622331225	500.03052473202257	500.05710333703456	500.019879041199	500.034563964558	500.03577022449616	500.0441870895514	500.03050499126766	500.02862004641975	500.022108127792	500.0051248750309	500.0255944618637	500.0109678120916	500.0561057925505	500.0162223300446	500.01578656220386	500.0390750694971	500.0228722394985	500.026834070824	500.0120102170115	500.04972467231795	500.01185624715663	500.0379304542824
500.0291095459025	500.0143802481904	500.0317078693657	500.0343573393287	500.0150699826221	500.02001338418506	500.02818593869466	500.00446622331225	500.0305241187959	500.05710333703456	500.019879041199	500.0344314230627	500.0357656922302	500.0441870895514	500.0304606613328	500.02862004641975	500.022108127792	500.0051248750309	500.02559437120317	500.0109678120296	500.05610579226146	500.0162223300369	500.0157864008426	500.0390750694971	500.02287223614366	500.026834070824	500.0120102170115	500.04967685401385	500.0118562445311	500.0368131491918
500.0291095350006	500.01438024398067	500.0317078693657	500.0343573393287	500.0150699826221	500.02001338418506	500.0281858931331	500.00446622331225	500.0305241020457	500.05710333703456	500.019879041199	500.0335644793449	500.0357656371727	500.0441870895514	500.030297447195	500.02862004641975	500.022108127792	500.0051248750309	500.025592426996	500.0109678120192	500.05610579124647	500.01622233003303	500.0157863116655	500.0390750694971	500.02287223168474	500.026834070824	500.0120102170115	500.04965770717047	500.0118562430877	500.03670149267
500.02910953404165	500.0143802421268	500.03170786936545	500.0343573393287	500.0150699826221	500.02001338418506	500.02818574596085	500.00446622331225	500.0305241012753	500.05710333703456	500.019879041199	500.03311710157965	500.03576562912406	500.0441870895514	500.03023183564613	500.02862004641975	500.022108127792	500.0051248750309	500.0255785496514	500.01096781198623	500.0561057908164	500.01622233003275	500.0157858722825	500.0390750694971	500.0228721777621	500.026834070824	500.0120102170115	500.0496484487905	500.01185624111025	500.03643377224944
500.0291095333907	500.0143802389195	500.03170786936545	500.0343573393287	500.0150699826221	500.02001338418506	500.02818556438245	500.00446622331225	500.0305241005107	500.05710333703456	500.019879041199	500.0330214120763	500.03576561576125	500.0441870895514	500.030206526891	500.02862004641975	500.022108127792	500.0051248750309	500.02557809216194	500.01096781198356	500.05610578991116	500.0162223300314	500.01578418233663	500.0390750694971	500.0228721727474	500.026834070824	500.0120102170115	500.04964026612157	500.0118562285258	500.0364250126827
500.0291095324088	500.0143800917314	500.03170786936545	500.0343573393287	500.0150699826221	500.02001338418506	500.0281855230806	500.00446622331225	500.03052409588105	500.05710333703456	500.019879041199	500.0327258362922	500.03576533248247	500.0441870895514	500.03019841044846	500.02862004641975	500.022108127792	500.0051248750309	500.02557738810907	500.01096781197475	500.05610578937535	500.0162223300313	500.015783629114	500.0390750694971	500.0228721082178	500.026834070824	500.0120102170115	500.04963502129345	500.01185622563713	500.03641088715386
500.0291095303423	500.0143793889447	500.03170786936545	500.0343573393287	500.0150699826221	500.02001338418506	500.0281855117544	500.00446622331225	500.03052409438493	500.05710333703456	500.019879041199	500.03267174720565	500.0357652940609	500.0441870895514	500.03019548245993	500.02862004641975	500.022108127792	500.0051248750309	500.0255738159236	500.01096781197066	500.0561057892973	500.0162223300313	500.0157828832927	500.0390750694971	500.0228716041505	500.026834070824	500.0120102170115	500.04963435426345	500.0118562252063	500.03640456387194
500.02910952546677	500.01435157903614	500.03170786936545	500.0343573393287	500.0150699826221	500.02001338418506	500.028185471764	500.00446622331225	500.03052406853794	500.05710333671766	500.019879041199	500.03263446879595	500.035765269957	500.0441870895514	500.03019541579033	500.02862004641975	500.022108127792	500.0051248750309	500.02555033298665	500.01096781196986	500.0561057892951	500.01622233003127	500.015776555945	500.0390750694971	500.0228669852216	500.026834070824	500.0120102170115	500.0496342733893	500.0118562250007	500.0363827910246
500.0291095072017	500.01431606483254	500.03170786936545	500.0343573393287	500.0150699826221	500.02001338418506	500.02818536440606	500.00446622331225	500.03052299367135	500.0571032886811	500.019879041199	500.03262383778025	500.0357652619843	500.0441870895514	500.03019524743456	500.02862004641975	500.022108127792	500.0051248750309	500.0254016476449	500.01096781196975	500.0561057892922	500.01622233003127	500.01577653477773	500.0390750694971	500.02286039376895	500.026834070824	500.0120102170115	500.0496328961255	500.01185622480597	500.0363680520935
500.02910946094784	500.01423670479227	500.03170786936545	500.0343573393287	500.0150699826221	500.02001338418506	500.0281853638009	500.00446622331225	500.03052275883624	500.0571024606292	500.019879041199	500.0326169917601	500.0357652616514	500.0441870895514	500.03019424715785	500.02862004641975	500.022108127792	500.0051248750309	500.0251005772536	500.01096781196975	500.0561057892837	500.01622233003127	500.0157765279197	500.0390750694971	500.0228259444964	500.026834070824	500.0120102170115	500.04963209998107	500.0118562243087	500.03630126520255
500.0291093856323	500.0141360805849	500.03170786936545	500.0343573393287	500.0150699826221	500.02001338418506	500.0281853632264	500.00446622331225	500.03052210518194	500.05709633823903	500.019879041199	500.0326163019708	500.03576525485937	500.0441870895514	500.0301933749185	500.02862004641975	500.022108127792	500.0051248750309	500.02505257758935	500.0109678119697	500.05610578928014	500.01622233003127	500.0157764233809	500.0390750694971	500.0228151781862	500.026834070824	500.0120102170115	500.04963185232384	500.0118562236442	500.03630119472797
500.0291093428912	500.0141050974958	500.03170786936545	500.0343573393287	500.0150699826221	500.02001338418506	500.02818535704563	500.00446622331225	500.0305220269666	500.057095865827	500.019879041199	500.0326031530573	500.0357652483287	500.0441870895514	500.03018305305926	500.02862004641975	500.022108127792	500.0051248750309	500.02489584514404	500.01096781196964	500.05610578927866	500.01622233003127	500.0157759528438	500.0390750694971	500.02281508914336	500.026834070824	500.0120102170115	500.0496310323223	500.0118562223889	500.03624968397685
500.0291092670719	500.0140938195261	500.03170786936545	500.0343573393287	500.0150699826221	500.02001338418506	500.0281853540087	500.00446622331225	500.03052197069474	500.0570958631493	500.019879041199	500.03259697269624	500.03576524574646	500.0441870895514	500.030178834203	500.02862004641975	500.022108127792	500.0051248750309	500.02484434974525	500.01096781196964	500.05610578927826	500.01622233003127	500.0157754155834	500.0390750694971	500.02281494453376	500.026834070824	500.0120102170115	500.04963100851813	500.0118562210812	500.0362434689871
500.0291091198953	500.01405992816217	500.03170786936545	500.0343573393287	500.0150699826221	500.02001338418506	500.0281853533323	500.00446622331225	500.03052187975373	500.05709586048937	500.019879041199	500.032596701684	500.0357652452614	500.0441870895514	500.03017475383433	500.02862004641975	500.022108127792	500.0051248750309	500.02483453121056	500.01096781196964	500.05610578927735	500.01622233003127	500.01575402138405	500.0390750694971	500.02273823960286	500.026834070824	500.0120102170115	500.04962823583173	500.01185621974156	500.03624159709125
500.0291091190385	500.0138887501969	500.03170786936545	500.0343573393287	500.0150699826221	500.02001338418506	500.02815403660503	500.00446622331225	500.0305218594922	500.05709586048937	500.019879041199	500.03259567426693	500.03576524437864	500.0441870895514	500.03016585738686	500.02862004641975	500.022108127792	500.0051248750309	500.0248334944567	500.01096781196964	500.05610578927707	500.01622233003127	500.01574919134265	500.0390750694971	500.0227382108947	500.026834070824	500.0120102170115	500.0496279123762	500.01185621853386	500.0362411841187
500.0291091190385	500.0130431506725	500.03170786936545	500.0343573393287	500.0150699826221	500.02001338418506	500.0281472770071	500.00446622331225	500.03052174375483	500.05709586048937	500.019879041199	500.0325952575471	500.03576524406463	500.0441870895514	500.0301653811544	500.02862004641975	500.022108127792	500.0051248750309	500.02483016284083	500.01096781196964	500.0561057892754	500.01622233003127	500.0157417739145	500.0390750694971	500.0227381384333	500.026834070824	500.0120102170115	500.0496279008639	500.01185621844655	500.036211468443
500.0291091189065	500.01298953380524	500.03170786936545	500.0343573393287	500.0150699826221	500.02001338418506	500.028144555063	500.00446622331225	500.03052118100425	500.05709586048937	500.019879041199	500.03259418007747	500.03576524279066	500.0441870895514	500.03016527150425	500.02862004641975	500.022108127792	500.0051248750309	500.02481099586527	500.01096781196964	500.0561057892749	500.01622233003127	500.0157323822053	500.0390750694971	500.0227356294587	500.026834070824	500.0120102170115	500.04962625709294	500.01185621844235	500.036209194702
500.0291091187994	500.0129895203677	500.03170786936545	500.0343573393287	500.0150699826221	500.02001338418506	500.02814337311787	500.00446622331225	500.0305205990957	500.05709586048937	500.019879041199	500.03259399699766	500.0357652426788	500.0441870895514	500.03015923706477	500.02862004641975	500.022108127792	500.0051248750309	500.02477199331514	500.01096781196964	500.05610578927485	500.01622233003127	500.01572272732346	500.0390750694971	500.022730143238	500.026834070824	500.0120102170115	500.04962291055006	500.011856218436	500.03620918052843
500.02910911864257	500.01298947560963	500.03170786936545	500.0343573393287	500.0150699826221	500.02001338418506	500.0281252720381	500.00446622331225	500.03052052380605	500.05709586048937	500.019879041199	500.03259397083696	500.035765242608	500.0441870895514	500.0301394963939	500.02862004641975	500.022108127792	500.0051248750309	500.0247424930919	500.01096781196964	500.05610578927485	500.01622233003127	500.0157149135102	500.0390750694971	500.02272828143316	500.026834070824	500.0120102170115	500.04961970354015	500.01185621843473	500.036209137519
500.0291091184535	500.0129871451368	500.03170786936545	500.0343573393287	500.0150699826221	500.02001338418506	500.0281211075242	500.00446622331225	500.0305204896435	500.05709586048937	500.019879041199	500.0325939668352	500.0357652425245	500.0441870895514	500.0300094651383	500.02862004641975	500.022108127792	500.0051248750309	500.0247405174028	500.01096781196964	500.0561057892748	500.01622233003127	500.0157107972289	500.0390750694971	500.0227276669351	500.026834070824	500.0120102170115	500.04961874938425	500.01185621842814	500.03620911244263
500.0291091184004	500.01283091574186	500.03170786936545	500.0343573393287	500.0150699826221	500.02001338418506	500.0281164249092	500.00446622331225	500.03052044919286	500.05709586048937	500.019879041199	500.0325939609462	500.03576524246733	500.0441870895514	500.0298572428455	500.02862004641975	500.022108127792	500.0051248750309	500.02472630530445	500.01096781196964	500.0561057892748	500.01622233003127	500.01570921274725	500.0390750694971	500.0227276072412	500.026834070824	500.0120102170115	500.0496172279285	500.01185621842154	500.036208874275
500.02910911585144	500.01251751785156	500.03170786936545	500.0343573393287	500.0150699826221	500.02001338418506	500.028113919376	500.00446622331225	500.0305203466971	500.05709586048937	500.019879041199	500.03259395966273	500.0357652423238	500.0441870895514	500.0292158552535	500.02862004641975	500.022108127792	500.0051248750309	500.0247132910474	500.01096781196964	500.0561057892748	500.01622233003127	500.01570406542197	500.0390750694971	500.0227262769827	500.026834070824	500.0120102170115	500.04961446105	500.0118562184076	500.0362084569436
500.0291091058932	500.0125073543413	500.03170786936545	500.0343573393287	500.0150699826221	500.02001338418506	500.0281124008306	500.00446622331225	500.0305198191068	500.05709586048937	500.019879041199	500.03259394931524	500.0357652422935	500.0441870895514	500.0292041609423	500.02862004641975	500.022108127792	500.0051248750309	500.02471189966946	500.01096781196964	500.0561057892748	500.01622233003127	500.01570387863853	500.0390750694971	500.022709241323	500.026834070824	500.0120102170115	500.04961340738936	500.0118562184073	500.0362077451478
500.0291091048599	500.01250720904693	500.03170786936545	500.0343573393287	500.0150699826221	500.02001338418506	500.0280991108859	500.00446622331225	500.03051409009225	500.05709586048937	500.019879041199	500.03259392586756	500.03576524204254	500.0441870895514	500.02897232918843	500.02862004641975	500.022108127792	500.0051248750309	500.0247071465215	500.0109678117507	500.0561057892748	500.01622233003127	500.0157038781978	500.0390750694971	500.0226955931043	500.026834070824	500.0120102170115	500.04961313758923	500.0118562184072	500.0362076716321
500.02910910460474	500.01250685816285	500.03170786936545	500.0343573393287	500.0150699826221	500.02001338418506	500.02802102456144	500.00446622331225	500.03051314409225	500.05709586048937	500.019879041199	500.03259392419756	500.035765241391	500.0441870895514	500.0289360334998	500.02862004641975	500.022108127792	500.0051248750309	500.02470344455645	500.010967442653	500.0561057892748	500.01622233003127	500.01570385371105	500.0390750694971	500.02269297283704	500.02683407082174	500.0120102170115	500.0496126702354	500.0118562184072	500.03620767162505
500.02910910310624	500.0124956095802	500.03170786936545	500.0343573393287	500.0150699826221	500.02001338418506	500.0279556291974	500.00446622331225	500.03051295241386	500.05709586048937	500.019879041199	500.0325939241653	500.0357649521617	500.0441870895514	500.0289350060614	500.02862004641975	500.022108127792	500.0051248750309	500.02469936870716	500.0109674356804	500.0561057892748	500.01622233003127	500.0157038354085	500.0390750694971	500.02269005993224	500.0268340639183	500.0120102170115	500.04961211446425	500.01185621840716	500.03620766861246
500.02910910303666	500.01245489270417	500.03170786936545	500.0343573393287	500.0150699826221	500.02001338418506	500.02795377991447	500.00446622331225	500.03051202606014	500.05709586048937	500.019879041199	500.0325939240003	500.03572216699297	500.0441870895514	500.0289347053852	500.02862004641975	500.022108127792	500.0051248750309	500.0246993156091	500.01096743554825	500.0561057892748	500.01622233003127	500.01570383535585	500.0390750694971	500.0226822484197	500.02683406136146	500.0120102170115	500.04961027664893	500.01185621840716	500.03620766858205
500.02910910301676	500.01245114665534	500.03170786936545	500.0343573393287	500.0150699826221	500.02001338418506	500.0279350799362	500.00446622331225	500.0305074573241	500.05709586048937	500.019879041199	500.03259392289937	500.0356426817042	500.0441870895514	500.0289276101659	500.02862004641975	500.022108127792	500.0051248750309	500.02469887958745	500.01096743510095	500.0561057892748	500.01622233003127	500.01570383419124	500.0390750694971	500.02268224226503	500.0268340612987	500.0120102170115	500.0496079697246	500.01185621840716	500.03620766844955
500.029109103015	500.0124451654999	500.03170786936545	500.0343573393287	500.0150699826221	500.02001338418506	500.02784441669536	500.00446622331225	500.03045022318713	500.05709586048937	500.019879041199	500.03259391679256	500.03563222631806	500.0441870895514	500.0288993968637	500.02862004641975	500.022108127792	500.0051248750309	500.02469859015093	500.01096743457174	500.0561057892748	500.01622233003127	500.0157038305632	500.0390750694971	500.0226822345242	500.02683406129654	500.0120102170115	500.0496035933665	500.01185621840716	500.0362076684241
500.0291091029655	500.0124448942912	500.03170786936545	500.0343573393287	500.0150699826221	500.02001338418506	500.02760232417955	500.00446622331225	500.0303666597668	500.05709586048937	500.019879041199	500.0325938866846	500.0356290282974	500.0441870895514	500.0288494653911	500.02862004641975	500.022108127792	500.0051248750309	500.0246905666912	500.0109674338874	500.0561057892748	500.01622233003127	500.0157038296815	500.0390750694971	500.0226805324088	500.0268340612935	500.0120102170115	500.0495982627564	500.01185621840716	500.0362076684121
500.02910910293554	500.0124443274489	500.03170786936545	500.0343573393287	500.0150699826221	500.02001338418506	500.0275718812563	500.00446622331225	500.03034936849275	500.05709586048937	500.019879041199	500.0325938824167	500.03562884777335	500.0441870895514	500.02870411433315	500.02862004641975	500.022108127792	500.0051248750309	500.0246835537744	500.01096742869424	500.0561057892748	500.01622233003127	500.015703829352	500.0390750694971	500.02266223303116	500.02683406129296	500.0120102170115	500.04959429875987	500.01185621840716	500.0362076683998
500.02910910284265	500.0124442174032	500.03170786936545	500.0343573393287	500.0150699826221	500.02001338418506	500.0275262409233	500.00446622331225	500.03031171909396	500.05709586048937	500.019879041199	500.03259257051104	500.03562883730604	500.0441870895514	500.02849031859455	500.02862004641975	500.022108127792	500.0051248750309	500.0246834781512	500.0109673897209	500.0561057892748	500.01622233003127	500.0157038242087	500.0390750694971	500.02262049039234	500.02683406129	500.0120102170115	500.0495936502007	500.01185621840716	500.0362076683986
500.0291091028398	500.0124441723362	500.03170786936545	500.0343573393287	500.0150699826221	500.02001338418506	500.0274081299102	500.00446622331225	500.030268187536	500.05709586048937	500.019879041199	500.0325775399272	500.03562883694326	500.0441870895514	500.0283686467265	500.02862004641975	500.022108127792	500.0051248750309	500.0246834392908	500.01096730442174	500.0561057892748	500.01622233003127	500.0157038198084	500.0390750694971	500.0226095819323	500.026834061277	500.0120102170115	500.0495921575064	500.01185621840716	500.0362076683986
500.0291091028395	500.01244317514426	500.03170786936545	500.0343573393287	500.0150699826221	500.02001338418506	500.0273213323982	500.00446622331225	500.03024286153544	500.05709586048937	500.019879041199	500.03197848562064	500.0356288365955	500.0441870895514	500.02820612576954	500.02862004641975	500.022108127792	500.0051248750309	500.02468326061575	500.0109672529027	500.0561057892748	500.01622233003127	500.0157037840339	500.0390750694971	500.02258190867923	500.0268340611736	500.0120102170115	500.0495859545013	500.01185621840716	500.0362076683437
500.0291091028395	500.012439051861	500.03170786936545	500.0343573393287	500.0150699826221	500.02001338418506	500.02731491279064	500.00446622331225	500.03024125262704	500.05709586048937	500.019879041199	500.0319710896372	500.03562882922733	500.0441870895514	500.0280150719326	500.02862004641975	500.022108127792	500.0051248750309	500.02467661305707	500.01096718345656	500.0561057892748	500.01622233003127	500.0157036363162	500.0390750694971	500.0225803573221	500.02683406115614	500.0120102170115	500.0495825604419	500.01185621840716	500.0362076680496
500.0291091028395	500.01243742773806	500.03170786936545	500.0343573393287	500.0150699826221	500.02001338418506	500.02730975031017	500.00446622331225	500.03021623546044	500.05709586048937	500.019879041199	500.0319710295133	500.03562882120275	500.0441870895514	500.0279272612055	500.02862004641975	500.022108127792	500.0051248750309	500.02463568962133	500.01094886397357	500.0561057892748	500.01622233003127	500.0157035279177	500.0390750694971	500.02257782782544	500.02683406115244	500.0120102170115	500.0495824901993	500.01185621840716	500.0362076680346
500.0291091028395	500.0124357168026	500.03170786936545	500.0343573393287	500.0150699826221	500.02001338418506	500.0273042607177	500.00446622331225	500.0301734481413	500.05709586048937	500.019879041199	500.0318537053784	500.0356288205906	500.0441870895514	500.02783142818305	500.02862004641975	500.022108127792	500.0051248750309	500.0246296855491	500.01094198494735	500.0561057892748	500.01622233003127	500.0156980514221	500.0390750694971	500.0225728525776	500.0268340611469	500.0120102170115	500.0495824648084	500.01185621840716	500.0362076680321
500.0291091028395	500.01243252471204	500.03170786936545	500.0343573393287	500.0150699826221	500.02001338418506	500.0273041285233	500.00446622331225	500.03017290567954	500.05709586048937	500.019879041199	500.0308292432258	500.0356288169675	500.0441870895514	500.0277737356022	500.02862004641975	500.022108127792	500.0051248750309	500.02462871990986	500.01094118726223	500.0561057892748	500.01622233003127	500.0156942911256	500.0390750694971	500.02257233376594	500.0268340611358	500.0120102170115	500.049581226556	500.01185621840716	500.03620766803186
500.0291091028395	500.01238111679527	500.03170786936545	500.0343573393287	500.0150699826221	500.02001338418506	500.0272920953707	500.00446622331225	500.03016850462683	500.05709586048937	500.019879041199	500.03075705998606	500.0356288126962	500.0441870895514	500.02774450999266	500.02862004641975	500.022108127792	500.0051248750309	500.024628691292	500.01094108170594	500.0561057892748	500.01622233003127	500.0156860993299	500.0390750694971	500.0225713903159	500.0268340611104	500.0120102170115	500.0495801868914	500.01185621840716	500.0362076680318
500.0291091028395	500.01218913596	500.03170786936545	500.0343573393287	500.0150699826221	500.02001338418506	500.0271477656933	500.00446622331225	500.030162690171	500.05709586048937	500.019879041199	500.0306608918606	500.0356287198623	500.0441870895514	500.02773764387365	500.02862004641975	500.022108127792	500.0051248750309	500.02462848490933	500.01094102156065	500.0561057892748	500.01622233003127	500.0156785180713	500.0390750694971	500.0225677691823	500.0268340610554	500.0120102170115	500.0495683132856	500.01185621840716	500.0362076680314
500.0291091028395	500.01184686776406	500.03170786936545	500.0343573393287	500.0150699826221	500.02001338418506	500.02712762891815	500.00446622331225	500.03013155284606	500.05709586048937	500.019879041199	500.03020640711077	500.0356255028523	500.0441870895514	500.027732996047	500.02862004641975	500.022108127792	500.0051248750309	500.0246273590715	500.0109394528112	500.0561057892748	500.01622233003127	500.01567851062003	500.0390750694971	500.02256616333807	500.02683406105484	500.0120102170115	500.04956807859634	500.01185621840716	500.0362076680314
500.0291091028395	500.0117421461983	500.03170786936545	500.0343573393287	500.0150699826221	500.02001338418506	500.02711479615823	500.00446622331225	500.0300466588516	500.05709586048937	500.019879041199	500.0290271020856	500.035602991838	500.0441870895514	500.02773275267975	500.02862004641975	500.022108127792	500.0051248750309	500.024612521593	500.0109119174551	500.0561057892748	500.01622233003127	500.0156771666415	500.0390750694971	500.02256559251896	500.0268340610548	500.0120102170115	500.0495680547851	500.01185621840716	500.03620766803107
500.0291091028395	500.01173647663666	500.03170786936545	500.0343573393287	500.0150699826221	500.02001338418506	500.02711476305996	500.00446622331225	500.03004221164275	500.05709586048937	500.019879041199	500.0277642307854	500.0356025743674	500.0441870895514	500.027732654119	500.02862004641975	500.022108127792	500.0051248750309	500.02459931531615	500.010760511799	500.0561057892748	500.01622233003127	500.0156771581514	500.0390750694971	500.022565560128	500.0268340610548	500.0120102170115	500.04956805473563	500.01185621840716	500.03620766803056
500.0291091028395	500.0116817633739	500.03170786936545	500.0343573393287	500.0150699826221	500.02001338418506	500.02711443386613	500.00446622331225	500.03003130434774	500.05709586048937	500.019879041199	500.0277213730139	500.0356022039295	500.0441870895514	500.0277326538339	500.02862004641975	500.022108127792	500.0051248750309	500.02459676838316	500.0107364865445	500.0561057892748	500.01622233003127	500.0156771039076	500.0390750694971	500.02256555806616	500.0268340610548	500.0120102170115	500.0495680546729	500.01185621840716	500.03620766802743
500.0291091028395	500.01156031675316	500.03170786936545	500.0343573393287	500.0150699826221	500.02001338418506	500.0271040708147	500.00446622331225	500.02997002878664	500.05709586048937	500.019879041199	500.02771102107414	500.0356009552832	500.0441870895514	500.02773265323543	500.02862004641975	500.022108127792	500.0051248750309	500.02457552299785	500.0107108889189	500.0561057892748	500.01622233003127	500.0156770913218	500.0390750694971	500.02256555560706	500.0268340610548	500.0120102170115	500.04956805466327	500.01185621840716	500.0362076679957
500.0291091028395	500.0115123417699	500.03170786936545	500.0343573393287	500.0150699826221	500.02001338418506	500.0270696757461	500.00446622331225	500.0299429274598	500.05709586048937	500.019879041199	500.0276964748068	500.0356004301653	500.0441870895514	500.02773265298964	500.02862004641975	500.022108127792	500.0051248750309	500.02452537644467	500.010698629809	500.0561057892748	500.01622233003127	500.0156770759891	500.0390750694971	500.0225655544778	500.0268340610548	500.0120102170115	500.0495680546463	500.01185621840716	500.0362076679945
500.0291091028395	500.01145295995445	500.03170786936545	500.0343573393287	500.0150699826221	500.02001338418506	500.0269168087933	500.00446622331225	500.02979311451475	500.05709586048937	500.019879041199	500.02769397031784	500.0355944751858	500.0441870895514	500.02773265192127	500.02862004641975	500.022108127792	500.0051248750309	500.0245125917988	500.0106964083254	500.0561057892748	500.01622233003127	500.01567691762807	500.0390750694971	500.0225655530435	500.0268340610548	500.0120102170115	500.0495680546302	500.01185621840716	500.03620764195904
500.0291091028395	500.01143914285115	500.03170786936545	500.0343573393287	500.0150699826221	500.02001338418506	500.0269089113294	500.00446622331225	500.02955837661443	500.05709586048937	500.019879041199	500.0266672033252	500.03559418191765	500.0441870895514	500.0277326500487	500.02862004641975	500.022108127792	500.0051248750309	500.024490384137	500.01069587631395	500.0561057892748	500.01622233003127	500.01567650114123	500.0390750694971	500.02256555230264	500.0268340610548	500.0120102170115	500.0495680542479	500.01185621840716	500.0362034421911
500.0291091028395	500.0114299464407	500.03170786936545	500.0343573393287	500.0150699826221	500.02001338418506	500.0268501946382	500.00446622331225	500.0294430320585	500.05709586048937	500.019879041199	500.02655001913047	500.03558688378763	500.0441870895514	500.02773264698976	500.02862004641975	500.022108127792	500.0051248750309	500.024253925534	500.0106956258566	500.0561057892748	500.01622233003127	500.0156760413447	500.0390750694971	500.0225655516816	500.0268340610548	500.0120102170115	500.0495680542207	500.01185621840716	500.03613518918246
500.0291091028395	500.01140460869175	500.03170786936545	500.0343573393287	500.0150699826221	500.02001338418506	500.0257270594313	500.00446622331225	500.0294430320585	500.05709586048937	500.019879041199	500.02629128048835	500.03558444422623	500.0441870895514	500.02773264695173	500.02862004641975	500.022108127792	500.0051248750309	500.02301154310146	500.01069562320413	500.0561057892748	500.01622233003127	500.01566404046736	500.0390750694971	500.0225655516407	500.0268340610548	500.0120102170115	500.0495680540775	500.01185621840716	500.0361266978382
500.0291091028395	500.0113912099182	500.03170786936545	500.0343573393287	500.0150699826221	500.02001338418506	500.02558581447715	500.00446622331225	500.0293749933395	500.05709586048937	500.019879041199	500.0261518913237	500.0355822557387	500.0441870895514	500.02773264694247	500.02862004641975	500.022108127792	500.0051248750309	500.02214769399745	500.01069562141964	500.0561057892748	500.01622233003127	500.01566321587245	500.0390750694971	500.0225655516061	500.0268340610548	500.0120102170115	500.04956805397785	500.01185621840716	500.0361214580153
500.02910910283947	500.0113896688601	500.03170786936545	500.0343573393287	500.0150699826221	500.02001338418506	500.02543282076925	500.00446622331225	500.02936757939506	500.05709586048937	500.019879041199	500.0261297553528	500.03557928303064	500.0441870895514	500.0277326469399	500.02862004641975	500.022108127792	500.0051248750309	500.0219965352488	500.01069558930743	500.0561057892748	500.01622233003127	500.01565452445067	500.0390750694971	500.0225655516014	500.0268340610548	500.0120102170115	500.049568053933	500.01185621840716	500.0361205567502
500.02910910283947	500.0113778210008	500.03170786936545	500.0343573393287	500.0150699826221	500.02001338418506	500.0247401562526	500.00446622331225	500.02931567417056	500.05709586048937	500.019879041199	500.02604011134764	500.0355664436105	500.0441870895514	500.0277326469235	500.02862004641975	500.022108127792	500.0051248750309	500.0219875282818	500.0106955791588	500.0561057892748	500.01622233003127	500.01564482033865	500.0390750694971	500.0225655516013	500.0268340610548	500.0120102170115	500.0495680539084	500.01185621840716	500.0361088166968
500.02910910283947	500.01137332628036	500.03170786936545	500.0343573393287	500.0150699826221	500.02001338418506	500.0244175020237	500.00446622331225	500.02930850995335	500.05709586048937	500.019879041199	500.0259274011109	500.0355300460714	500.0441870895514	500.0277326468931	500.02862004641975	500.022108127792	500.0051248750309	500.0219791230905	500.0106955736009	500.0561057892748	500.01622233003127	500.01564437542515	500.0390750694971	500.02256555160074	500.0268340610548	500.0120102170115	500.04956805390106	500.01185621840716	500.0361062341955
500.02910910283947	500.01136149888356	500.03170786936545	500.0343573393287	500.0150699826221	500.02001338418506	500.02441731172047	500.00446622331225	500.029303956901	500.05709586048937	500.019879041199	500.02581754661435	500.03551590554446	500.0441870895514	500.02773264652615	500.02862004641975	500.022108127792	500.0051248750309	500.0219312144203	500.0106955731436	500.0561057892748	500.01622233003127	500.0156407871301	500.0390750694971	500.0225655515998	500.0268340610548	500.0120102170115	500.0495680538177	500.01185621840716	500.0361039718633
500.02910910283947	500.01132996245707	500.03170786936545	500.0343573393287	500.0150699826221	500.02001338418506	500.02440325223984	500.00446622331225	500.029297743198	500.05709586048937	500.019879041199	500.0248597637946	500.035469533476	500.0441870895514	500.0277326464631	500.02862004641975	500.022108127792	500.0051248750309	500.02192412729386	500.0106955721578	500.0561057892748	500.01622233003127	500.01563272249336	500.0390750694971	500.0225655515997	500.0268340610548	500.0120102170115	500.0495680538168	500.01185621840716	500.0361022840739
500.02910910283947	500.0111107368211	500.03170786936545	500.0343573393287	500.0150699826221	500.02001338418506	500.024352162572	500.00446622331225	500.0292849623989	500.05709586048937	500.019879041199	500.0247462394662	500.03533418794257	500.0441870895514	500.02773264644253	500.02862004641975	500.022108127792	500.0051248750309	500.021909990615	500.0106955719063	500.0561057892748	500.01622233003127	500.0156317910753	500.0390750694971	500.0225655515997	500.0268340610548	500.0120102170115	500.04956805380743	500.01185621840716	500.0360988681808
500.02910910283947	500.0110648185387	500.03170786936545	500.0343573393287	500.0150699826221	500.02001338418506	500.024251620554	500.00446622331225	500.02924100693104	500.05709586048937	500.019879041199	500.0244523019592	500.03513200764803	500.0441870895514	500.02773264644156	500.02862004641975	500.022108127792	500.0051248750309	500.02188431797816	500.0106955718127	500.0561057892748	500.01622233003127	500.01563153616587	500.0390750694971	500.0225655515997	500.0268340610548	500.0120102170115	500.04956805378714	500.01185621840716	500.0360949995538
500.02910910283947	500.01100581049263	500.03170786936545	500.0343573393287	500.0150699826221	500.02001338418506	500.0238452730578	500.00446622331225	500.0292391279394	500.05709586048937	500.019879041199	500.0243579558574	500.03509540771773	500.0441870895514	500.02773264638205	500.02862004641975	500.022108127792	500.0051248750309	500.0218687796928	500.01069557180176	500.0561057892748	500.01622233003127	500.01563148868456	500.0390750694971	500.0225655515997	500.0268340610548	500.0120102170115	500.0495680537768	500.01185621840716	500.0360936845723
500.02910910283947	500.01100139967923	500.03170786936545	500.0343573393287	500.0150699826221	500.02001338418506	500.02321305285346	500.00446622331225	500.0292319018284	500.05709586048937	500.019879041199	500.02402869694316	500.03509326084605	500.0441870895514	500.02773264637483	500.02862004641975	500.022108127792	500.0051248750309	500.0218437404297	500.01069557180176	500.0561057892748	500.01622233003127	500.0156314848982	500.0390750694971	500.0225655515997	500.0268340610548	500.0120102170115	500.04956805377617	500.01185621840716	500.03606856178925
500.02910910283947	500.0109985007045	500.03170786936545	500.0343573393287	500.0150699826221	500.02001338418506	500.02287230088245	500.00446622331225	500.0292288378346	500.05709586048937	500.019879041199	500.02321228434187	500.0350816033534	500.0441870895514	500.0277326463743	500.02862004641975	500.022108127792	500.0051248750309	500.0218038353772	500.01069557180176	500.0561057892748	500.01622233003127	500.0156314737306	500.0390750694971	500.0225655515997	500.0268340610548	500.0120102170115	500.0495680537721	500.01185621840716	500.03606398465774
500.02910910283947	500.0109947417937	500.03170786936545	500.0343573393287	500.0150699826221	500.02001338418506	500.0227782580131	500.00446622331225	500.02922750175094	500.05709586048937	500.019879041199	500.0231943938373	500.03504579028817	500.0441870895514	500.02773264637216	500.02862004641975	500.022108127792	500.0051248750309	500.0216838986199	500.0106955718017	500.0561057892748	500.01622233003127	500.01563147320815	500.0390750694971	500.0225655515997	500.0268340610548	500.0120102170115	500.04956805377077	500.01185621840716	500.0360606817144
500.02910910283947	500.01098622254074	500.03170786936545	500.0343573393287	500.0150699826221	500.02001338418506	500.0227594967124	500.00446622331225	500.0292274481306	500.05709586048937	500.019879041199	500.0231943938373	500.03468511908693	500.0441870895514	500.02773264635323	500.02862004641975	500.022108127792	500.0051248750309	500.0215950139067	500.01069557180136	500.0561057892748	500.01622233003127	500.01563147234384	500.0390750694971	500.0225655515997	500.0268340610548	500.0120102170115	500.0495680537707	500.01185621840716	500.03605141310965
500.02910910283947	500.0109827791149	500.03170786936545	500.0343573393287	500.0150699826221	500.02001338418506	500.0227374214334	500.00446622331225	500.02891762879193	500.05709586048937	500.019879041199	500.0225715592433	500.0345903583726	500.0441870895514	500.0277326463526	500.02862004641975	500.022108127792	500.0051248750309	500.02156133224054	500.01069557180125	500.0561057892748	500.01622233003127	500.0156314713867	500.0390750694971	500.0225655515997	500.0268340610548	500.0120102170115	500.0495680537704	500.01185621840716	500.0360230664191
500.02910910283947	500.01098275279355	500.03170786936545	500.0343573393287	500.0150699826221	500.02001338418506	500.0227368667834	500.00446622331225	500.02874339826855	500.05709586048937	500.019879041199	500.02253032249587	500.0345785990021	500.0441870895514	500.0277326463526	500.02862004641975	500.022108127792	500.0051248750309	500.0214646834149	500.0106955718012	500.0561057892748	500.01622233003127	500.0156314687305	500.0390750694971	500.0225655515997	500.0268340610548	500.0120102170115	500.04956805377014	500.01185621840716	500.03601490383335
500.02910910283947	500.01098214166007	500.03170786936545	500.0343573393287	500.0150699826221	500.02001338418506	500.0227082990084	500.00446622331225	500.0287228562576	500.05709586048937	500.019879041199	500.0225300043608	500.034574861069	500.0441870895514	500.0277326463526	500.02862004641975	500.022108127792	500.0051248750309	500.02141287650306	500.0106955718012	500.0561057892748	500.01622233003127	500.0156314683241	500.0390750694971	500.0225655515997	500.0268340610548	500.0120102170115	500.04956805376924	500.01185621840716	500.03600027637594
500.02910910283947	500.01098203372743	500.03170786936545	500.0343573393287	500.0150699826221	500.02001338418506	500.02269368934884	500.00446622331225	500.02871834519146	500.05709586048937	500.019879041199	500.0225269525328	500.03456980346897	500.0441870895514	500.0277326463526	500.02862004641975	500.022108127792	500.0051248750309	500.02139646273986	500.0106955718012	500.0561057892748	500.01622233003127	500.01563146825015	500.0390750694971	500.0225655515997	500.0268340610548	500.0120102170115	500.04956805376884	500.01185621840716	500.0359996029802
500.02910910283947	500.01098140304464	500.03170786936545	500.0343573393287	500.0150699826221	500.02001338418506	500.02263310195605	500.00446622331225	500.0287140742252	500.05709586048937	500.019879041199	500.0225263527006	500.0345532616811	500.0441870895514	500.0277326463526	500.02862004641975	500.022108127792	500.0051248750309	500.021331693287	500.0106955718012	500.0561057892748	500.01622233003127	500.0156314682281	500.0390750694971	500.0225655515997	500.0268340610548	500.0120102170115	500.0495680537683	500.01185621840716	500.03599908848685
500.02910910283947	500.0109808282855	500.03170786936545	500.0343573393287	500.0150699826221	500.02001338418506	500.0225752713714	500.00446622331225	500.0287113717533	500.05709586048937	500.019879041199	500.02252503526233	500.0345446896525	500.0441870895514	500.0277326463526	500.02862004641975	500.022108127792	500.0051248750309	500.0212795667737	500.0106955718012	500.0561057892748	500.01622233003127	500.0156314679074	500.0390750694971	500.0225655515997	500.0268340610548	500.0120102170115	500.04956805376816	500.01185621840716	500.03599833352
500.02910910283947	500.01098042238414	500.03170786936545	500.0343573393287	500.0150699826221	500.02001338418506	500.0225606083299	500.00446622331225	500.02868908582127	500.05709586048937	500.019879041199	500.0225083211733	500.03447884861293	500.0441870895514	500.0277326463526	500.02862004641975	500.022108127792	500.0051248750309	500.0212795302898	500.0106955718012	500.0561057892748	500.01622233003127	500.0156314671822	500.0390750694971	500.0225655515997	500.0268340610548	500.0120102170115	500.04956805376816	500.01185621840716	500.0359979744903
500.02910910283947	500.01097995292963	500.03170786936545	500.0343573393287	500.0150699826221	500.02001338418506	500.02256046462674	500.00446622331225	500.02867947699974	500.05709586048937	500.019879041199	500.02250585138626	500.0344140543853	500.0441870895514	500.0277326463526	500.02862004641975	500.022108127792	500.0051248750309	500.02127925750136	500.0106955718012	500.0561057892748	500.01622233003127	500.01563146717757	500.0390750694971	500.0225655515997	500.0268340610548	500.0120102170115	500.04956805376816	500.01185621840716	500.0359974662185
500.02910910283947	500.0109796522473	500.03170786936545	500.0343573393287	500.0150699826221	500.02001338418506	500.0225530203393	500.00446622331225	500.0286691931338	500.0570958604893	500.019879041199	500.0224973615657	500.0343761247493	500.0441870895514	500.0277326463526	500.02862004641975	500.022108127792	500.0051248750309	500.02127922203493	500.0106955718012	500.0561057892748	500.01622233003127	500.0156314670912	500.0390750694971	500.0225655515997	500.0268340610548	500.0120102170115	500.04956805376816	500.01185621840716	500.03599662994577
500.02910910283947	500.0109790381574	500.03170786936545	500.0343573393287	500.0150699826221	500.02001338418506	500.022543469175	500.00446622331225	500.02865927495804	500.057095860489	500.019879041199	500.0224877181901	500.0343229378564	500.0441870895514	500.0277326463526	500.02862004641975	500.022108127792	500.0051248750309	500.02127917165257	500.0106955718012	500.0561057892748	500.01622233003127	500.0156314670769	500.0390750694971	500.0225655515997	500.0268340610548	500.0120102170115	500.04956805376816	500.01185621840716	500.03599651717104
500.02910910283947	500.0109788188626	500.03170786936545	500.0343573393287	500.0150699826221	500.02001338418506	500.02254172451507	500.00446622331225	500.02865701371934	500.057095860489	500.019879041199	500.0224689392536	500.03426580806445	500.0441870895514	500.0277326463526	500.02862004641975	500.022108127792	500.0051248750309	500.0212789071436	500.0106955718012	500.0561057892748	500.01622233003127	500.01563146655826	500.0390750694971	500.0225655515997	500.0268340610548	500.0120102170115	500.04956805376816	500.01185621840716	500.0359959606186
500.02910910283947	500.0109778276297	500.03170786936545	500.0343573393287	500.0150699826221	500.02001338418506	500.02254151788765	500.00446622331225	500.0286529183654	500.057095860489	500.019879041199	500.0224502469523	500.03424368902773	500.0441870895514	500.0277326463526	500.02862004641975	500.022108127792	500.0051248750309	500.02127886799434	500.0106955718012	500.0561057892748	500.01622233003127	500.01563146510074	500.0390750694971	500.0225655515997	500.0268340610548	500.0120102170115	500.04956805376816	500.01185621840716	500.0359954711034
500.02910910283947	500.01097746939786	500.03170786936545	500.0343573393287	500.0150699826221	500.02001338418506	500.0225414669457	500.00446622331225	500.0286230126816	500.057095860489	500.019879041199	500.0224373198777	500.03422676198244	500.0441870895514	500.0277326463526	500.02862004641975	500.022108127792	500.0051248750309	500.0212786902839	500.0106955718012	500.0561057892748	500.01622233003127	500.01563146372104	500.0390750694971	500.0225655515997	500.0268340610548	500.0120102170115	500.04956805376816	500.01185621840716	500.0359949386092
500.02910910283947	500.01097702992996	500.03170786936545	500.0343573393287	500.0150699826221	500.02001338418506	500.0225414283417	500.00446622331225	500.02861040506923	500.057095860489	500.019879041199	500.0224310970134	500.0342022322213	500.0441870895514	500.0277326463526	500.02862004641975	500.022108127792	500.0051248750309	500.021278427499	500.0106955718012	500.0561057892748	500.01622233003127	500.01563145988047	500.0390750694971	500.0225655515997	500.0268340610548	500.0120102170115	500.04956805376816	500.01185621840716	500.0359949295293
500.02910910283947	500.010976479198	500.03170786936545	500.0343573393287	500.0150699826221	500.02001338418506	500.0225414133794	500.00446622331225	500.02857993948453	500.057095860489	500.019879041199	500.0224249652206	500.0342000388968	500.0441870895514	500.0277326463526	500.02862004641975	500.022108127792	500.0051248750309	500.02127769132386	500.0106955718012	500.0561057892748	500.01622233003127	500.0156314597621	500.0390750694971	500.0225655515997	500.0268340610548	500.0120102170115	500.04956805376816	500.01185621840716	500.03599492490156
500.02910910283947	500.01097608829076	500.03170786936545	500.0343573393287	500.0150699826221	500.02001338418506	500.02254138649954	500.00446622331225	500.02857073346934	500.057095860489	500.019879041199	500.022423372845	500.03419197397517	500.0441870895514	500.0277326463526	500.02862004641975	500.022108127792	500.0051248750309	500.02127725971405	500.0106955718012	500.0561057892748	500.01622233003127	500.0156314595159	500.0390750694971	500.0225655515997	500.0268340610548	500.0120102170115	500.04956805376816	500.01185621840716	500.0359949117089
500.02910910283947	500.0109006994371	500.03170786936545	500.0343573393287	500.0150699826221	500.02001338418506	500.02254132831973	500.00446622331225	500.02855206876757	500.057095860489	500.019879041199	500.02242070390827	500.0341899850465	500.0441870895514	500.0277326463526	500.02862004641975	500.022108127792	500.0051248750309	500.0212764723482	500.0106955718012	500.0561057892748	500.01622233003127	500.01563145853424	500.0390750694971	500.0225655515997	500.0268340610548	500.0120102170115	500.04956805376816	500.01185621840716	500.03599490055194
500.02910910283947	500.0108933150341	500.03170786936545	500.0343573393287	500.0150699826221	500.02001338418506	500.0225413062658	500.00446622331225	500.0283522452024	500.057095860489	500.019879041199	500.0224189776317	500.0341898552816	500.0441870895514	500.0277326463526	500.02862004641975	500.022108127792	500.0051248750309	500.02127625193754	500.0106955718012	500.0561057892748	500.01622233003127	500.01563145837724	500.0390750694971	500.0225655515997	500.0268340610548	500.0120102170115	500.04956805376816	500.01185621840716	500.03599489988426
500.02910910283947	500.0108791461478	500.03170786936545	500.0343573393287	500.0150699826221	500.02001338418506	500.02254130132116	500.00446622331225	500.02832914125383	500.057095860489	500.019879041199	500.02241510978496	500.03418982719813	500.0441870895514	500.0277326463526	500.02862004641975	500.022108127792	500.0051248750309	500.0212760165635	500.0106955718012	500.0561057892748	500.01622233003127	500.01563145832165	500.0390750694971	500.0225655515997	500.0268340610548	500.0120102170115	500.04956805376816	500.01185621840716	500.0359853891052
500.02910910283947	500.0108789483567	500.03170786936545	500.0343573393287	500.0150699826221	500.02001338418506	500.0225412944032	500.00446622331225	500.028329112052	500.057095860489	500.019879041199	500.02241458502203	500.03418947314094	500.0441870895514	500.0277326463526	500.02862004641975	500.022108127792	500.0051248750309	500.02127459290125	500.0106955718012	500.0561057892748	500.01622233003127	500.0156314583205	500.0390750694971	500.0225655515997	500.0268340610548	500.0120102170115	500.04956805376816	500.01185621840716	500.03594638317367
500.02910910283947	500.0108781358345	500.03170786936545	500.0343573393287	500.0150699826221	500.02001338418506	500.0225412881576	500.00446622331225	500.0283291120491	500.057095860489	500.019879041199	500.02241390464405	500.03418654758116	500.0441870895514	500.0277326463526	500.02862004641975	500.022108127792	500.0051248750309	500.02127119460397	500.0106955718012	500.0561057892748	500.01622233003127	500.0156314583141	500.0390750694971	500.0225655515997	500.0268340610548	500.0120102170115	500.04956805376816	500.01185621840716	500.0359456432303
500.02910910283947	500.0108769651461	500.03170786936545	500.0343573393287	500.0150699826221	500.02001338418506	500.02254128555006	500.00446622331225	500.0283291066807	500.057095860489	500.019879041199	500.0224134019844	500.03418497652876	500.0441870895514	500.0277326463526	500.02862004641975	500.022108127792	500.0051248750309	500.0212709692748	500.0106955718012	500.0561057892748	500.01622233003127	500.0156314568538	500.0390750694971	500.0225655515997	500.0268340610548	500.0120102170115	500.04956805376816	500.01185621840716	500.0359456287363
500.02910910283947	500.01085657845874	500.03170786936545	500.0343573393287	500.0150699826221	500.02001338418506	500.0225412835806	500.00446622331225	500.0283290844626	500.057095860489	500.019879041199	500.02241290301146	500.0341847941458	500.0441870895514	500.0277326463526	500.02862004641975	500.022108127792	500.0051248750309	500.02127040374546	500.0106955718012	500.0561057892748	500.01622233003127	500.0156314564103	500.0390750694971	500.0225655515997	500.0268340610548	500.0120102170115	500.04956805376816	500.01185621840716	500.03594562854
500.02910910283947	500.01077411061124	500.03170786936545	500.0343573393287	500.0150699826221	500.02001338418506	500.02254128284244	500.00446622331225	500.0283290731453	500.057095860489	500.019879041199	500.02241289592934	500.0341837811071	500.0441870895514	500.0277326463526	500.02862004641975	500.022108127792	500.0051248750309	500.02127040135963	500.0106955718012	500.0561057892748	500.01622233003127	500.01563145639915	500.0390750694971	500.0225655515997	500.0268340610548	500.0120102170115	500.04956805376816	500.01185621840716	500.0359456280957
500.02910910283947	500.0105716915837	500.03170786936545	500.0343573393287	500.0150699826221	500.02001338418506	500.02254128271005	500.00446622331225	500.0283289391873	500.057095860489	500.019879041199	500.0224128955532	500.0341837317565	500.0441870895514	500.0277326463526	500.02862004641975	500.022108127792	500.0051248750309	500.02127033802884	500.0106955718012	500.0561057892748	500.01622233003127	500.0156314563854	500.0390750694971	500.0225655515997	500.0268340610548	500.0120102170115	500.04956805376816	500.01185621840716	500.03593225648217
500.02910910283947	500.01045799244724	500.03170786936545	500.0343573393287	500.0150699826221	500.02001338418506	500.0225412823416	500.00446622331225	500.02832849086326	500.057095860489	500.019879041199	500.02241289312565	500.03418346026507	500.0441870895514	500.0277326463526	500.02862004641975	500.022108127792	500.0051248750309	500.0212702999685	500.0106955718012	500.0561057892748	500.01622233003127	500.0156314563674	500.0390750694971	500.0225655515997	500.0268340610548	500.0120102170115	500.04956805376816	500.01185621840716	500.0359316028493
500.02910910283947	500.010450629709	500.03170786936545	500.0343573393287	500.0150699826221	500.02001338418506	500.0225412820776	500.00446622331225	500.02832257876065	500.057095860489	500.019879041199	500.0224128908524	500.0341828876005	500.0441870895514	500.0277326463526	500.02862004641975	500.022108127792	500.0051248750309	500.02127023850016	500.0106955718012	500.0561057892748	500.01622233003127	500.0156314563558	500.0390750694971	500.0225655515997	500.0268340610548	500.0120102170115	500.04956805376816	500.01185621840716	500.0359284208789
500.02910910283947	500.01042363096485	500.03170786936545	500.0343573393287	500.0150699826221	500.02001338418506	500.0225412819333	500.00446622311154	500.0282852425466	500.057095860489	500.019879041199	500.0224128908303	500.03418225127683	500.0441870895514	500.0277326463526	500.02862004641975	500.022108127792	500.0051248750309	500.02127001029226	500.0106955718012	500.0561057892748	500.01622233003127	500.0156314563547	500.0390750694971	500.0225655515997	500.0268340610548	500.0120102170115	500.04956805376816	500.01185621840716	500.0358961976416
500.02910910283947	500.01040271504485	500.03170786936545	500.0343573393287	500.0150699826221	500.02001338418506	500.022541281933	500.00446622259653	500.0279287770991	500.057095860489	500.019879041199	500.0224120558004	500.0341821966524	500.0441870895514	500.0277326463526	500.02862004641975	500.022108127792	500.0051248750309	500.0212686843098	500.0106955718012	500.0561057892748	500.01622233003127	500.01563145635197	500.0390750694971	500.0225655515997	500.0268340610548	500.0120102170115	500.04956805376816	500.01185621840716	500.0356366242008
500.02910910283947	500.0103991416545	500.03170786936545	500.0343573393287	500.0150699826221	500.02001338418506	500.0225403644727	500.0044662178547	500.02785873272154	500.057095860489	500.019879041199	500.0224106290734	500.03418206306463	500.0441870895514	500.0277326463526	500.02862004641975	500.022108127792	500.0051248750309	500.0212658435278	500.0106955718012	500.0561057892748	500.01622233003127	500.01563145634657	500.0390750694971	500.0225655515997	500.0268340610548	500.0120102170115	500.04956805376816	500.01185621840716	500.03536137186694
500.02910910283947	500.01039825530376	500.03170786936545	500.0343573393287	500.0150699826221	500.02001338418506	500.0225401502997	500.0044657550116	500.02781841680695	500.057095860489	500.019879041199	500.0224026647233	500.03418203709253	500.0441870895514	500.0277326463526	500.02862004641975	500.022108127792	500.0051248750309	500.0212658320462	500.0106955718012	500.0561057892748	500.01622233003127	500.01563145634606	500.0390750694971	500.0225655515997	500.0268340610548	500.0120102170115	500.04956805376816	500.01185621840716	500.0353459244986
500.02910910283947	500.0103976400849	500.03170786936545	500.0343573393287	500.0150699826221	500.02001338418506	500.0225401494246	500.00446573061146	500.02766659122335	500.057095860489	500.019879041199	500.0221925495506	500.03418193306675	500.0441870895514	500.0277326463526	500.02862004641975	500.022108127792	500.0051248750309	500.02126568142455	500.0106955718012	500.0561057892748	500.01622233003127	500.0156314563454	500.0390750694971	500.0225655515997	500.0268340610548	500.0120102170115	500.04956805376816	500.01185621840716	500.0353339709409
500.02910910283947	500.0103953177656	500.03170786936545	500.0343573393287	500.0150699826221	500.02001338418506	500.02254014930185	500.00446569725	500.0273815914053	500.057095860489	500.019879041199	500.0221545763247	500.03418117614626	500.0441870895514	500.0277326463526	500.02862004641975	500.022108127792	500.0051248750309	500.02126523608393	500.0106955718012	500.0561057892748	500.01622233003127	500.0156314563411	500.0390750694971	500.0225655515997	500.0268340610548	500.0120102170115	500.04956805376816	500.01185621840716	500.03532873013546
500.02910910283947	500.01037870030507	500.03170786936545	500.0343573393287	500.0150699826221	500.02001338418506	500.0225401487599	500.00446569473354	500.0267922770284	500.05709586048897	500.019879041199	500.0221543742135	500.03416049312307	500.0441870895514	500.0277326463526	500.02862004641975	500.022108127792	500.0051248750309	500.02125828990063	500.0106955718012	500.0561057892748	500.01622233003127	500.01563145633645	500.0390750694971	500.0225655515997	500.0268340610548	500.0120102170115	500.04956805376816	500.01185621840716	500.03532864201003
500.02910910283947	500.01037123315336	500.03170786936545	500.0343573393287	500.0150699826221	500.02001338418506	500.02254014836353	500.00446569462275	500.02678506291664	500.05709586048863	500.019879041199	500.02215095518125	500.03415352002395	500.0441870895514	500.0277326463526	500.02862004641975	500.022108127792	500.0051248750309	500.0212408040704	500.0106955718012	500.0561057892748	500.01622233003127	500.0156314563363	500.0390750694971	500.0225655515997	500.0268340610548	500.0120102170115	500.04956805376816	500.01185621840716	500.0353282934892
500.02910910283947	500.0103453462111	500.03170786936545	500.0343573393287	500.0150699826221	500.02001338418506	500.02254014640425	500.0044656945978	500.0261971332897	500.05709586048783	500.019879041199	500.0221265314279	500.03415343688135	500.0441870895514	500.0277326463526	500.02862004641975	500.022108127792	500.0051248750309	500.0212394467308	500.0106955718012	500.0561057892748	500.01622233003127	500.0156314563356	500.0390750694971	500.0225655515997	500.0268340610548	500.0120102170115	500.04956805376816	500.01185621840716	500.03532671149236
500.02910910283947	500.0103447454781	500.03170786936545	500.0343573393287	500.0150699826221	500.02001338418506	500.022540139798	500.004465694596	500.0259308018626	500.05709586048783	500.019879041199	500.02210611156033	500.03415341636116	500.0441870895514	500.0277326463526	500.02862004641975	500.022108127792	500.0051248750309	500.02123832094435	500.0106955718012	500.0561057892748	500.01622233003127	500.01563145633537	500.0390750694971	500.0225655515997	500.0268340610548	500.0120102170115	500.04956805376816	500.01185621840716	500.035325531159
500.02910910283947	500.01034473077357	500.03170786936545	500.0343573393287	500.0150699826221	500.02001338418506	500.0225400512103	500.0044656945955	500.0258713503008	500.05709586048783	500.019879041199	500.0219945154658	500.03415337973945	500.0441870895512	500.0277326463526	500.02862004641975	500.022108127792	500.0051248750309	500.0212357929123	500.0106955718012	500.0561057892748	500.01622233003127	500.0156314563317	500.0390750694971	500.0225655515997	500.0268340610548	500.0120102170115	500.04956805376816	500.01185621840716	500.03532390953285
500.02910910283947	500.0103446938891	500.03170786936545	500.0343573393287	500.0150699826221	500.02001338418506	500.0225375031505	500.0044656945955	500.0255615320634	500.05709586048783	500.019879041199	500.0219730458977	500.0341533110956	500.0441870895381	500.0277326463526	500.02862004641975	500.022108127792	500.0051248750309	500.021225781125	500.0106955718012	500.0561057892748	500.01622233003127	500.01563145629694	500.0390750694971	500.0225655515997	500.0268340610548	500.0120102170115	500.04956805376816	500.01185621840716	500.0353238754681
500.02910910283947	500.01034464944723	500.03170786936545	500.0343573393287	500.0150699826221	500.02001338418506	500.02253634376495	500.00446569459217	500.02411443636254	500.05709586048783	500.019879041199	500.02191304932484	500.03415329150533	500.04418708940585	500.0277326463526	500.02862004641975	500.022108127792	500.0051248750309	500.0212181726009	500.0106955718012	500.0561057892748	500.01622233003127	500.01563145627654	500.0390750694971	500.0225655515997	500.0268340610548	500.0120102170115	500.04956805376816	500.01185621840716	500.03532386752215
500.02910910283947	500.0100315897294	500.03170786936545	500.0343573393287	500.0150699826221	500.02001338418506	500.0225363237721	500.0044656945918	500.02308086903327	500.05709586048783	500.019879041199	500.0218776240963	500.0341532432382	500.0441870894046	500.0277326463526	500.02862004641975	500.022108127792	500.0051248750309	500.02121799007006	500.0106955718012	500.0561057892748	500.01622233003127	500.0156314562765	500.0390750694971	500.0225655515997	500.0268340610548	500.0120102170115	500.04956805376816	500.01185621840716	500.03532382077054
500.02910910283947	500.01002558962267	500.03170786936545	500.0343573393287	500.0150699826221	500.02001338418506	500.02253632146443	500.00446569459	500.02215976474906	500.05709586048783	500.019879041199	500.02187761907066	500.0341532166634	500.04418708940426	500.0277326463526	500.02862004641975	500.022108127792	500.0051248750309	500.0212179410315	500.0106955718012	500.0561057892748	500.01622233003127	500.01563145627597	500.0390750694971	500.0225655515997	500.0268340610548	500.0120102170115	500.04956805376816	500.01185621840716	500.03532363017416
500.02910910283947	500.01002454894564	500.03170786936545	500.0343573393287	500.0150699826221	500.02001338418506	500.0225363210757	500.0044656945835	500.0214336002305	500.05709586048783	500.019879041199	500.0218772603394	500.0341532069932	500.0441870894042	500.0277326463526	500.02862004641975	500.022108127792	500.0051248750309	500.0212171127861	500.0106955718012	500.0561057892748	500.01622233003127	500.01563145627483	500.0390750694971	500.0225655515997	500.0268340610548	500.0120102170115	500.04956805376816	500.01185621840716	500.03532277709274
500.02910910283947	500.01002413487373	500.03170786936545	500.0343573393287	500.0150699826221	500.02001338418506	500.0225363210374	500.0044656945834	500.02016632761024	500.05709586048783	500.019879041199	500.02187614800806	500.0341532058197	500.0441870894042	500.0277326463526	500.02862004641975	500.022108127792	500.0051248750309	500.02121614175593	500.0106955718012	500.0561057892748	500.01622233003127	500.01563145627233	500.0390750694971	500.0225655515997	500.0268340610548	500.0120102170115	500.04956805376816	500.01185621840716	500.0353145483174
500.02910910283947	500.0100213017318	500.03170786936545	500.0343573393287	500.0150699826221	500.02001338418506	500.0225363210109	500.0044656945833	500.02004863006533	500.0570958604878	500.019879041199	500.0218715523455	500.03415318291354	500.0441870894042	500.0277326463526	500.02862004641975	500.022108127792	500.0051248750309	500.021202995177	500.01069557180114	500.0561057892748	500.01622233003127	500.01563145623356	500.0390750694971	500.0225655515997	500.0268340610548	500.0120102170115	500.04956805376816	500.01185621840716	500.03531006337226
500.02910910283947	500.01001050440544	500.03170786936545	500.0343573393287	500.0150699826221	500.02001338418506	500.0225363209369	500.0044656945817	500.02004453760264	500.05709586048766	500.019879041199	500.02187149022564	500.03415314886036	500.0441870894042	500.0277326463526	500.02862004641975	500.022108127792	500.0051248750309	500.0211672155182	500.01069557180114	500.0561057892748	500.01622233003127	500.015631456069	500.0390750694971	500.0225655515997	500.0268340610548	500.0120102170115	500.04956805376816	500.01185621840716	500.03530990258133
500.02910910283947	500.0099792915563	500.03170786936545	500.0343573393287	500.0150699826221	500.02001338418506	500.0225363208795	500.00446569457966	500.0200373831269	500.0570958604874	500.019879041199	500.0218714900951	500.0341530056981	500.0441870894042	500.0277326463526	500.02862004641975	500.022108127792	500.0051248750309	500.02116284214617	500.01069557180114	500.0561057892748	500.01622233003127	500.01563145478644	500.0390750694971	500.0225655515997	500.0268340610548	500.0120102170115	500.04956805376816	500.01185621840716	500.03530989321484
500.02910910283947	500.0099564768397	500.03170786936545	500.0343573393287	500.0150699826221	500.02001338418506	500.02253632051	500.0044656945722	500.02001472196713	500.0570958604873	500.019879041199	500.02187145717784	500.034147292274	500.0441870894042	500.0277326463526	500.02862004641975	500.022108127792	500.0051248750309	500.0211628257093	500.01069557180114	500.0561057892748	500.01622233003127	500.0156314529571	500.0390750694971	500.0225655515997	500.0268340610548	500.0120102170115	500.04956805376816	500.01185621840716	500.0353098792605
500.02910910283947	500.0099173391107	500.03170786936545	500.0343573393287	500.0150699826221	500.02001338418506	500.0225363194579	500.00446568756206	500.01991230459055	500.0570958604873	500.019879041199	500.0218714571704	500.03414688563055	500.0441870894042	500.0277326463526	500.02862004641975	500.022108127792	500.0051248750309	500.0211628069073	500.01069557180114	500.0561057892748	500.01622233003127	500.015631452951	500.0390750694971	500.0225655515997	500.0268340610548	500.0120102170115	500.04956805376816	500.01185621840716	500.03530984352454
500.02910910283947	500.0099096950116	500.03170786936545	500.0343573393287	500.0150699826221	500.02001338418506	500.0225363194331	500.0044656821144	500.01987205781285	500.0570958604873	500.019879041199	500.02187135175876	500.0341466599341	500.0441870894042	500.0277326463526	500.02862004641975	500.022108127792	500.0051248750309	500.0211626752323	500.01069557180114	500.0561057892748	500.01622233003127	500.0156314529507	500.0390750694971	500.0225655515997	500.0268340610548	500.0120102170115	500.04956805376816	500.01185621840716	500.0353096664237
500.02910910283947	500.00990968748727	500.03170786936545	500.0343573393287	500.0150699826221	500.02001338418506	500.0225363194041	500.0044656819729	500.0198461944985	500.0570958604873	500.019879041199	500.0218711473401	500.0341463793385	500.0441870894042	500.0277326463526	500.02862004641975	500.022108127792	500.0051248750309	500.0211626373877	500.01069557180114	500.0561057892748	500.01622233003127	500.0156314529506	500.0390750694971	500.0225655515997	500.0268340610548	500.0120102170115	500.04956805376816	500.01185621840716	500.0353089598415
500.02910910283947	500.0099096377261	500.03170786936545	500.0343573393287	500.0150699826221	500.02001338418506	500.02253631939	500.00446568196776	500.0193295049236	500.05709586048727	500.019879041199	500.0218706220708	500.0341453697358	500.0441870894042	500.0277326463526	500.02862004641975	500.022108127792	500.0051248750309	500.0211623136423	500.01069557180114	500.0561057892748	500.01622233003127	500.0156314529506	500.0390750694971	500.0225655515997	500.0268340610548	500.0120102170115	500.04956805376816	500.01185621840716	500.0353085169403
500.02910910283947	500.00988724833314	500.03170786936545	500.0343573393287	500.0150699826221	500.02001338418506	500.02253631913857	500.0044656819601	500.0186598685889	500.05709586048727	500.019879041199	500.02187026707276	500.03414003963377	500.0441870894042	500.0277326463526	500.02862004641975	500.022108127792	500.0051248750309	500.02116080542436	500.01069557180114	500.0561057892748	500.01622233003127	500.0156314529506	500.03907506922724	500.02256555159966	500.0268340610548	500.0120102170115	500.04956805376816	500.01185621840716	500.03530851693984
500.02910910283947	500.0096417425568	500.03170786936545	500.0343573393287	500.0150699826221	500.02001338418506	500.0225363166829	500.00446568195997	500.0185818440855	500.05709586048727	500.019879041199	500.0218702240284	500.03409681449557	500.0441870894042	500.0277326463526	500.02862004641975	500.022108127792	500.0051248750309	500.02116077853196	500.01069557180114	500.0561057892748	500.01622233003127	500.0156314529506	500.0390750687728	500.0225655515996	500.0268340610548	500.0120102170115	500.0495680510038	500.01185621840716	500.03530836334124
500.02910910283947	500.00954142435074	500.03170786936545	500.0343573393287	500.0150699826221	500.02001338418506	500.02253611068954	500.00446568195696	500.0185420506531	500.0570958604872	500.019879041199	500.0218700276654	500.0340596586299	500.0441870894042	500.0277326463526	500.02862004641975	500.022108127792	500.0051248750309	500.0211607783364	500.01069557180114	500.0561057892748	500.01622233003127	500.01563145295046	500.039075068758	500.0225655515996	500.0268340610548	500.0120102170115	500.04956803903275	500.01185621840716	500.03530773281767
500.02910910283947	500.009531046272	500.03170786936545	500.0343573393287	500.0150699826221	500.02001338418506	500.0225347144264	500.0044656819541	500.01852275888814	500.0570958604872	500.019879041199	500.0218693840849	500.03405826949387	500.0441870894042	500.0277326463526	500.02862004641975	500.022108127792	500.0051248750309	500.02116077793397	500.01069557180114	500.0561057892748	500.01622233003127	500.01563145295023	500.03907506867074	500.0225655515996	500.0268340610548	500.0120102170115	500.04956803889183	500.01185621840716	500.0353055192968
500.02910910283947	500.009498973502	500.03170786936545	500.0343573393287	500.0150699826221	500.02001338418506	500.02253376678476	500.0044656819517	500.01842376235805	500.0570958604855	500.019879041199	500.0218693563772	500.03405010798105	500.0441870894042	500.0277326463526	500.02862004641975	500.022108127792	500.0051248750309	500.0211607778608	500.01069557180114	500.0561057892748	500.01622233003127	500.0156314529494	500.03907506803904	500.0225655515996	500.0268340610548	500.0120102170115	500.049568038891	500.01185621840716	500.03530226097536
500.02910910283947	500.009418783275	500.03170786936545	500.0343573393287	500.0150699826221	500.02001338418506	500.02253362084537	500.00446568192575	500.01840145605547	500.0570958604854	500.019879041199	500.021869203028	500.03381986999017	500.0441870894042	500.0277326463526	500.02862004641975	500.022108127792	500.0051248750309	500.0211607773317	500.01069557180114	500.0561057892748	500.01622233003127	500.01563145294926	500.03907506500207	500.0225655515996	500.0268340610548	500.0120102170115	500.0495680388906	500.01185621840716	500.0352702443128
500.02910910283947	500.00903496487206	500.03170786936545	500.0343573393287	500.0150699826221	500.02001338418506	500.02253257535386	500.00446568161374	500.01804840958994	500.0570958604852	500.019879041199	500.02186896200953	500.0338193716678	500.0441870894042	500.0277326463526	500.02862004641975	500.022108127792	500.0051248750309	500.02116077728937	500.01069557180114	500.0561057892748	500.01622233003127	500.01563145294926	500.03907504923893	500.0225655515996	500.0268340610548	500.0120102170115	500.04956803889036	500.01185621840716	500.0352034350099
500.02910910283947	500.00900686686794	500.03170786936545	500.0343573393287	500.0150699826221	500.02001338418506	500.0225128128261	500.0044656806943	500.0177574313613	500.0570958604847	500.019879041199	500.02186883732935	500.03381617092776	500.0441870894042	500.0277326463526	500.02862004641975	500.022108127792	500.0051248750309	500.0211607770834	500.01069557180114	500.0561057892748	500.01622233003127	500.01563145294926	500.0390750439076	500.0225655515996	500.0268340610548	500.0120102170115	500.04956803889013	500.01185621840716	500.03511697141545
500.02910910283947	500.00893641762667	500.03170786936545	500.0343573393287	500.0150699826221	500.02001338418506	500.02251057642235	500.0044656804365	500.0165704652052	500.05709586048346	500.019879041199	500.0218685089742	500.0338149502363	500.0441870894042	500.0277326463526	500.02862004641975	500.022108127792	500.0051248750309	500.0211607769289	500.01069557180114	500.0561057892748	500.01622233003127	500.01563145294926	500.0390750439063	500.0225655515996	500.0268340610548	500.0120102170115	500.0495680388901	500.01185621840716	500.035042527069
500.02910910283947	500.0088805774194	500.03170786936545	500.0343573393287	500.0150699826221	500.02001338418506	500.02251046070245	500.0044656804365	500.0155285831852	500.0570958604834	500.019879041199	500.0218684243342	500.0338095194971	500.0441870894042	500.0277326463526	500.02862004641975	500.022108127792	500.0051248750309	500.02116077674856	500.01069557180114	500.0561057892748	500.01622233003127	500.01563145294926	500.0390750438277	500.0225655515996	500.0268340610548	500.0120102170115	500.0495680388901	500.01185621840716	500.03501439380676
500.02910910283947	500.0088621577829	500.03170786936545	500.0343573393287	500.0150699826221	500.02001338418506	500.02251045229843	500.0044656804362	500.0154676732401	500.05709586048334	500.019879041199	500.02186826409456	500.03380563145424	500.0441870894042	500.0277326463526	500.02862004641975	500.022108127792	500.0051248750309	500.02116077674225	500.01069557180114	500.0561057892748	500.01622233003127	500.0156314529492	500.03907504373734	500.0225655515996	500.0268340610548	500.0120102170115	500.0495680388896	500.01185621840716	500.03501391513504
500.02910910283947	500.00885702958016	500.03170786936545	500.0343573393287	500.0150699826221	500.02001338418506	500.02251044639786	500.00446568043094	500.0153738835482	500.05709586048295	500.019879041199	500.0218681465797	500.0337608923739	500.0441870894042	500.0277326463526	500.02862004641975	500.022108127792	500.0051248750309	500.0211607767412	500.01069557180114	500.0561057892748	500.01622233003127	500.01563145294915	500.03907504362843	500.0225655515996	500.0268340610548	500.0120102170115	500.04956803888496	500.01185621840716	500.0350137229202
500.02910910283947	500.00885654948854	500.03170786936545	500.0343573393287	500.0150699826221	500.02001338418506	500.02251044511445	500.004465680393	500.01531785286096	500.0570958604819	500.019879041199	500.02186812479175	500.03374064336845	500.0441870894042	500.0277326463526	500.02862004641975	500.022108127792	500.0051248750309	500.0211607767388	500.01069557180114	500.0561057892748	500.01622233003127	500.0156314529447	500.03907504362274	500.0225655515996	500.0268340610548	500.0120102170115	500.0495680388833	500.01185621840716	500.0350131991246
500.02910910283947	500.00885613644283	500.03170786936545	500.0343573393287	500.0150699826221	500.02001338418506	500.02251041380316	500.0044656803779	500.0153162062902	500.05709586048175	500.019879041199	500.02186811683526	500.03373525409006	500.0441870894042	500.0277326463526	500.02862004641975	500.022108127792	500.0051248750309	500.0211607767369	500.01069557180114	500.0561057892748	500.01622233003127	500.01563145275577	500.03907504362087	500.0225655515996	500.0268340610548	500.0120102170115	500.0495680388809	500.01185621840716	500.0350031453438
500.02910910283947	500.00885602038454	500.03170786936545	500.0343573393287	500.0150699826221	500.02001338418506	500.02251009230423	500.00446568034664	500.01529510326395	500.0570958604795	500.019879041199	500.0218681168292	500.03373456059245	500.0441870894042	500.0277326463526	500.02862004641975	500.022108127792	500.0051248750309	500.0211607767349	500.01069557180114	500.0561057892748	500.01622233003127	500.01563145247303	500.03907504362064	500.0225655515996	500.0268340610548	500.0120102170115	500.0495680388751	500.01185621840716	500.03495807714756
500.02910910283947	500.0088556759054	500.03170786936545	500.0343573393287	500.0150699826221	500.02001338418506	500.0225100867458	500.0044656802985	500.015281452855	500.0570958604403	500.019879041199	500.0218640358809	500.0337322109558	500.0441870894042	500.0277326463526	500.02862004641975	500.022108127792	500.0051248750309	500.0211607767315	500.01069557180114	500.0561057892748	500.01622233003127	500.01563145246627	500.0390750436205	500.0225655515996	500.0268340610548	500.0120102170115	500.04956803887455	500.01185621840716	500.0348348278619
500.02910910283947	500.008854666977	500.03170786936545	500.0343573393287	500.0150699826221	500.02001338418506	500.0225100841947	500.0044656801012	500.0152567255546	500.0570958600106	500.019879041199	500.02177928685353	500.0336936330055	500.0441870894042	500.0277326463526	500.02862004641975	500.022108127792	500.0051248750309	500.02116077672395	500.01069557180114	500.0561057892748	500.01622233003127	500.01563145246377	500.03907504362	500.0225655515996	500.0268340610548	500.0120102170115	500.04956803887364	500.01185621840716	500.03475515351124
500.02910910283947	500.0088486848355	500.03170786936545	500.0343573393287	500.0150699826221	500.02001338418506	500.0225100456358	500.00446568007334	500.0152440450053	500.0570958576202	500.0198790411989	500.02176823935355	500.0336709827447	500.0441870894042	500.0277326463526	500.02862004641975	500.022108127792	500.0051248750309	500.0211607767226	500.01069557180114	500.0561057892748	500.01622233003127	500.01563145246377	500.03907504361945	500.0225655515996	500.0268340610548	500.0120102170115	500.04956803887325	500.01185621840716	500.0347345100953
500.02910910283947	500.00884691393054	500.03170786936545	500.0343573393287	500.0150699826221	500.02001338418506	500.02250966462725	500.0044656798256	500.01523357880734	500.05709585760087	500.01987904119846	500.02176818689674	500.0336274906125	500.0441870894042	500.0277326463526	500.02862004641975	500.022108127792	500.0051248750309	500.0211607767226	500.01069557180114	500.0561057892748	500.01622233003127	500.01563145246377	500.0390750436193	500.0225655515996	500.0268340610548	500.0120102170115	500.04956803887006	500.01185621840716	500.03471811552055
500.02910910283947	500.0088467625593	500.03170786936545	500.0343573393287	500.0150699826221	500.02001338418506	500.02250966441744	500.0044656763117	500.01523063455807	500.0570958575944	500.0198790411949	500.02176810343775	500.0335862780888	500.0441870894042	500.0277326463526	500.02862004641975	500.022108127792	500.0051248750309	500.0211607767225	500.01069557180114	500.0561057892748	500.01622233003127	500.01563145246377	500.0390750436192	500.0225655515996	500.0268340610548	500.0120102170115	500.04956803884704	500.01185621840716	500.03471154377434
500.02910910283947	500.008846715714	500.03170786936545	500.0343573393287	500.0150699826221	500.02001338418506	500.0225096644053	500.0044656105821	500.0152272315937	500.0570958575939	500.01987904119017	500.02167165309334	500.03353502371715	500.0441870894042	500.0277326463526	500.02862004641975	500.022108127792	500.0051248750309	500.0211607767225	500.01069557180114	500.0561057892748	500.01622233003127	500.01563145246377	500.0390750436192	500.0225655515996	500.0268340610548	500.0120102170115	500.04956803851684	500.01185621840716	500.03459958385145
500.02910910283947	500.00884651443755	500.03170786936545	500.0343573393287	500.0150699826221	500.02001338418506	500.02250966436753	500.0044652683211	500.01521487876977	500.0570958575937	500.01987904119005	500.01709704773396	500.0335345441896	500.0441870894042	500.0277326463526	500.02862004641975	500.022108127792	500.0051248750309	500.0211607767223	500.01069557180114	500.0561057892748	500.01622233003127	500.01563145246377	500.0390750436192	500.0225655515996	500.0268340610548	500.0120102170115	500.04956803786564	500.01185621840716	500.03459128930734
500.02910910283947	500.00884579878044	500.03170786936545	500.0343573393287	500.0150699826221	500.02001338418506	500.02250966405916	500.00446206416626	500.0151342373489	500.05709585758547	500.01987904119005	500.01705248806815	500.0334256030168	500.0441870894042	500.0277326463526	500.02862004641975	500.022108127792	500.0051248750309	500.02116077672144	500.01069557180114	500.0561057892748	500.01622233003127	500.01563145246377	500.0390750436192	500.0225655515996	500.0268340610548	500.0120102170115	500.0495680365382	500.01185621840716	500.03458955838016
500.02910910283947	500.00884215638615	500.03170786936545	500.0343573393287	500.0150699826221	500.02001338418506	500.022509661463	500.00445915662164	500.01513328136286	500.05709582280616	500.01987904119	500.01705021151776	500.03334021544043	500.0441870894042	500.0277326463526	500.02862004641975	500.022108127792	500.0051248750309	500.0211607767212	500.01069557180114	500.0561057892748	500.01622233003127	500.01563145246377	500.0390750436192	500.0225655515996	500.0268340610548	500.0120102170115	500.0495680365377	500.01185621840716	500.03456403732963
500.02910910283947	500.0088414762816	500.03170786936545	500.0343573393287	500.0150699826221	500.02001338418506	500.02250965985667	500.0044581747234	500.01496258553914	500.0570651358216	500.0198790411899	500.01704972839497	500.0332340349703	500.0441870894042	500.0277326463526	500.02862004641975	500.022108127792	500.0051248750309	500.02116077672116	500.01069557180114	500.0561057892748	500.01622233003127	500.01563145246377	500.0390750436192	500.0225655515996	500.0268340610548	500.0120102170115	500.04956803651226	500.01185621840716	500.03455803092817
500.02910910283947	500.0088414713555	500.03170786936545	500.0343573393287	500.0150699826221	500.02001338418506	500.0225096583898	500.00445717370724	500.01491396006213	500.05705688182917	500.0198790411899	500.0170145638297	500.03323326646785	500.0441870894042	500.0277326463526	500.02862004641975	500.022108127792	500.0051248750309	500.02116077672116	500.01069557180114	500.0561057892748	500.01622233003127	500.01563145246377	500.0390750436192	500.0225655515996	500.0268340610548	500.0120102170115	500.04956803647326	500.01185621840716	500.03455470305454
500.02910910283947	500.0088414695281	500.03170786936545	500.0343573393287	500.0150699826221	500.02001338418506	500.0225096545608	500.00445681375635	500.01489337386806	500.0569974911712	500.0198790411899	500.016863993709	500.0326522815493	500.0441870894042	500.0277326463526	500.02862004641975	500.022108127792	500.0051248750309	500.02116077672105	500.01069557180114	500.0561057892748	500.01622233003127	500.01563145246377	500.0390750436192	500.0225655515996	500.0268340610548	500.0120102170115	500.04956803576175	500.01185621840716	500.03454750331923
500.02910910283947	500.00884146179357	500.03170786936545	500.0343573393287	500.0150699826221	500.02001338418506	500.0225096282938	500.0044563968709	500.0148864835555	500.05698856614487	500.0198790411899	500.0167900245767	500.0324303974687	500.0441870894042	500.0277326463526	500.02862004641975	500.022108127792	500.0051248750309	500.02116077672	500.01069557180114	500.0561057892748	500.01622233003127	500.01563145246377	500.0390750436192	500.0225655515996	500.0268340610548	500.0120102170115	500.04956803372124	500.01185621840716	500.03454419625297
500.02910910283947	500.00881899823077	500.03170786936545	500.0343573393287	500.0150699826221	500.02001338418506	500.02250962138817	500.0044563717602	500.01488099201504	500.05697313345064	500.0198790411899	500.0167679119559	500.03232513477855	500.0441870894042	500.0277326463526	500.02862004641975	500.022108127792	500.0051248750309	500.0211607767187	500.01069557180114	500.0561057892748	500.01622233003127	500.01563145246377	500.0390750436192	500.0225655515996	500.0268340610548	500.0120102170115	500.0495680238357	500.01185621840716	500.03454419191394
500.02910910283947	500.0086866221522	500.03170786936545	500.0343573393287	500.0150699826221	500.02001338418506	500.0225096152921	500.0044563100193	500.01487928161436	500.0569703812932	500.0198790411899	500.0166634087247	500.0323209946641	500.0441870894042	500.0277326463526	500.02862004641975	500.022108127792	500.0051248750309	500.02116077671576	500.01069557180114	500.0561057892748	500.01622233003127	500.01563145246377	500.0390750436192	500.0225655515996	500.0268340610548	500.0120102170115	500.04956799960405	500.01185621840716	500.03454366033156
500.02910910283947	500.0086434531673	500.03170786936545	500.0343573393287	500.0150699826221	500.02001338418506	500.0225096015941	500.00445623482267	500.0148762235549	500.05687355296504	500.0198790411899	500.0166473401171	500.0319118000658	500.0441870894042	500.0277326463526	500.02862004641975	500.022108127792	500.0051248750309	500.0211607767154	500.01069557180114	500.0561057892748	500.01622233003127	500.01563145246377	500.0390750436192	500.0225655515996	500.0268340610548	500.0120102170115	500.04956796748394	500.01185621840716	500.0345259171101
500.02910910283947	500.00861301407434	500.03170786936545	500.0343573393287	500.0150699826221	500.02001338418506	500.0225095499891	500.0044561865941	500.0148632867612	500.05677630209317	500.0198790411899	500.01664365863775	500.03168603517315	500.0441870894042	500.0277326463526	500.02862004641975	500.022108127792	500.0051248750309	500.0211607767149	500.01069557180114	500.0561057892748	500.01622233003127	500.01563145246377	500.0390750436192	500.0225655515996	500.0268340610548	500.0120102170115	500.0495679412558	500.01185621840716	500.03452583546283
500.02910910283947	500.0086116313071	500.03170786936545	500.0343573393287	500.0150699826221	500.02001338418506	500.02250953248375	500.00445618366587	500.01486227302826	500.05675887764386	500.0198790411899	500.0166363169525	500.0314675116752	500.0441870894042	500.0277326463526	500.02862004641975	500.022108127792	500.0051248750309	500.0211607767117	500.01069557180114	500.0561057892748	500.01622233003127	500.01563145246377	500.0390750436192	500.0225655515996	500.0268340610548	500.0120102170115	500.0495679411899	500.01185621840716	500.03452576627694
500.02910910283947	500.008605142362	500.03170786936545	500.0343573393287	500.0150699826221	500.02001338418506	500.02250951111705	500.0044561644234	500.01486167729985	500.05675818658625	500.0198790411899	500.0166360241594	500.03137084394234	500.0441870894042	500.0277326463526	500.02862004641975	500.022108127792	500.0051248750309	500.0211607767115	500.01069557180114	500.0561057892748	500.01622233003127	500.01563145246377	500.0390750436192	500.0225655515996	500.0268340610548	500.0120102170115	500.04956794118465	500.01185621840716	500.0345252441628
500.02910910283947	500.00859813474443	500.03170786936545	500.0343573393287	500.0150699826221	500.02001338418506	500.022508736244	500.00445615909814	500.0148610147089	500.05675794377805	500.0198790411899	500.0165857614411	500.0312908033239	500.0441870894042	500.0277326463526	500.02862004641975	500.022108127792	500.0051248750309	500.0211607767114	500.01069557180114	500.0561057892748	500.01622233003127	500.01563145246377	500.0390750436192	500.0225655515996	500.0268340610548	500.0120102170115	500.0495679411415	500.01185621840716	500.03452440122857
500.02910910283947	500.00858805915095	500.03170786936545	500.0343573393287	500.0150699826221	500.02001338418506	500.02250612549943	500.0044561590422	500.01485396657876	500.0567574447786	500.0198790411899	500.0165847585774	500.0311005241553	500.0441870894042	500.0277326463526	500.02862004641975	500.022108127792	500.0051248750309	500.0211607767114	500.01069557180114	500.0561057892748	500.01622233003127	500.01563145246377	500.0390750436192	500.0225655515996	500.0268340610548	500.0120102170115	500.0495679410503	500.01185621840716	500.034522557521
500.02910910283947	500.0085850698868	500.03170786936545	500.0343573393287	500.0150699826221	500.02001338418506	500.0225056628368	500.0044561588138	500.01484073271524	500.05675612308596	500.0198790411899	500.0165839352312	500.0310732900108	500.0441870894042	500.0277326463526	500.02862004641975	500.022108127792	500.0051248750309	500.0211607767114	500.01069557180114	500.0561057892748	500.01622233003127	500.01563145246377	500.0390750436192	500.0225655515996	500.0268340610548	500.0120102170115	500.0495679409873	500.01185621840716	500.0345217480233
500.02910910283947	500.00857892336626	500.03170786936545	500.0343573393287	500.0150699826221	500.02001338418506	500.02250551236534	500.00445615849213	500.01483773891823	500.05675608871536	500.0198790411899	500.0165814013351	500.03099825248955	500.0441870894042	500.0277326463526	500.02862004641975	500.022108127792	500.0051248750309	500.0211607767114	500.01069557180114	500.0561057892748	500.01622233003127	500.01563145246377	500.0390750436192	500.0225655515996	500.0268340610548	500.0120102170115	500.0495679409849	500.01185621840716	500.0345215387969
500.02910910283947	500.0085762002233	500.03170786936545	500.0343573393287	500.0150699826221	500.02001338418506	500.0225053975881	500.00445615839817	500.01483725587354	500.05675547083155	500.0198790411899	500.0165800764149	500.03098126758493	500.0441870894042	500.0277326463526	500.02862004641975	500.022108127792	500.0051248750309	500.0211607767113	500.01069557180114	500.0561057892748	500.01622233003127	500.01563145246377	500.0390750436192	500.0225655515996	500.0268340610548	500.0120102170115	500.04956794098194	500.01185621840716	500.0345215346126
500.02910910283947	500.00857514674044	500.03170786936545	500.0343573393287	500.0150699826221	500.02001338418506	500.0225048510353	500.0044561583906	500.01483605233625	500.0567543210669	500.0198790411899	500.01657617217256	500.03062594830436	500.0441870894042	500.0277326463526	500.02862004641975	500.022108127792	500.0051248750309	500.0211607767113	500.01069557180114	500.0561057892748	500.01622233003127	500.01563145246377	500.0390750436192	500.0225655515996	500.0268340610548	500.0120102170115	500.04956794098064	500.01185621840716	500.034521514819
500.02910910283947	500.0085726065296	500.03170786936545	500.0343573393287	500.0150699826221	500.02001338418506	500.022501339472	500.0044561583857	500.01483366757304	500.0567497583491	500.0198790411899	500.0165508234127	500.03047967993564	500.0441870894042	500.0277326463526	500.02862004641975	500.022108127792	500.0051248750309	500.0211607767113	500.01069557180114	500.0561057892748	500.01622233003127	500.01563145246377	500.0390750436192	500.022565551599	500.0268340610548	500.0120102170115	500.0495679409804	500.01185621840716	500.0345215084214
500.02910910283947	500.0085574006612	500.03170786936545	500.0343573393287	500.0150699826221	500.02001338418506	500.022500581144	500.0044561583834	500.01483356648407	500.0567491066437	500.0198790411898	500.01652639513804	500.03043777038874	500.0441870894042	500.0277326463526	500.02862004641975	500.022108127792	500.0051248750309	500.0211607767113	500.01069557180114	500.0561057892748	500.01622233003127	500.01563145246377	500.0390750436192	500.0225655515974	500.0268340610548	500.0120102170115	500.0495679409799	500.01185621840716	500.0345214973708
500.02910910283947	500.0085509389369	500.03170786936545	500.0343573393287	500.0150699826221	500.02001338418506	500.02250058089743	500.0044561583834	500.0148330048615	500.05674750807697	500.0198790411897	500.01648624306614	500.0304349349151	500.0441870894042	500.0277326463526	500.02862004641975	500.022108127792	500.0051248750309	500.0211607767113	500.01069557180114	500.0561057892748	500.01622233003127	500.01563145246377	500.0390750436192	500.0225655515966	500.0268340610548	500.0120102170115	500.0495679409799	500.01185621840716	500.0345214866427
500.02910910283947	500.008550723966	500.03170786936545	500.0343573393287	500.0150699826221	500.02001338418506	500.02250056405717	500.0044561583834	500.0148287052737	500.0567464081548	500.0198790411845	500.0164796914914	500.0303056203417	500.0441870894042	500.0277326463526	500.02862004641975	500.022108127792	500.0051248750309	500.0211607767113	500.01069557180114	500.0561057892748	500.01622233003127	500.01563145246377	500.0390750436192	500.0225655515966	500.0268340610548	500.0120102170115	500.0495679409799	500.01185621840716	500.03452148247266
500.02910910283947	500.00855065639485	500.03170786936545	500.0343573393287	500.0150699826221	500.02001338418506	500.02250033714404	500.00445615838333	500.0148191838703	500.05674580657205	500.0198790411458	500.01647932241144	500.03022513488287	500.0441870894042	500.0277326463526	500.02862004641975	500.022108127792	500.0051248750309	500.0211607767113	500.01069557180114	500.0561057892748	500.01622233003127	500.01563145246377	500.0390750436192	500.0225655515966	500.0268340610548	500.0120102170115	500.0495679409799	500.01185621840716	500.0345214824517
500.02910910283947	500.0085502713252	500.03170786936545	500.0343573393287	500.0150699826221	500.02001338418506	500.0225001927735	500.0044561583833	500.01481179884655	500.056745765865	500.01987904113355	500.0164790499076	500.03014561857333	500.0441870894042	500.0277326463526	500.02862004641975	500.022108127792	500.0051248750309	500.0211607767113	500.01069557180114	500.0561057892748	500.01622233003127	500.01563145246377	500.0390750436192	500.0225655515966	500.0268340610548	500.0120102170115	500.0495679409799	500.01185621840716	500.0345214805717
500.02910910283947	500.0085502343317	500.03170786936545	500.0343573393287	500.0150699826221	500.02001338418506	500.0224809190695	500.0044561583833	500.0148063943947	500.0567455747432	500.0198790411332	500.0164790488017	500.0299767372869	500.0441870894042	500.0277326463526	500.02862004641975	500.022108127792	500.0051248750309	500.0211607767113	500.01069557180114	500.0561057892748	500.01622233003127	500.01563145246377	500.0390750436192	500.0225655515966	500.0268340610548	500.0120102170115	500.0495679409799	500.01185621840716	500.03452147485007
500.02910910283947	500.00855022397394	500.03170786936545	500.0343573393287	500.0150699826221	500.02001338418506	500.0224622227731	500.0044561583833	500.01480614108107	500.0567452705384	500.0198790411332	500.0164789476202	500.02996445856945	500.0441870894042	500.0277326463526	500.02862004641975	500.022108127792	500.0051248750309	500.0211607767113	500.01069557180114	500.0561057892748	500.01622233003127	500.01563145246377	500.0390750436192	500.0225655515966	500.0268340610548	500.0120102170115	500.0495679409799	500.01185621840716	500.0345214718337
500.02910910283947	500.0085151146721	500.03170786936545	500.0343573393287	500.0150699826221	500.02001338418506	500.02245799551577	500.0044561583833	500.01480348423644	500.05674493388443	500.0198790411332	500.0164789396486	500.02996180914687	500.0441870894042	500.0277326463526	500.02862004641975	500.022108127792	500.0051248750309	500.0211607767113	500.01069557180114	500.0561057892748	500.01622233003127	500.01563145246377	500.0390750436192	500.0225655515966	500.0268340610548	500.0120102170115	500.0495679409799	500.01185621840716	500.03452108880737
500.02910910283947	500.0081605301031	500.03170786936545	500.0343573393287	500.0150699826221	500.02001338418506	500.02245602916094	500.0044561583833	500.0147993940513	500.0567448256733	500.0198790411332	500.01647893745445	500.0299598571651	500.0441870894042	500.0277326463526	500.02862004641975	500.022108127792	500.0051248750309	500.0211607767113	500.01069557180114	500.0561057892748	500.01622233003127	500.01563145246377	500.0390750436192	500.0225655515966	500.0268340610548	500.0120102170115	500.0495679409799	500.01185621840716	500.03451759961183
500.02910910283947	500.00770827668447	500.03170786936545	500.0343573393287	500.0150699826221	500.02001338418506	500.0224551776141	500.0044561583833	500.0147984796386	500.05674477352164	500.01987904113287	500.01647893608856	500.0299533541411	500.0441870894042	500.0277326463526	500.02862004641975	500.022108127792	500.0051248750309	500.0211607767113	500.01069557180114	500.0561057892748	500.01622233003127	500.01563145246377	500.0390750436192	500.0225655515966	500.0268340610548	500.0120102170115	500.0495679409799	500.01185621840716	500.0345169422059
500.02910910283947	500.0076909880297	500.03170786936545	500.0343573393287	500.0150699826221	500.02001338418506	500.02245497495113	500.0044561583833	500.01479704702797	500.0567447680347	500.0198790411308	500.01647893601944	500.0299463034196	500.0441870894042	500.0277326463526	500.02862004641975	500.022108127792	500.0051248750309	500.0211607767113	500.01069557180114	500.0561057892748	500.01622233003127	500.01563145246377	500.0390750436192	500.0225655515966	500.0268340610548	500.0120102170115	500.0495679409799	500.01185621840716	500.03451646776307
500.02910910283947	500.0076885567435	500.03170786936545	500.0343573393287	500.0150699826221	500.02001338418506	500.0224549596703	500.0044561583833	500.0147966901691	500.05674475758104	500.01987904113065	500.01647893592235	500.0299441750618	500.0441870894042	500.0277326463526	500.02862004641975	500.022108127792	500.0051248750309	500.0211607767113	500.01069557180114	500.0561057892748	500.01622233003127	500.01563145246377	500.0390750436192	500.0225655515966	500.0268340610548	500.0120102170115	500.0495679409799	500.01185621840716	500.03451624354204
500.02910910283947	500.00768823210944	500.03170786936545	500.0343573393287	500.0150699826221	500.02001338418506	500.0224549587401	500.0044561583833	500.01479609193086	500.0567447391666	500.01987904113065	500.01647893578286	500.029943971526	500.0441870894042	500.0277326463526	500.02862004641975	500.022108127792	500.0051248750309	500.0211607767113	500.01069557180114	500.0561057892748	500.01622233003127	500.01563145246377	500.0390750436192	500.0225655515966	500.0268340610548	500.0120102170115	500.0495679409799	500.01185621840716	500.03451620869623
500.02910910283947	500.0076824592821	500.03170786936545	500.0343573393287	500.0150699826221	500.02001338418506	500.02245494285813	500.0044561583833	500.0147960407445	500.05674472911187	500.01987904113065	500.01647893576796	500.0299430020085	500.0441870894042	500.0277326463526	500.02862004641975	500.022108127792	500.0051248750309	500.0211607767113	500.01069557180114	500.0561057892748	500.01622233003127	500.01563145246377	500.0390750436192	500.0225655515966	500.0268340610548	500.0120102170115	500.0495679409799	500.01185621840716	500.0345158339382
500.02910910283947	500.0076740240569	500.03170786936545	500.0343573393287	500.0150699826221	500.02001338418506	500.02245463764575	500.0044561583833	500.0147960276608	500.05674472867923	500.01987904113065	500.0164789357546	500.0299429320182	500.0441870894042	500.0277326463526	500.02862004641975	500.022108127792	500.0051248750309	500.0211607767113	500.01069557180114	500.0561057892748	500.01622233003127	500.01563145246377	500.0390750436192	500.0225655515966	500.0268340610548	500.0120102170115	500.0495679409799	500.01185621840716	500.034515555773
500.02910910283947	500.0075948880502	500.03170786936545	500.0343573393287	500.0150699826221	500.02001338418506	500.0224544486719	500.0044561583833	500.0147960211725	500.0567447276753	500.01987904113065	500.0164789357446	500.02994281469074	500.0441870894042	500.0277326463526	500.02862004641975	500.022108127792	500.0051248750309	500.0211607767113	500.01069557180114	500.0561057892748	500.01622233003127	500.01563145246377	500.0390750436192	500.0225655515966	500.0268340610548	500.0120102170115	500.0495679409799	500.01185621840716	500.03450152844607
500.02910910283947	500.00716220734273	500.03170786936545	500.0343573393287	500.0150699826221	500.02001338418506	500.0224544357733	500.0044561583833	500.01479602099835	500.0567447257813	500.01987904113065	500.0164789357443	500.02994255346397	500.0441870894042	500.0277326463526	500.02862004641975	500.022108127792	500.0051248750309	500.0211607767113	500.01069557180114	500.0561057892748	500.01622233003127	500.01563145246377	500.0390750436192	500.0225655515966	500.0268340610548	500.0120102170115	500.0495679409799	500.01185621840716	500.0344676946456
500.02910910283947	500.0071527905369	500.03170786936545	500.0343573393287	500.0150699826221	500.02001338418506	500.02245426693725	500.0044561583833	500.01479601913667	500.05674472577545	500.01987904113065	500.01647893574386	500.0299394769346	500.0441870894042	500.0277326463526	500.02862004641975	500.022108127792	500.0051248750309	500.0211607767113	500.01069557180114	500.0561057892748	500.01622233003127	500.01563145246377	500.0390750436192	500.0225655515966	500.0268340610548	500.0120102170115	500.0495679409799	500.01185621840716	500.03446581407803
500.02910910283947	500.00713775701115	500.03170786936545	500.0343573393287	500.0150699826221	500.02001338418506	500.0224541232647	500.0044561583833	500.0147960191317	500.0567447257713	500.01987904113065	500.0164789357351	500.0299342041523	500.0441870894042	500.0277326463526	500.02862004641975	500.022108127792	500.0051248750309	500.0211607767113	500.01069557180114	500.0561057892748	500.01622233003127	500.01563145246377	500.0390750436192	500.0225655515966	500.0268340610548	500.0120102170115	500.0495679409799	500.01185621840716	500.0344657480846
500.02910910283947	500.00712874895027	500.03170786936545	500.0343573393287	500.0150699826221	500.02001338418506	500.0224539072146	500.0044561583833	500.014796019128	500.0567447257675	500.01987904113065	500.0164789357344	500.02993366398283	500.0441870894042	500.0277326463526	500.02862004641975	500.022108127792	500.0051248750309	500.0211607767113	500.01069557180114	500.0561057892748	500.01622233003127	500.01563145246377	500.0390750436192	500.0225655515966	500.0268340610548	500.0120102170115	500.0495679409799	500.01185621840716	500.03446572352
500.02910910283947	500.0071103894574	500.03170786936545	500.0343573393287	500.0150699826221	500.02001338418506	500.0224537149116	500.0044561583833	500.01479601910415	500.0567447257573	500.01987904113065	500.016478935734	500.02993305870206	500.0441870894042	500.0277326463526	500.02862004641975	500.022108127792	500.0051248750309	500.0211607767113	500.01069557180114	500.0561057892748	500.01622233003127	500.01563145246377	500.0390750436192	500.0225655515966	500.0268340610548	500.0120102170115	500.0495679409799	500.01185621840716	500.03446569709877
500.02910910283947	500.0069184145562	500.03170786936545	500.0343573393287	500.0150699826221	500.02001338418506	500.02245357097826	500.0044561583833	500.01479601907	500.0567447257557	500.01987904113065	500.0164789357339	500.0299324382402	500.0441870894042	500.0277326463526	500.02862004641975	500.022108127792	500.0051248750309	500.0211607767113	500.01069557180114	500.0561057892748	500.01622233003127	500.01563145246377	500.0390750436192	500.0225655515966	500.0268340610548	500.0120102170115	500.0495679409799	500.01185621840716	500.0344652607315
500.02910910283947	500.00691833932166	500.03170786936545	500.0343573393287	500.0150699826221	500.02001338418506	500.0224535601196	500.0044561583833	500.0147960190506	500.05674472575316	500.01987904113065	500.01647893573386	500.02986450374027	500.0441870894042	500.0277326463526	500.02862004641975	500.022108127792	500.0051248750309	500.0211607767113	500.01069557180114	500.0561057892748	500.01622233003127	500.01563145246377	500.0390750436192	500.0225655515966	500.0268340610548	500.0120102170115	500.0495679409799	500.01185621840716	500.03446378131764
500.02910910283947	500.00691134924125	500.03170786936545	500.0343573393287	500.0150699826221	500.02001338418506	500.02245354486485	500.0044561583833	500.01479601897944	500.056744725753	500.01987904113065	500.01647893573386	500.02985200088574	500.0441870894042	500.0277326463526	500.02862004641975	500.022108127792	500.0051248750309	500.0211607767113	500.01069557180114	500.0561057892748	500.01622233003127	500.01563145246377	500.0390750436192	500.0225655515966	500.0268340610548	500.0120102170115	500.0495679409799	500.01185621840716	500.03446376139186
500.02910910283947	500.0068761316036	500.03170786936545	500.0343573393287	500.0150699826221	500.02001338418506	500.0224535261296	500.0044561583833	500.014796018952	500.056744725753	500.01987904113065	500.01647893573386	500.02980743023835	500.0441870894042	500.0277326463526	500.02862004641975	500.022108127792	500.0051248750309	500.0211607767113	500.01069557180114	500.0561057892748	500.01622233003127	500.01563145246377	500.0390750436192	500.0225655515966	500.0268340610548	500.0120102170115	500.0495679409799	500.01185621840716	500.03446363177835
500.02910910283947	500.00682590028174	500.03170786936545	500.0343573393287	500.0150699826221	500.02001338418506	500.0224534664416	500.0044561583833	500.0147960189289	500.056744725753	500.01987904113065	500.01647893573386	500.0297113181884	500.0441870894042	500.0277326463526	500.02862004641975	500.022108127792	500.0051248750309	500.0211607767113	500.01069557180114	500.0561057892748	500.01622233003127	500.01563145246377	500.0390750436192	500.0225655515966	500.0268340610548	500.0120102170115	500.0495679409799	500.01185621840716	500.03446345888767
500.02910910283947	500.0067896657417	500.03170786936545	500.0343573393287	500.0150699826221	500.02001338418506	500.0224534609138	500.0044561583833	500.0147960187422	500.056744725753	500.01987904113065	500.01647893573386	500.0296954162991	500.0441870894042	500.0277326463526	500.02862004641975	500.022108127792	500.0051248750309	500.0211607767113	500.01069557180114	500.0561057892748	500.01622233003127	500.01563145246377	500.0390750436192	500.0225655515966	500.0268340610548	500.0120102170115	500.0495679409799	500.01185621840716	500.0344632709409
500.02910910283947	500.00678843640856	500.03170786936545	500.0343573393287	500.0150699826221	500.02001338418506	500.022453460027	500.0044561583833	500.0147960186857	500.056744725753	500.01987904113065	500.01647893573386	500.0296952002411	500.0441870894042	500.0277326463526	500.02862004641975	500.022108127792	500.0051248750309	500.0211607767113	500.01069557180114	500.0561057892748	500.01622233003127	500.01563145246377	500.0390750436192	500.0225655515966	500.0268340610548	500.0120102170115	500.0495679409799	500.01185621840716	500.03446218074413
500.02910910283947	500.0067845586904	500.03170786936545	500.0343573393287	500.0150699826221	500.02001338418506	500.0224534596131	500.0044561583833	500.01479601868067	500.056744725753	500.01987904113065	500.01647893573386	500.0296906080899	500.0441870894042	500.0277326463526	500.02862004641975	500.022108127792	500.0051248750309	500.0211607767113	500.01069557180114	500.0561057892748	500.01622233003127	500.01563145246377	500.0390750436192	500.0225655515966	500.0268340610548	500.0120102170115	500.0495679409799	500.01185621840716	500.03446167527164
500.02910910283947	500.00678133757714	500.03170786936545	500.0343573393287	500.0150699826221	500.02001338418506	500.022453459099	500.0044561583833	500.01479601868044	500.056744725753	500.01987904113065	500.01647893573386	500.0296530357252	500.0441870894042	500.0277326463526	500.02862004641975	500.022108127792	500.0051248750309	500.0211607767113	500.01069557180114	500.0561057892748	500.01622233003127	500.01563145246377	500.0390750436192	500.0225655515966	500.0268340610548	500.0120102170115	500.0495679409799	500.01185621840716	500.034461512229
500.02910910283947	500.00678030118405	500.03170786936545	500.0343573393287	500.0150699826221	500.02001338418506	500.0224534586405	500.0044561583833	500.0147960186796	500.056744725753	500.01987904113065	500.01647893573386	500.029614298315	500.0441870894042	500.0277326463526	500.02862004641975	500.022108127792	500.0051248750309	500.0211607767113	500.01069557180114	500.0561057892748	500.01622233003127	500.01563145246377	500.0390750436192	500.0225655515966	500.0268340610548	500.0120102170115	500.0495679409799	500.01185621840716	500.034461505287
500.02910910283947	500.00678016343653	500.03170786936545	500.0343573393287	500.0150699826221	500.02001338418506	500.02245345750066	500.0044561583833	500.01479601867914	500.056744725753	500.01987904113065	500.01647893573386	500.02961244372	500.0441870894042	500.0277326463526	500.02862004641975	500.022108127792	500.0051248750309	500.0211607767113	500.01069557180114	500.0561057892748	500.01622233003127	500.01563145246377	500.0390750436192	500.0225655515966	500.0268340610548	500.0120102170115	500.04956776522545	500.01185621840716	500.0344615032914
500.02910910283947	500.0067793429704	500.03170786936545	500.0343573393287	500.0150699826221	500.02001338418506	500.02245345749543	500.0044561583833	500.0147960186783	500.056744725753	500.01987904113065	500.01647893573386	500.02960691173655	500.0441870894042	500.0277326463526	500.02862004641975	500.022108127792	500.0051248750309	500.0211607767113	500.01069557180114	500.0561057892748	500.01622233003127	500.01563145246377	500.0390750436192	500.0225655515966	500.0268340610548	500.0120102170115	500.04956270612945	500.01185621840716	500.0344614944172
500.02910910283947	500.0067790626911	500.03170786936545	500.0343573393287	500.0150699826221	500.02001338418506	500.02245345748787	500.0044561583833	500.0147960186783	500.056744725753	500.01987904113065	500.01647893573386	500.029603241191	500.0441870894042	500.0277326463526	500.02862004641975	500.022108127792	500.0051248750309	500.0211607767113	500.01069557180114	500.0561057892748	500.01622233003127	500.01563145246377	500.0390750436192	500.0225655515966	500.0268340610548	500.0120102170115	500.04956225817364	500.01185621840716	500.0344614820345
500.02910910283947	500.0067790536643	500.03170786936545	500.0343573393287	500.0150699826221	500.02001338418506	500.02245345748133	500.0044561583833	500.0147960186783	500.056744725753	500.01987904113065	500.01647893573386	500.02960324094806	500.0441870894042	500.0277326463526	500.02862004641975	500.022108127792	500.0051248750309	500.0211607767113	500.01069557180114	500.0561057892748	500.01622233003127	500.01563145246377	500.0390750436192	500.0225655515966	500.0268340610548	500.0120102170115	500.0495622575279	500.01185621840716	500.03446147144297
500.02910910283947	500.0067790454285	500.03170786936545	500.0343573393287	500.0150699826221	500.02001338418506	500.0224534553325	500.0044561583833	500.0147960186783	500.056744725753	500.01987904113065	500.01647893573386	500.0296032283181	500.0441870894042	500.0277326463526	500.02862004641975	500.022108127792	500.0051248750309	500.0211607767113	500.01069557180114	500.0561057892748	500.01622233003127	500.01563145246377	500.0390750436192	500.0225655515966	500.0268340610548	500.0120102170115	500.0495622574713	500.01185621840716	500.03446146602704
500.02910910283947	500.0067790452604	500.03170786936545	500.0343573393287	500.0150699826221	500.02001338418506	500.02245344557014	500.0044561583833	500.0147960186783	500.056744725753	500.01987904113065	500.01647893573386	500.02960260917797	500.0441870894042	500.0277326463526	500.02862004641975	500.022108127792	500.0051248750309	500.0211607767113	500.01069557180114	500.0561057892748	500.01622233003127	500.01563145246377	500.0390750436192	500.0225655515966	500.0268340610548	500.0120102170115	500.0495622574454	500.01185621840716	500.0344614640694
500.02910910283947	500.0067790451396	500.03170786936545	500.0343573393287	500.0150699826221	500.02001338418506	500.0224534372366	500.0044561583833	500.0147960186783	500.056744725753	500.01987904113065	500.01647893573386	500.02960251724676	500.0441870894042	500.0277326463526	500.02862004641975	500.022108127792	500.0051248750309	500.0211607767113	500.01069557180114	500.0561057892748	500.01622233003127	500.01563145246377	500.0390750436192	500.0225655515966	500.0268340610548	500.0120102170115	500.04956225744286	500.01185621840716	500.03446146280277
500.02910910283947	500.0067790443705	500.03170786936545	500.0343573393287	500.0150699826221	500.02001338418506	500.0224534359653	500.0044561583833	500.0147960186783	500.05674472575294	500.01987904113065	500.01647893573386	500.02960236709845	500.0441870894042	500.0277326463526	500.02862004641975	500.022108127792	500.0051248750309	500.0211607767113	500.01069557180114	500.0561057892748	500.01622233003127	500.01563145246377	500.0390750436192	500.0225655515966	500.0268340610548	500.0120102170115	500.0495622574394	500.01185621840716	500.03446146231505
500.02910910283947	500.0067790411534	500.03170786936545	500.0343573393287	500.0150699826221	500.02001338418506	500.02245343385863	500.0044561583833	500.0147960186783	500.05674472575294	500.01987904113065	500.01647893573386	500.02960207733867	500.0441870894042	500.0277326463526	500.02862004641975	500.022108127792	500.0051248750309	500.0211607767113	500.01069557180114	500.0561057892748	500.01622233003127	500.01563145246365	500.0390750436192	500.0225655515966	500.0268340610548	500.0120102170115	500.0495622574385	500.01185621840716	500.0344614607287
500.02910910283947	500.00677903594357	500.03170786936545	500.0343573393287	500.0150699826221	500.02001338418506	500.0224534133626	500.0044561583833	500.0147960186783	500.05674472575294	500.01987904113065	500.01647893573386	500.02960198443964	500.0441870894042	500.0277326463526	500.02862004641975	500.022108127792	500.0051248750309	500.0211607767113	500.01069557180114	500.0561057892748	500.01622233003127	500.01563145246183	500.0390750436192	500.0225655515966	500.0268340610548	500.0120102170115	500.0495622573218	500.01185621840716	500.0344614403074
500.02910910283947	500.00677903294445	500.03170786936545	500.0343573393287	500.0150699826221	500.02001338418506	500.0224532871017	500.0044561583833	500.0147960186783	500.05674472575294	500.01987904113065	500.01647893573386	500.0296019732203	500.0441870894042	500.0277326463526	500.02862004641975	500.022108127792	500.0051248750309	500.0211607767113	500.01069557180114	500.0561057892748	500.01622233003127	500.0156314524572	500.0390750436192	500.0225655515966	500.0268340610548	500.0120102170115	500.0495622570957	500.01185621840716	500.03446142836873
500.02910910283947	500.0067790323314	500.03170786936545	500.0343573393287	500.0150699826221	500.02001338418506	500.02245303654615	500.0044561583833	500.0147960186783	500.05674472575294	500.01987904113065	500.01647893573386	500.02960196837097	500.0441870894042	500.0277326463526	500.02862004641975	500.022108127792	500.0051248750309	500.0211607767113	500.01069557180114	500.0561057892748	500.01622233003127	500.01563145245666	500.0390750436192	500.0225655515966	500.0268340610548	500.0120102170115	500.04956225696395	500.01185621840716	500.0344614282735
500.02910910283947	500.00677902933256	500.03170786936545	500.0343573393287	500.0150699826221	500.02001338418506	500.02245296138454	500.0044561583833	500.0147960186783	500.05674472575294	500.01987904113065	500.01647893573386	500.02960196783306	500.0441870894042	500.0277326463526	500.02862004641975	500.022108127792	500.0051248750309	500.0211607767113	500.01069557180114	500.0561057892748	500.01622233003127	500.0156314524561	500.0390750436192	500.0225655515966	500.0268340610548	500.0120102170115	500.0495622566024	500.01185621840716	500.03446142827073
500.02910910283947	500.0067790037612	500.03170786936545	500.0343573393287	500.0150699826221	500.02001338418506	500.0224529612233	500.0044561583833	500.0147960186783	500.05674472575294	500.01987904113065	500.01647893573386	500.0296019578704	500.0441870894042	500.0277326463526	500.02862004641975	500.022108127792	500.0051248750309	500.0211607767113	500.01069557180114	500.0561057892748	500.01622233003127	500.01563145245035	500.0390750436192	500.0225655515966	500.0268340610548	500.0120102170115	500.04956225437473	500.01185621840716	500.03446142826374
500.02910910283947	500.00677899858755	500.03170786936545	500.0343573393287	500.0150699826221	500.02001338418506	500.02245296119514	500.0044561583833	500.0147960186783	500.05674472575294	500.01987904113065	500.01647893573386	500.029601914063	500.0441870894042	500.0277326463526	500.02862004641975	500.022108127792	500.0051248750309	500.0211607767113	500.01069557180114	500.0561057892748	500.01622233003127	500.01563145244626	500.0390750436192	500.0225655515966	500.0268340610548	500.0120102170115	500.0495622532517	500.01185621840716	500.03446142737926
500.02910910283947	500.0067789951649	500.03170786936545	500.0343573393287	500.0150699826221	500.02001338418506	500.0224529611771	500.0044561583833	500.0147960186783	500.05674472575294	500.01987904113065	500.01647893573386	500.029601909077	500.0441870894042	500.0277326463526	500.02862004641975	500.022108127792	500.0051248750309	500.0211607767113	500.01069557180114	500.0561057892748	500.01622233003127	500.0156314524263	500.0390750436192	500.0225655515966	500.0268340610548	500.0120102170115	500.04956225014286	500.01185621840716	500.0344614257313
500.02910910283947	500.00677897154446	500.03170786936545	500.0343573393287	500.0150699826221	500.02001338418506	500.02245296109845	500.0044561583833	500.0147960186783	500.05674472575294	500.01987904113065	500.01647893573386	500.0296019084398	500.0441870894042	500.0277326463526	500.02862004641975	500.022108127792	500.0051248750309	500.0211607767113	500.01069557180114	500.0561057892748	500.01622233003127	500.01563145201555	500.0390750436192	500.0225655515966	500.0268340610548	500.0120102170115	500.0495622464554	500.01185621840716	500.03446141628916
500.02910910283947	500.006778844481	500.03170786936545	500.0343573393287	500.0150699826221	500.02001338418506	500.02245296104024	500.0044561583833	500.0147960186783	500.05674472575294	500.01987904113065	500.01647893573386	500.0296019084326	500.0441870894042	500.0277326463526	500.02862004641975	500.022108127792	500.0051248750309	500.0211607767113	500.01069557180114	500.0561057892748	500.01622233003127	500.01563145179557	500.0390750436192	500.0225655515966	500.0268340610548	500.0120102170115	500.0495622301638	500.01185621840716	500.034461408826
500.02910910283947	500.0067788078203	500.03170786936545	500.0343573393287	500.0150699826221	500.02001338418506	500.02245296094725	500.0044561583833	500.0147960186783	500.05674472575294	500.01987904113065	500.01647893573386	500.02960190842896	500.0441870894042	500.0277326463526	500.02862004641975	500.022108127792	500.0051248750309	500.0211607767113	500.01069557180114	500.0561057892748	500.01622233003127	500.01563145150675	500.0390750436192	500.0225655515966	500.0268340610548	500.0120102170115	500.0495620163821	500.01185621840716	500.03446139619706
500.02910910283947	500.0067775064253	500.03170786936545	500.0343573393287	500.0150699826221	500.02001338418506	500.0224529598331	500.0044561583833	500.0147960186783	500.05674472575294	500.01987904113065	500.01647893573386	500.0296019082538	500.0441870894042	500.0277326463526	500.02862004641975	500.022108127792	500.0051248750309	500.0211607767113	500.01069557180114	500.0561057892748	500.01622233003127	500.01563145150254	500.0390750436192	500.0225655515966	500.0268340610548	500.0120102170115	500.04956193137036	500.01185621840716	500.03446135985877
500.02910910283947	500.00677089937744	500.03170786936545	500.0343573393287	500.0150699826221	500.02001338418506	500.02245295945465	500.0044561583833	500.0147960186783	500.05674472575294	500.01987904113065	500.01647893573386	500.0296019079756	500.0441870894042	500.0277326463526	500.02862004641975	500.022108127792	500.0051248750309	500.0211607767113	500.01069557180114	500.0561057892748	500.01622233003127	500.015631451501	500.0390750436192	500.0225655515966	500.0268340610547	500.0120102170115	500.0495615897493	500.01185621840716	500.0344598691057
500.02910910283947	500.0067697224772	500.03170786936545	500.0343573393287	500.0150699826221	500.02001338418506	500.02245295940094	500.0044561583833	500.0147960186783	500.05674472575294	500.01987904113065	500.01647893573386	500.02960190794516	500.0441870894042	500.0277326463526	500.02862004641975	500.022108127792	500.0051248750309	500.0211607767113	500.01069557180114	500.0561057892748	500.01622233003127	500.0156314515005	500.0390750436192	500.0225655515966	500.02683406105365	500.0120102170115	500.04954751395644	500.01185621840716	500.03444400162243
500.02910910283947	500.0067696400628	500.03170786936545	500.0343573393287	500.0150699826221	500.02001338418506	500.02245295917146	500.0044561583833	500.0147960186783	500.05674472575294	500.01987904113065	500.01647893573386	500.02960190793766	500.0441870894042	500.0277326463526	500.02862004641975	500.022108127792	500.0051248750309	500.0211607767113	500.01069557180114	500.0561057892748	500.01622233003127	500.0156314515001	500.0390750436192	500.0225655515966	500.0268340610344	500.0120102170115	500.0495177392824	500.01185621840716	500.0344417704219
500.02910910283947	500.0067691778091	500.03170786936545	500.0343573393287	500.0150699826221	500.02001338418506	500.02245295851156	500.0044561583833	500.0147960186783	500.05674472575294	500.01987904113065	500.01647893573386	500.02960190793095	500.0441870894042	500.0277326463526	500.02862004641975	500.022108127792	500.0051248750309	500.0211607767113	500.01069557180114	500.0561057892748	500.01622233003127	500.01563145147395	500.0390750436192	500.0225655515966	500.02683406103336	500.0120102170115	500.0495176615136	500.01185621840716	500.0344417656065
500.02910910283947	500.0067678988372	500.03170786936545	500.0343573393287	500.0150699826221	500.02001338418506	500.02245295728704	500.0044561583833	500.0147960186783	500.05674472575294	500.01987904113065	500.01647893573386	500.02960190793027	500.0441870894042	500.0277326463526	500.02862004641975	500.022108127792	500.0051248750309	500.0211607767113	500.01069557180114	500.0561057892748	500.01622233003127	500.01563145147304	500.0390750436192	500.0225655515966	500.02683406103336	500.0120102170115	500.0495175366504	500.01185621840716	500.0344415278325
500.02910910283947	500.0067516512585	500.03170786936545	500.0343573393287	500.0150699826221	500.02001338418506	500.0224529498385	500.0044561583833	500.0147960186783	500.05674472575294	500.01987904113065	500.01647893573386	500.0296019079302	500.0441870894042	500.0277326463526	500.02862004641975	500.022108127792	500.0051248750309	500.0211607767113	500.01069557180114	500.0561057892748	500.01622233003127	500.0156314514729	500.0390750436192	500.0225655515966	500.02683406103336	500.0120102170115	500.0495175223192	500.01185621840716	500.03444152218475
500.02910910283947	500.00674741581463	500.03170786936545	500.0343573393287	500.0150699826221	500.02001338418506	500.0224529145352	500.0044561583833	500.0147960186783	500.05674472575294	500.01987904113065	500.01647893573386	500.0296019079302	500.0441870894042	500.0277326463526	500.02862004641975	500.022108127792	500.0051248750309	500.0211607767113	500.01069557180114	500.0561057892748	500.01622233003127	500.01563145147287	500.0390750436192	500.0225655515966	500.02683406103336	500.0120102170115	500.04951751796494	500.01185621840716	500.03444147914746
500.02910910283947	500.0067473775141	500.03170786936545	500.0343573393287	500.0150699826221	500.02001338418506	500.0224529004372	500.0044561583833	500.0147960186783	500.05674472575294	500.01987904113065	500.01647893573386	500.02960190792993	500.0441870894042	500.0277326463526	500.02862004641975	500.022108127792	500.0051248750309	500.0211607767113	500.01069557180114	500.0561057892748	500.01622233003127	500.01563145147253	500.0390750436192	500.0225655515966	500.02683406103336	500.0120102170115	500.0495175136132	500.01185621840716	500.0344366539713
500.02910910283947	500.00674712059276	500.03170786936545	500.0343573393287	500.0150699826221	500.02001338418506	500.02245287571895	500.0044561583833	500.0147960186783	500.05674472575294	500.01987904113065	500.01647893573386	500.02960190792896	500.0441870894042	500.0277326463526	500.02862004641975	500.022108127792	500.0051248750309	500.0211607767113	500.01069557180114	500.0561057892748	500.01622233003127	500.0156314514708	500.0390750436192	500.0225655515966	500.02683406103336	500.0120102170115	500.04951654077354	500.01185621840716	500.0344363340268
500.02910910283947	500.00674703587674	500.03170786936545	500.0343573393287	500.0150699826221	500.02001338418506	500.022452872232	500.0044561583833	500.0147960186783	500.05674472575294	500.01987904113065	500.01647893573386	500.02960190792874	500.0441870894042	500.0277326463526	500.02862004641975	500.022108127792	500.0051248750309	500.0211607767113	500.01069557180114	500.0561057892748	500.01622233003127	500.0156314514269	500.0390750436192	500.0225655515966	500.02683406103336	500.0120102170115	500.0494708426976	500.01185621840716	500.0344358356638
500.02910910283947	500.00674699954095	500.03170786936545	500.0343573393287	500.0150699826221	500.02001338418506	500.02245287206443	500.0044561583833	500.0147960186783	500.05674472575294	500.01987904113065	500.01647893573386	500.02960190792874	500.0441870894042	500.0277326463526	500.02862004641975	500.022108127792	500.0051248750309	500.0211607767113	500.01069557180114	500.0561057892748	500.01622233003127	500.0156314514241	500.0390750436192	500.0225655515966	500.02683406103336	500.0120102170115	500.0494461665239	500.01185621840716	500.0344357407993
500.02910910283947	500.0067469995289	500.03170786936545	500.0343573393287	500.0150699826221	500.02001338418506	500.0224528702369	500.0044561583833	500.0147960186783	500.05674472575294	500.01987904113065	500.01647893573386	500.0296019079285	500.0441870894042	500.0277326463526	500.02862004641975	500.022108127792	500.0051248750309	500.0211607767113	500.01069557180114	500.0561057892748	500.01622233003127	500.01563145140807	500.0390750436192	500.0225655515966	500.02683406103336	500.0120102170115	500.0494390681374	500.01185621840716	500.0344355340669
500.02910910283947	500.00674699943096	500.03170786936545	500.0343573393287	500.0150699826221	500.02001338418506	500.02245286944657	500.0044561583833	500.0147960186783	500.05674472575294	500.01987904113065	500.01647893573386	500.0296019079285	500.0441870894042	500.0277326463526	500.02862004641975	500.022108127792	500.0051248750309	500.0211607767113	500.01069557180114	500.0561057892748	500.01622233003127	500.0156314512464	500.0390750436192	500.0225655515966	500.02683406103336	500.0120102170115	500.0494390674245	500.01185621840716	500.0344134202149
500.02910910283947	500.0067469992706	500.03170786936545	500.0343573393287	500.0150699826221	500.02001338418506	500.0224528192823	500.0044561583833	500.0147960186783	500.05674472575294	500.01987904113065	500.01647893573386	500.0296019079285	500.0441870894042	500.0277326463526	500.02862004641975	500.022108127792	500.0051248750309	500.0211607767113	500.01069557180114	500.0561057892748	500.01622233003127	500.01563145123606	500.0390750436192	500.0225655515966	500.02683406103336	500.0120102170115	500.049439041569	500.01185621840716	500.03440956691605
500.02910910283947	500.0067469991683	500.03170786936545	500.0343573393287	500.0150699826221	500.02001338418506	500.02245266171803	500.0044561583833	500.0147960186783	500.05674472575294	500.01987904113065	500.01647893573386	500.0296019079285	500.0441870894042	500.0277326463526	500.02862004641975	500.022108127792	500.0051248750309	500.0211607767113	500.01069557180114	500.0561057892748	500.01622233003127	500.0156305276164	500.0390750436192	500.0225655515966	500.02683406103336	500.0120102170115	500.0494389316148	500.01185621840716	500.03440626674916
500.02910910283947	500.00673238740006	500.03170786936545	500.0343573393287	500.0150699826221	500.02001338418506	500.02245265370635	500.0044561583833	500.0147960186783	500.05674472575294	500.01987904113065	500.01647893573386	500.0296019079285	500.0441870894042	500.0277326463526	500.02862004641975	500.022108127792	500.0051248750309	500.0211607767113	500.01069557180114	500.0561057892748	500.01622233003127	500.0156303346648	500.0390750436192	500.0225655515966	500.02683406103336	500.0120102170115	500.04940727999934	500.01185621840716	500.0343986953243
500.02910910283947	500.0067136769097	500.03170786936545	500.0343573393287	500.0150699826221	500.02001338418506	500.0224526531825	500.0044561583833	500.0147960186783	500.05674472575294	500.01987904113065	500.01647893573386	500.0296019079285	500.0441870894042	500.0277326463526	500.02862004641975	500.022108127792	500.0051248750309	500.0211607767113	500.01069557180114	500.0561057892748	500.01622233003127	500.01563026302085	500.0390750436192	500.0225655515966	500.02683406103336	500.0120102170115	500.04895395011573	500.01185621840716	500.03432381256965
500.02910910283947	500.00671367157446	500.03170786936545	500.0343573393287	500.0150699826221	500.02001338418506	500.0224526529566	500.0044561583833	500.0147960186783	500.05674472575294	500.01987904113065	500.01647893573386	500.0296019079285	500.0441870894042	500.0277326463526	500.02862004641975	500.022108127792	500.0051248750309	500.0211607767113	500.01069557180114	500.0561057892748	500.01622233003127	500.01563018500764	500.0390750436192	500.0225655515966	500.02683406103336	500.0120102170115	500.04822707797615	500.01185621840716	500.0343033296825
500.02910910283947	500.0067136645959	500.03170786936545	500.0343573393287	500.0150699826221	500.02001338418506	500.02245264932384	500.0044561583833	500.0147960186783	500.05674472575294	500.01987904113065	500.01647893573386	500.0296019079285	500.0441870894042	500.0277326463526	500.02862004641975	500.022108127792	500.0051248750309	500.0211607767113	500.01069557180114	500.0561057892748	500.01622233003127	500.0156301835525	500.0390750436192	500.0225655515966	500.02683406103336	500.0120102170115	500.0482262081011	500.01185621840716	500.0342925714082
500.02910910283947	500.00671363701696	500.03170786936545	500.0343573393287	500.0150699826221	500.02001338418506	500.02245264932304	500.0044561583833	500.0147960186783	500.05674472575294	500.01987904113065	500.01647893573386	500.0296019079285	500.0441870894042	500.0277326463526	500.02862004641975	500.022108127792	500.0051248750309	500.0211607767113	500.01069557180114	500.0561057892748	500.01622233003127	500.01563018354733	500.0390750436192	500.0225655515966	500.02683406103336	500.0120102170115	500.0482259436965	500.01185621840716	500.03428359459286
500.02910910283947	500.006713572432	500.03170786936545	500.0343573393287	500.0150699826221	500.02001338418506	500.022452649222	500.0044561583833	500.0147960186783	500.05674472575294	500.01987904113065	500.01647893573386	500.0296019079285	500.0441870894042	500.0277326463526	500.02862004641975	500.022108127792	500.0051248750309	500.0211607767113	500.01069557180114	500.0561057892748	500.01622233003127	500.01563018354085	500.0390750436192	500.0225655515966	500.02683406103336	500.0120102170115	500.0482259430309	500.01185621840716	500.0342806321932
500.02910910283947	500.0067134910458	500.03170786936545	500.0343573393287	500.0150699826221	500.02001338418506	500.02245264319475	500.0044561583833	500.0147960186783	500.05674472575294	500.01987904113065	500.01647893573386	500.0296019079285	500.0441870894042	500.0277326463526	500.02862004641975	500.022108127792	500.0051248750309	500.0211607767113	500.01069557180114	500.0561057892748	500.01622233003127	500.01563018353926	500.0390750436192	500.0225655515966	500.02683406103336	500.0120102170115	500.0482258940977	500.01185621840716	500.03427522004966
500.02910910283947	500.00671347939044	500.03170786936545	500.0343573393287	500.0150699826221	500.02001338418506	500.0224526408461	500.0044561583833	500.0147960186783	500.05674472575294	500.01987904113065	500.01647893573386	500.0296019079285	500.0441870894042	500.0277326463526	500.02862004641975	500.022108127792	500.0051248750309	500.0211607767113	500.01069557180114	500.0561057892748	500.01622233003127	500.0156301835211	500.0390750436192	500.0225655515966	500.02683406103336	500.0120102170115	500.0482254763995	500.01185621840716	500.0342574901191
500.0291087433428	500.00671347930546	500.03170786936545	500.0343573393287	500.0150699826221	500.02001338418506	500.0224526299129	500.0044561583833	500.0147960186783	500.05674472575294	500.01987904113065	500.01647893573386	500.0296019079285	500.0441870894042	500.0277326463526	500.02862004641975	500.022108127792	500.0051248750309	500.0211607767113	500.01069557180114	500.0561057892748	500.01622233003127	500.0156301834167	500.0390750436192	500.0225655515966	500.02683406103336	500.0120102170115	500.04822539926386	500.01185621840716	500.0342409876793
500.0291047277196	500.0067057704825	500.03170786936545	500.0343573393287	500.0150699826221	500.02001338418506	500.0224526260044	500.0044561583833	500.0147960186783	500.05674472575294	500.01987904113065	500.01647893573386	500.0296019079285	500.0441870894042	500.0277326463526	500.02862004641975	500.022108127792	500.0051248750309	500.0211607767113	500.01069557180114	500.0561057892748	500.01622233003127	500.01563018327835	500.0390750436192	500.0225655515966	500.02683406103336	500.0120102170115	500.04822534218107	500.01185621840716	500.0341164520392
500.0290732626039	500.0067037547757	500.03170786936545	500.0343573393287	500.0150699826221	500.02001338418506	500.02245262582545	500.0044561583833	500.0147960186783	500.05674472575294	500.01987904113065	500.01647893573386	500.0296019079285	500.0441870894042	500.0277326463526	500.02862004641975	500.022108127792	500.0051248750309	500.0211607767113	500.01069557180114	500.0561057892748	500.01622233003127	500.01563018312993	500.0390750436192	500.0225655515966	500.02683406103336	500.0120102170115	500.0482252454676	500.01185621840716	500.03409933019816
500.0288064573165	500.0067037013286	500.03170786936545	500.0343573393287	500.0150699826221	500.02001338418506	500.0224526208537	500.0044561583833	500.0147960186783	500.05674472575294	500.01987904113065	500.01647893573386	500.0296019079285	500.0441870894042	500.0277326463526	500.02862004641975	500.022108127792	500.0051248750309	500.0211607767113	500.01069557180114	500.0561057892748	500.01622233003127	500.015630182504	500.0390750436192	500.0225655515966	500.02683406103336	500.0120102170115	500.0482139287401	500.01185621840716	500.03409922597797
500.02880636138156	500.0067036875597	500.03170786936545	500.0343573393287	500.0150699826221	500.02001338418506	500.0224526153883	500.0044561583833	500.0147960186783	500.05674472575294	500.01987904113065	500.01647893573386	500.0296019079285	500.0441870894042	500.0277326463526	500.02862004641975	500.022108127792	500.0051248750309	500.0211607767113	500.01069557180114	500.0561057892748	500.01622233003127	500.015630174989	500.0390750436192	500.0225655515966	500.02683406103336	500.0120102170115	500.0481915941624	500.01185621840716	500.03409903512704
500.02861952696907	500.00670365681816	500.03170786936545	500.0343573393287	500.0150699826221	500.02001338418506	500.02245260545124	500.0044561583833	500.0147960186783	500.05674472575294	500.01987904113065	500.01647893573386	500.02960190792845	500.0441870894042	500.0277326463526	500.02862004641975	500.022108127792	500.0051248750309	500.0211607767113	500.01069557180114	500.0561057892748	500.01622233003127	500.0156300972176	500.0390750436192	500.0225655515966	500.02683406103336	500.0120102170115	500.0481795295794	500.01185621840716	500.03409843126445
500.0286066914476	500.0067030912069	500.03170786936545	500.0343573393287	500.0150699826221	500.02001338418506	500.0224525726952	500.0044561583833	500.0147960186783	500.05674472575294	500.01987904113065	500.01647893573386	500.02960190792845	500.0441870894042	500.0277326463526	500.02862004641975	500.022108127792	500.0051248750309	500.0211607767113	500.01069557180114	500.0561057892748	500.01622233003127	500.0156299832076	500.0390750436192	500.0225655515966	500.02683406103336	500.0120102170115	500.0481791317223	500.01185621840716	500.03409771257367
500.0283968056075	500.00669707897276	500.03170786936545	500.0343573393287	500.0150699826221	500.02001338418506	500.02245255194185	500.0044561583833	500.0147960186783	500.05674472575294	500.01987904113065	500.01647893573386	500.02960190792845	500.0441870894042	500.0277326463526	500.02862004641975	500.022108127792	500.0051248750309	500.0211607767113	500.01069557180114	500.0561057892748	500.01622233003127	500.0156299754286	500.0390750436192	500.0225655515966	500.02683406103336	500.0120102170115	500.04807661599676	500.01185621840716	500.0340916676852
500.0283808292872	500.0066770524285	500.03170786936545	500.0343573393287	500.0150699826221	500.02001338418506	500.0224524930856	500.0044561583833	500.0147960186783	500.05674472575294	500.01987904113065	500.01647893573386	500.02960190792845	500.0441870894042	500.0277326463526	500.02862004641975	500.022108127792	500.0051248750309	500.0211607767113	500.01069557180114	500.0561057892748	500.01622233003127	500.01562997504413	500.0390750436192	500.0225655515966	500.02683406103336	500.0120102170115	500.0479654280752	500.01185621840716	500.03399470123475
500.0281630840853	500.00666606524356	500.03170786936545	500.0343573393287	500.0150699826221	500.02001338418506	500.0224524754109	500.0044561583833	500.0147960186783	500.05674472575294	500.01987904113065	500.01647893573386	500.02960190792845	500.0441870894042	500.0277326463526	500.02862004641975	500.022108127792	500.0051248750309	500.0211607767113	500.01069557180114	500.0561057892748	500.01622233003127	500.0156299745109	500.0390750436192	500.0225655515966	500.02683406103336	500.0120102170115	500.04780209059595	500.01185621840716	500.0339004190558
500.02705102458873	500.0066631736369	500.03170786936545	500.0343573393287	500.0150699826221	500.02001338418506	500.02245247520705	500.0044561583833	500.0147960186783	500.05674472575294	500.01987904113065	500.01647893573386	500.02960190792845	500.0441870894042	500.0277326463526	500.02861783681413	500.022108127792	500.0051248750309	500.0211607767113	500.01069557180114	500.0561057892748	500.01622233003127	500.0156299737173	500.0390750436192	500.0225655515966	500.02683406103336	500.0120102170115	500.0478018442032	500.01185621840716	500.03386233999777
500.0267545324028	500.0066590495448	500.03170786936545	500.0343573393287	500.0150699826221	500.02001338418506	500.0224524749327	500.0044561583833	500.0147960186783	500.05674472575294	500.01987904113065	500.01647893573386	500.02960190792845	500.0441870894042	500.0277326463526	500.0285862925366	500.022108127792	500.0051248750309	500.0211607767113	500.01069557180114	500.0561057892748	500.01622233003127	500.0156299733543	500.0390750436192	500.0225655515966	500.02683406103336	500.0120102170115	500.0478017966589	500.01185621840716	500.0338313567199
500.0265403991291	500.0066428618029	500.03170786936545	500.0343573393287	500.0150699826221	500.02001338418506	500.0224523322483	500.0044561583833	500.0147960186783	500.05674472575294	500.01987904113065	500.01647893573386	500.02960190792845	500.0441870894042	500.0277326463526	500.0285862918636	500.022108127792	500.0051248750309	500.0211607767113	500.01069557180114	500.0561057892748	500.01622233003127	500.0156299718802	500.0390750436192	500.0225655515966	500.02683406103336	500.0120102170115	500.0478010315193	500.01185621840716	500.0338205250742
500.0263001248632	500.0066325978676	500.03170786936545	500.0343573393287	500.0150699826221	500.02001338418506	500.0224517267582	500.0044561583833	500.0147960186783	500.05674472575294	500.01987904113065	500.01647893573386	500.02960190792845	500.0441870894042	500.0277326463526	500.0285862912404	500.022108127792	500.0051248750309	500.0211607767113	500.01069557180114	500.0561057892748	500.01622233003127	500.01562995742574	500.0390750436192	500.0225655515966	500.02683406103336	500.0120102170115	500.04779749730227	500.01185621840716	500.03381997508257
500.0258291889101	500.0065919430394	500.03170786936545	500.0343573393287	500.0150699826221	500.02001338418506	500.0224449078836	500.0044561583833	500.0147960186783	500.05674472575294	500.01987904113065	500.01647893573386	500.02960190792845	500.0441870894042	500.0277326463526	500.0285862912404	500.022108127792	500.0051248750309	500.0211607767113	500.01069557180114	500.0561057892748	500.01622233003127	500.0156298631569	500.0390750436192	500.0225655515966	500.02683406103336	500.0120102170115	500.04779453880525	500.01185621840716	500.03381783465704
500.02542873343975	500.0065909039945	500.03170786936545	500.0343573393287	500.0150699826221	500.02001338418506	500.02241643684533	500.0044561583833	500.0147960186783	500.05674472575294	500.01987904113065	500.01647893573386	500.02960190792845	500.0441870894042	500.0277326463526	500.0285862870387	500.022108127792	500.0051248750309	500.0211607767113	500.01069557180114	500.0561057892748	500.01622233003127	500.01562983127184	500.0390750436192	500.0225655515966	500.02683406103336	500.0120102170115	500.0477935967555	500.01185621840716	500.0338168560809
500.02442570494935	500.00659085547113	500.03170786936545	500.0343573393287	500.0150699826221	500.02001338418506	500.0224159072022	500.0044561583833	500.0147960186783	500.05674472575294	500.01987904113065	500.01647893573386	500.02960190792845	500.04418707752444	500.0277326463526	500.0285849823612	500.022108127792	500.0051248750309	500.0211607767113	500.01069557180114	500.0561057892748	500.01622233003127	500.01562983097807	500.0390750436192	500.0225655515966	500.02683406103336	500.0120102170115	500.0477844063646	500.01185621840716	500.0338141013543
500.0242632814129	500.0065901425497	500.03170786936545	500.0343573393287	500.0150699826221	500.02001338418506	500.022415902646	500.0044561583833	500.0147960186783	500.05674472575294	500.01987904113065	500.01647893573386	500.02960190792845	500.0441858492325	500.0277326463526	500.02858496847637	500.022108127792	500.0051248750309	500.0211607767113	500.01069557180114	500.0561057892748	500.01622233003127	500.0156298309459	500.0390750436192	500.0225655515966	500.02683406103336	500.0120102170115	500.047778852234	500.01185621840716	500.03380110118803
500.024208945294	500.00657639131737	500.03170786936545	500.0343573393287	500.0150699826221	500.02001338418506	500.02241588573366	500.0044561583833	500.0147960186783	500.05674472575294	500.01987904113065	500.01647893573386	500.02960190792845	500.0441844853871	500.0277326463526	500.0285849162473	500.022108127792	500.0051248750309	500.0211607767113	500.01069557180114	500.0561057892748	500.01622233003127	500.0156298309306	500.0390750436192	500.0225655515966	500.02683406103336	500.0120102170115	500.0477777602953	500.01185621840716	500.0337946787317
500.024208634111	500.0065388716669	500.03170786936545	500.0343573393287	500.0150699826221	500.02001338418506	500.0224145171155	500.0044561583833	500.0147960186783	500.05674472575294	500.01987904113065	500.01647893573386	500.02960190792845	500.04418443002254	500.0277326463526	500.02858430130755	500.022108127792	500.0051248750309	500.0211607767113	500.01069557180114	500.0561057892748	500.01622233003127	500.015629830298	500.0390750436192	500.0225655515966	500.02683406103336	500.0120102170115	500.04777673698646	500.01185621840716	500.03378182100926
500.02419715675353	500.0063348733051	500.03170786936545	500.0343573393287	500.0150699826221	500.02001338418506	500.02241289005315	500.0044561583833	500.0147960186783	500.05674472575294	500.01987904113065	500.01647893573386	500.02960190792845	500.044184425982	500.0277326463526	500.02857472266754	500.022108127792	500.0051248750309	500.0211607767113	500.01069557180114	500.0561057892748	500.01622233003127	500.01562982964026	500.0390750436192	500.0225655515966	500.02683406103336	500.0120102170115	500.04777399809785	500.01185621840716	500.03377105302894
500.02416241490454	500.0063280058609	500.03170786936545	500.0343573393287	500.0150699826221	500.02001338418506	500.0224127974494	500.0044561583833	500.0147960186783	500.05674472575294	500.01987904113065	500.01647893573386	500.02960190792845	500.0441834325955	500.0277326463526	500.0285723381419	500.022108127792	500.0051248750309	500.0211607767113	500.01069557180114	500.0561057892748	500.01622233003127	500.01562982681077	500.0390750436192	500.0225655515966	500.02683406103336	500.0120102170115	500.0477672397876	500.01185621840716	500.0337582043113
500.0241597892677	500.0063279749979	500.03170786936545	500.0343573393287	500.0150699826221	500.02001338418506	500.0224126787787	500.0044561583833	500.0147960186783	500.05674472575294	500.01987904113065	500.01647893573386	500.02960190792845	500.0441827416814	500.0277326463526	500.0285669454407	500.022108127792	500.0051248750309	500.0211607767113	500.01069557180114	500.0561057892748	500.01622233003127	500.015629824567	500.0390750436192	500.0225655515966	500.02683406103336	500.0120102170115	500.0477670635476	500.01185621840716	500.03375813995405
500.0241542217546	500.006323802934	500.03170786936545	500.0343573393287	500.0150699826221	500.02001338418506	500.0224124819551	500.0044561583833	500.0147960186783	500.05674472575294	500.01987904113065	500.01647893573386	500.02960190792845	500.0441827034832	500.0277326463526	500.0285594233834	500.022108127792	500.0051248750309	500.0211607767113	500.01069557180114	500.0561057892748	500.01622233003127	500.01562982427885	500.0390750436192	500.0225655515966	500.02683406103336	500.0120102170115	500.04776696778663	500.01185621840716	500.03373796224844
500.02413585688987	500.0062929968314	500.03170786936545	500.0343573393287	500.0150699826221	500.02001338418506	500.02239242355176	500.0044561583833	500.0147960186783	500.05674472575294	500.01987904113065	500.01647893573386	500.02960190792845	500.04418255306206	500.0277326463526	500.0285401255233	500.022108127792	500.0051248750309	500.0211607767113	500.01069557180114	500.0561057892748	500.01622233003127	500.015629820475	500.0390750436192	500.0225655515966	500.02683406103336	500.0120102170115	500.0476890908861	500.01185621840716	500.03372261833704
500.02402890060006	500.00625076781415	500.03170786936545	500.0343573393287	500.0150699826221	500.02001338418506	500.0223901689419	500.0044561583833	500.0147960186783	500.05674472575294	500.01987904113065	500.01647893573386	500.02960190792845	500.04418249209556	500.0277326463526	500.0284986627156	500.022108127792	500.0051248750309	500.0211607767113	500.01069557180114	500.0561057892748	500.01622233003127	500.015629819711	500.0390750436192	500.0225655515966	500.02683406103336	500.0120102170115	500.0472870415876	500.01185621840716	500.0337184197778
500.0238764480295	500.0062404325564	500.03170786936545	500.0343573393287	500.0150699826221	500.02001338418506	500.02238977169134	500.0044561583833	500.0147960186783	500.05674472575294	500.01987904113065	500.01647893573386	500.02960190792845	500.0441819135634	500.0277326463526	500.02655004463276	500.022108127792	500.0051248750309	500.0211607767113	500.01069557180114	500.0561057892748	500.01622233003127	500.0156298187418	500.0390750436192	500.0225655515966	500.02683406103336	500.0120102170115	500.04714935587475	500.01185621840716	500.0336699660026
500.0238287596172	500.00623532933014	500.03170786936545	500.0343573393287	500.0150699826221	500.02001338418506	500.0223876306789	500.0044561583833	500.0147960186783	500.05674472575294	500.01987904113065	500.01647893573386	500.02960190792845	500.04418075302857	500.0277326463526	500.0244261642204	500.022108127792	500.0051248750309	500.0211607767113	500.01069557180114	500.0561057892748	500.01622233003127	500.0156298184863	500.0390750436192	500.0225655515966	500.02683406103336	500.0120102170115	500.04713168816556	500.01185621840716	500.0335415588591
500.0238262579654	500.00622101639937	500.03170786936545	500.0343573393287	500.0150699826221	500.02001338418506	500.02237818899374	500.0044561583833	500.0147960186783	500.05674472575294	500.01987904113065	500.01647893573386	500.02960190792845	500.044180682191	500.0277326463526	500.02388296415813	500.022108127792	500.0051248750309	500.0211607767113	500.01069557180114	500.0561057892748	500.01622233003127	500.01562981820365	500.0390750436192	500.0225655515966	500.02683406103336	500.0120102170115	500.0471200330211	500.01185621840716	500.0334602381045
500.023815279559	500.00619315640984	500.03170786936545	500.0343573393287	500.0150699826221	500.02001338418506	500.02237661472395	500.0044561583833	500.0147960186783	500.05674472575294	500.01987904113065	500.01647893573386	500.02960190792845	500.0441806753389	500.0277326463526	500.02388280470404	500.022108127792	500.0051248750309	500.0211607767113	500.01069557180114	500.0561057892748	500.01622233003127	500.0156298177242	500.0390750436192	500.0225655515966	500.02683406103336	500.0120102170115	500.0471006605275	500.01185621840716	500.0334477525408
500.02380252419056	500.00618787527037	500.03170786936545	500.0343573393287	500.0150699826221	500.02001338418506	500.02237437297043	500.0044561583833	500.0147960186783	500.05674472575294	500.01987904113065	500.01647893573386	500.02960190792845	500.0441806524968	500.0277326463526	500.0238798381429	500.022108127792	500.0051248750309	500.0211607767113	500.01069557180114	500.0561057892748	500.01622233003127	500.01562981767023	500.0390750436192	500.0225655515966	500.02683406103336	500.0120102170115	500.0470367343187	500.01185621840716	500.03338505024556
500.023729938356	500.006184142743	500.03170786936545	500.0343573393287	500.0150699826221	500.02001338418506	500.0223679878357	500.0044561583833	500.0147960186783	500.05674472575294	500.01987904113065	500.01647893573386	500.02960190792845	500.044180632067	500.0277326463526	500.02387452741004	500.022108127792	500.0051248750309	500.0211607767113	500.01069557180114	500.0561057892748	500.01622233003127	500.0156298173296	500.0390750436192	500.0225655515966	500.02683406103336	500.0120102170115	500.046407486656	500.01185621840716	500.03334591967985
500.0237120839412	500.006183841417	500.03170786936545	500.0343573393287	500.0150699826221	500.02001338418506	500.0223642447396	500.0044561583833	500.0147960186783	500.05674472575294	500.01987904113065	500.01647893573386	500.02960190792845	500.04418056605107	500.0277326463526	500.0238729041153	500.022108127792	500.0051248750309	500.0211607767113	500.01069557180114	500.0561057892748	500.01622233003127	500.01562981713545	500.0390750436192	500.0225655515966	500.02683406103336	500.0120102170115	500.04622985676394	500.01185621840716	500.0332715332116
500.0236839832743	500.00618364754723	500.03170786936545	500.0343573393287	500.0150699826221	500.02001338418506	500.0223389590167	500.0044561583833	500.0147960186783	500.05674472575294	500.01987904113065	500.01647893573386	500.02960190792845	500.0441803691428	500.0277326463526	500.02383599053434	500.022108127792	500.0051248750309	500.0211607767113	500.01069557180114	500.0561057892748	500.01622233003127	500.01562979352985	500.0390750436192	500.0225655515966	500.02683406103336	500.0120102170115	500.0462207523762	500.01185621840716	500.0332637269709
500.02361620184246	500.0061830441332	500.03170786936545	500.0343573393287	500.0150699826221	500.02001338418506	500.02233635672826	500.0044561583833	500.0147960186783	500.05674472575294	500.01987904113065	500.01647893573386	500.02960190792845	500.0441800436477	500.0277326463526	500.02380379151265	500.022108127792	500.0051248750309	500.0211607767113	500.01069557180114	500.0561057892748	500.01622233003127	500.0156296781589	500.0390750436192	500.0225655515966	500.02683406103336	500.0120102170115	500.04622007695514	500.01185621840716	500.0331948314605
500.02357208475576	500.00618278106793	500.03170786936545	500.0343573393287	500.0150699826221	500.02001338418506	500.02233629714976	500.0044561583833	500.0147960186783	500.05674472575294	500.01987904113065	500.01647893573386	500.02960190792845	500.0441800436477	500.0277326463526	500.0238002963185	500.022108127792	500.0051248750309	500.0211607767113	500.01069557180114	500.0561057892748	500.01622233003127	500.01562963135876	500.0390750436192	500.0225655515966	500.02683406103336	500.0120102170115	500.0462133286248	500.01185621840716	500.033073063463
500.0235396158183	500.0061826532912	500.03170786936545	500.0343573393287	500.0150699826221	500.02001338418506	500.0223362611297	500.0044561583833	500.0147960186783	500.05674472575294	500.01987904113065	500.01647893573386	500.02960190792845	500.04418004350003	500.0277326463526	500.02379891662804	500.022108127792	500.0051248750309	500.0211607767113	500.01069557180114	500.0561057892748	500.01622233003127	500.01561816598377	500.0390750436192	500.0225655515966	500.02683406103336	500.0120102170115	500.0461492775244	500.01185621840716	500.0330687760013
500.0233650436389	500.0061821231842	500.03170786936545	500.0343573393287	500.0150699826221	500.02001338418506	500.022336017528	500.0044561583833	500.0147960186783	500.05674472575294	500.01987904113065	500.01647893573386	500.02960190792845	500.0441800434001	500.0277326463526	500.02379553130413	500.022108127792	500.0051248750309	500.0211607767113	500.01069557180114	500.0561057892748	500.01622233003127	500.0155481919699	500.0390750436192	500.0225655515966	500.02683406103336	500.0120102170115	500.04608506306784	500.01185621840716	500.0330664820376
500.0230059311983	500.0061794091945	500.03170786936545	500.0343573393287	500.0150699826221	500.02001338418506	500.02233590810096	500.0044561583833	500.0147960186783	500.05674472575294	500.01987904113065	500.01647893573386	500.02960190792845	500.0441800432772	500.0277326463526	500.0237934091467	500.022108127792	500.0051248750309	500.0211607767113	500.01069557180114	500.0561057892748	500.01622233003127	500.015540199501	500.0390750436192	500.0225655515966	500.02683406103336	500.0120102170115	500.04607904943185	500.01185621840716	500.0330612416364
500.02299996299496	500.0061737193773	500.03170786936545	500.0343573393287	500.0150699826221	500.02001338418506	500.0223349371165	500.0044561583833	500.0147960186783	500.05674472575294	500.01987904113065	500.01647893573386	500.02960190792845	500.0441800430649	500.0277326463526	500.0237923315791	500.022108127792	500.0051248750309	500.0211607767113	500.01069557180114	500.0561057892748	500.01622233003127	500.015540121669	500.0390750436192	500.0225655515966	500.02683406103336	500.0120102170115	500.0460695104997	500.01185621840716	500.0330573137582
500.0229878963023	500.0061730075905	500.03170786936545	500.0343573393287	500.0150699826221	500.02001338418506	500.0223179666058	500.0044561583833	500.0147960186783	500.0567447257527	500.01987904113065	500.01647893573386	500.02960190792845	500.044180039676	500.0277326463526	500.02379020455516	500.022108127792	500.0051248750309	500.0211607767113	500.01069557180114	500.0561057892748	500.01622233003127	500.01553913319293	500.0390750436192	500.0225655515966	500.02683406103336	500.0120102170115	500.04606195381996	500.01185621840716	500.0330482633998
500.0228117736497	500.0061727690352	500.03170786936545	500.0343573393287	500.0150699826221	500.02001338418506	500.02229920590577	500.0044561583833	500.0147960186783	500.0567447257507	500.01987904113065	500.01647893573386	500.02960190792845	500.04417966157087	500.0277326463526	500.0237796917935	500.022108127792	500.0051248750309	500.0211607767113	500.01069557180114	500.0561057892748	500.01622233003127	500.0155358338715	500.0390750436192	500.0225655515966	500.02683406103336	500.0120102170115	500.0460550077934	500.01185621840716	500.0330458434969
500.0227325084832	500.0061719653035	500.03170786936545	500.0343573393287	500.0150699826221	500.02001338418506	500.0222885912412	500.0044561583833	500.0147960186783	500.0567447257507	500.01987904113065	500.01647893573386	500.02960190792845	500.0441767776929	500.0277326463526	500.02359755605505	500.022108127792	500.0051248750309	500.0211607767113	500.01069557180114	500.0561057892748	500.01622233003127	500.0155325129551	500.0390750436192	500.0225655515966	500.02683406103336	500.0120102170115	500.0460543662688	500.01185621840716	500.03304525239446
500.0227264071225	500.00617145584664	500.03170786936545	500.0343573393287	500.0150699826221	500.02001338418506	500.0222652252963	500.0044561583833	500.0147960186783	500.0567447257507	500.01987904113065	500.01647893573386	500.02960190792845	500.04417640871407	500.0277326463526	500.0235765282413	500.022108127792	500.0051248750309	500.0211607767113	500.01069557180114	500.0561057892748	500.01622233003127	500.01553043574773	500.0390750436192	500.0225655515966	500.02683406103336	500.0120102170115	500.04604893377393	500.01185621840716	500.03304420550586
500.0227218313038	500.0061714122319	500.03170786936545	500.0343573393287	500.0150699826221	500.02001338418506	500.0222584712968	500.0044561583833	500.0147960186783	500.0567447257507	500.01987904113065	500.01647893573386	500.02960190792845	500.0441752873873	500.0277326463526	500.0235188172285	500.022108127792	500.0051248750309	500.0211607767113	500.01069557180114	500.0561057892748	500.01622233003127	500.0154247420746	500.0390750436192	500.0225655515966	500.02683406103336	500.0120102170115	500.0460454200441	500.01185621840716	500.0330427024189
500.0227192632751	500.00617138912634	500.03170786936545	500.0343573393287	500.0150699826221	500.02001338418506	500.0222362595282	500.0044561583833	500.0147960186783	500.05674472575066	500.01987904113065	500.01647893573386	500.02960190792845	500.0441717123351	500.0277326463526	500.02332049594526	500.022108127792	500.0051248750309	500.0211607767113	500.01069557180114	500.0561057892748	500.01622233003127	500.0152245463235	500.0390750436192	500.0225655515966	500.02683406103336	500.0120102170115	500.0460321867395	500.01185621840716	500.03304174772563
500.0227192608274	500.0061707727771	500.03170786936545	500.0343573393287	500.0150699826221	500.02001338418506	500.0221080985924	500.0044561583833	500.0147960186783	500.05674472575066	500.01987904113065	500.01647893573386	500.02960190792845	500.0441439591516	500.0277326463526	500.0232410944685	500.022108127792	500.0051248750309	500.0211607767113	500.01069557180114	500.0561057892748	500.01622233003127	500.01503790761285	500.0390750436192	500.0225655515966	500.02683406103336	500.0120102170115	500.0460213754241	500.01185621840716	500.0330159594076
500.0227192093058	500.0061596742042	500.03170786936545	500.0343573393287	500.0150699826221	500.02001338418506	500.021891288819	500.0044561583833	500.0147960186783	500.05674472575066	500.01987904113065	500.01647893573386	500.02960190792845	500.0441435800744	500.0277326463526	500.0231966375962	500.022108127792	500.0051248750309	500.0211607767113	500.01069557180114	500.0561057892748	500.01622233003127	500.01466609436756	500.0390750436192	500.0225655515966	500.02683406103336	500.0120102170115	500.0460205282851	500.01185621840716	500.03301340096885
500.0227192092784	500.00614711957985	500.03170786936545	500.0343573393287	500.0150699826221	500.02001338418506	500.02188566064484	500.0044561583833	500.0147960186783	500.05674472575066	500.01987904113065	500.01647893573386	500.02960190792845	500.0441435774398	500.0277326463526	500.0231858495759	500.022108127792	500.0051248750309	500.0211607767113	500.01069557180114	500.0561057892748	500.01622233003127	500.01457851944394	500.0390750436192	500.0225655515966	500.02683406103336	500.0120102170115	500.04602050809444	500.01185621840716	500.03300629919534
500.02271918106544	500.0061468312597	500.03170786936545	500.0343573393287	500.0150699826221	500.02001338418506	500.02186366622703	500.0044561583833	500.0147960186783	500.05674472575066	500.01987904113065	500.01647893573386	500.02960190792845	500.04413450207426	500.0277326463526	500.02199367273454	500.022108127792	500.0051248750309	500.0211607767113	500.01069557180114	500.0561057892748	500.01622233003127	500.01446190080884	500.0390750436192	500.0225655515966	500.02683406103336	500.0120102170115	500.04602048658785	500.01185621840716	500.03300359820304
500.0227191659212	500.00614679192427	500.03170786936545	500.0343573393287	500.0150699826221	500.02001338418506	500.02182821534154	500.0044561583833	500.0147960186783	500.05674472575066	500.01987904113065	500.01647893573386	500.02960190792845	500.0441308503192	500.0277326463526	500.0213709465014	500.022108127792	500.0051248750309	500.0211607767113	500.01069557180114	500.0561057892748	500.01622233003127	500.01431701252767	500.0390750436192	500.0225655515966	500.02683406103336	500.0120102170115	500.04602048455376	500.01185621840716	500.03299931260835
500.0227191614163	500.0061467866734	500.03170786936545	500.0343573393287	500.0150699826221	500.02001338418506	500.0217813291926	500.0044561583833	500.0147960186783	500.05674472575066	500.01987904113065	500.01647893573386	500.02960190792845	500.04412654126975	500.0277326463526	500.0213554651921	500.022108127792	500.0051248750309	500.0211607767113	500.01069557180114	500.0561057892748	500.01622233003127	500.0143013824649	500.0390750436192	500.0225655515966	500.02683406103336	500.0120102170115	500.04602030229506	500.01185621840716	500.0329989413563
500.0227191542223	500.0061467852705	500.03170786936545	500.0343573393287	500.0150699826221	500.02001338418506	500.0216796972563	500.0044561583833	500.0147960186783	500.05674472575066	500.01987904113065	500.01647893573386	500.02960190792845	500.0441261732174	500.0277326463526	500.02126089492236	500.022108127792	500.0051248750309	500.0211607767113	500.01069557180114	500.0561057892748	500.01622233003127	500.0142983185243	500.0390750436192	500.0225655515966	500.02683406103336	500.0120102170115	500.0460203002094	500.01185621840716	500.03299793985224
500.02271913924955	500.00614442364844	500.03170786936545	500.0343573393287	500.0150699826221	500.02001338418506	500.02148894524015	500.0044561583833	500.0147960186783	500.05674472575066	500.01987904113065	500.01647893573386	500.02960190792845	500.04412468870134	500.0277326463526	500.02100029430443	500.022108127792	500.0051248750309	500.0211607767113	500.01069557180114	500.0561057892748	500.01622233003127	500.01429648637065	500.0390750436192	500.0225655515966	500.02683406103336	500.0120102170115	500.04602029910694	500.01185621840716	500.03299071040476
500.02271909326726	500.00613881439136	500.03170786936545	500.0343573393287	500.0150699826221	500.02001338418506	500.0214081769521	500.0044561583833	500.0147960186783	500.05674472575066	500.01987904113065	500.01647893573386	500.02960190792845	500.0441242850482	500.0277326463526	500.0201538921202	500.022108127792	500.0051248750309	500.0211607767113	500.01069557180114	500.0561057892748	500.01622233003127	500.01429571740545	500.0390750436192	500.0225655515966	500.02683406103336	500.0120102170115	500.0460202957192	500.01185621840716	500.0329893947143
500.0227186646132	500.0061233691332	500.03170786936545	500.0343573393287	500.0150699826221	500.02001338418506	500.0207094054925	500.0044561583833	500.0147960186783	500.05674472575066	500.01987904113065	500.01647893573386	500.02960190792845	500.0441242740301	500.0277326463526	500.0182347528709	500.022108127792	500.0051248750309	500.0211607767113	500.01069557180114	500.0561057892748	500.01622233003127	500.0142957101834	500.0390750436192	500.0225655515966	500.02683406103336	500.0120102170115	500.046020293956	500.01185621840716	500.0329746673921
500.0227180548907	500.00594464270625	500.03170786936545	500.0343573393287	500.0150699826221	500.02001338418506	500.020247099954	500.0044561583833	500.0147960186783	500.05674472575066	500.01987904113065	500.01647893573386	500.02960190792845	500.0441242534337	500.0277326463526	500.0180801708284	500.022108127792	500.0051248750309	500.0211607767113	500.01069557180114	500.0561057892748	500.01622233003127	500.01429570730375	500.0390750436192	500.0225655515966	500.02683406103336	500.0120102170115	500.04602024408354	500.01185621840716	500.03296745086794
500.0227178989873	500.0057666220162	500.03170786936545	500.0343573393287	500.0150699826221	500.02001338418506	500.0202119251441	500.0044561583833	500.0147960186783	500.05674472575066	500.01987904113065	500.01647893573386	500.02960190792845	500.0441242473203	500.0277326463526	500.01798083655996	500.022108127792	500.0051248750309	500.0211607767113	500.01069557180114	500.0561057892748	500.01622233003127	500.01429568121097	500.0390750436192	500.0225655515966	500.02683406103336	500.0120102170115	500.0460202271969	500.01185621840716	500.0329641154623
500.0227178986026	500.00576640976965	500.03170786936545	500.0343573393287	500.0150699826221	500.02001338418506	500.0202065545889	500.0044561583833	500.0147960186783	500.05674472575066	500.01987904113065	500.01647893573386	500.02960190792845	500.04412424623183	500.0277326463526	500.0179693363027	500.022108127792	500.0051248750309	500.0211607767113	500.01069557180114	500.0561057892748	500.01622233003127	500.0142956800218	500.0390750436192	500.0225655515966	500.02683406103336	500.0120102170115	500.04602018275216	500.01185621840716	500.0329639916471
500.0227178979869	500.0057663719298	500.03170786936545	500.0343573393287	500.0150699826221	500.02001338418506	500.0201498721126	500.0044561583833	500.0147960186783	500.05674472575066	500.01987904113065	500.01647893573386	500.02960190792845	500.04412424492205	500.0277326463526	500.0179182319841	500.022108127792	500.0051248750309	500.0211607767113	500.01069557180114	500.0561057892748	500.01622233003127	500.014295547159	500.0390750436192	500.0225655515966	500.02683406103336	500.0120102170115	500.0460199812067	500.01185621840716	500.03296380056486
500.0227178979858	500.0057623964618	500.03170786936545	500.0343573393287	500.0150699826221	500.02001338418506	500.02014484988234	500.0044561583833	500.0147960186783	500.05674472575066	500.01987904113065	500.01647893573386	500.02960190792845	500.04412424488777	500.0277326463526	500.0178361341104	500.022108127792	500.0051248750309	500.0211607767113	500.01069557180114	500.0561057892748	500.01622233003127	500.01429528178977	500.0390750436192	500.0225655515966	500.02683406103336	500.0120102170115	500.04601996064684	500.01185621840716	500.032963527635
500.0227178979836	500.0057620320492	500.03170786936545	500.0343573393287	500.0150699826221	500.02001338418506	500.0200862822083	500.0044561583833	500.0147960186783	500.05674472575066	500.01987904113065	500.01647893573386	500.02960190792845	500.0441242448445	500.0277326463526	500.0177596576112	500.022108127792	500.0051248750309	500.0211607767113	500.01069557180114	500.0561057892748	500.01622233003127	500.0142952198945	500.0390750436192	500.0225655515966	500.02683406103336	500.0120102170115	500.0460198504942	500.01185621840716	500.03296340344457
500.022717897958	500.005761906413	500.03170786936545	500.0343573393287	500.0150699826221	500.02001338418506	500.0195509691455	500.0044561583833	500.0147960186783	500.05674472575066	500.01987904113065	500.01647893573386	500.02960190792845	500.04412424482734	500.0277326463526	500.01770621408906	500.022108127792	500.0051248750309	500.0211607767113	500.01069557180114	500.0561057892748	500.01622233003127	500.0142951890785	500.0390750436192	500.0225655515966	500.02683406103336	500.0120102170115	500.0460195606675	500.01185621840716	500.0329630693262
500.02271789795384	500.0057618507143	500.03170786936545	500.0343573393287	500.0150699826221	500.02001338418506	500.01938956355167	500.0044561583833	500.0147960186783	500.05674472575066	500.01987904113065	500.01647893573386	500.02960190792845	500.0441242448178	500.0277326463526	500.0177025535668	500.022108127792	500.0051248750309	500.0211607767113	500.01069557180114	500.0561057892748	500.01622233003127	500.01429509005527	500.0390750436192	500.0225655515966	500.02683406103336	500.0120102170115	500.0460195126072	500.01185621840716	500.0329630533951
500.02271789795105	500.0057618486653	500.03170786936545	500.0343573393287	500.0150699826221	500.02001338418506	500.01938566358746	500.0044561583833	500.0147960186783	500.05674472575066	500.01987904113065	500.01647893573386	500.02960190792845	500.0441242447748	500.0277326463526	500.01761651162445	500.022108127792	500.0051248750309	500.0211607767113	500.01069557180114	500.0561057892748	500.01622233003127	500.01429490719914	500.0390750436192	500.0225655515966	500.02683406103336	500.0120102170115	500.0460194842603	500.01185621840716	500.0329630257153
500.0227178979506	500.0057557494575	500.03170786936545	500.0343573393287	500.0150699826221	500.02001338418506	500.019355167126	500.0044561583833	500.0147960186783	500.05674472575066	500.01987904113065	500.01647893573386	500.02960190792845	500.0441242443609	500.0277326463526	500.01759207065624	500.022108127792	500.0051248750309	500.0211607767113	500.01069557180114	500.0561057892748	500.01622233003127	500.0142948933978	500.0390750436192	500.0225655515966	500.02683406103336	500.0120102170115	500.0460194645115	500.01185621840716	500.0329629854551
500.022717897949	500.00571438880536	500.03170786936545	500.0343573393287	500.0150699826221	500.02001338418506	500.01934828882787	500.0044561583833	500.0147960186783	500.05674472575066	500.01987904113065	500.01647893573386	500.02960190792845	500.0441242443487	500.0277326463526	500.0175836349311	500.022108127792	500.0051248750309	500.0211607767113	500.01069557180114	500.0561057892748	500.01622233003127	500.01429489305383	500.0390750436192	500.0225655515966	500.02683406103336	500.0120102170115	500.0460194530205	500.01185621840716	500.03296243957016
500.02271789794105	500.00568891440525	500.03170786936545	500.0343573393287	500.0150699826221	500.02001338418506	500.01934247944337	500.0044561583833	500.0147960186783	500.05674472575066	500.01987904113065	500.01647893573386	500.02960190792845	500.0441242442091	500.0277326463526	500.01756746618304	500.022108127792	500.0051248750309	500.0211607767113	500.01069557180114	500.0561057892748	500.01622233003127	500.014294884956	500.0390750436192	500.0225655515966	500.02683406103336	500.0120102170115	500.0460193626162	500.01185621840716	500.03296234508093
500.02271789792144	500.0056769260205	500.03170786936545	500.0343573393287	500.0150699826221	500.02001338418506	500.0193368547698	500.0044561583833	500.0147960186783	500.05674472575066	500.01987904113065	500.01647893573386	500.02960190792845	500.0441242438286	500.0277326463526	500.01756715439467	500.022108127792	500.0051248750309	500.0211607767113	500.01069557180114	500.0561057892748	500.01622233003127	500.014294884956	500.0390750436192	500.0225655515966	500.02683406103336	500.0120102170115	500.0460193262708	500.01185621840716	500.0329619836558
500.02271789791996	500.00566620411706	500.03170786936545	500.0343573393287	500.0150699826221	500.02001338418506	500.01933024290815	500.0044561583833	500.0147960186783	500.05674472575066	500.01987904113065	500.01647893573386	500.02960190792845	500.0441242434376	500.0277326463526	500.01756608510885	500.022108127792	500.0051248750309	500.0211607767113	500.01069557180114	500.0561057892748	500.01622233003127	500.014294884956	500.0390750436192	500.0225655515966	500.02683406103336	500.0120102170115	500.0460193031628	500.01185621840716	500.0329618387998
500.0227178979199	500.0056658239029	500.03170786936545	500.0343573393287	500.0150699826221	500.02001338418506	500.0193236989607	500.0044561583833	500.0147960186783	500.05674472575066	500.01987904113065	500.01647893573386	500.02960190792845	500.04412424324994	500.0277326463526	500.0175205266469	500.022108127792	500.0051248750309	500.0211607767113	500.01069557180114	500.0561057892748	500.01622233003127	500.01429488495563	500.0390750436192	500.0225655515966	500.02683406103336	500.0120102170115	500.0460192837496	500.01185621840716	500.0329618304139
500.0227178979199	500.0056638428679	500.03170786936545	500.0343573393287	500.0150699826221	500.02001338418506	500.01932312924646	500.0044561583833	500.0147960186783	500.05674472575066	500.01987904113065	500.01647893573386	500.02960190792845	500.0441242424351	500.0277326463526	500.0174239052687	500.022108127792	500.0051248750309	500.0211607767113	500.01069557180114	500.0561057892748	500.01622233003127	500.01429488495364	500.0390750436192	500.0225655515966	500.02683406103336	500.0120102170115	500.0460192554173	500.01185621840716	500.0329581071807
500.02271789791916	500.0056595758771	500.03170786936545	500.0343573393287	500.0150699826221	500.02001338418506	500.01930038113915	500.0044561583833	500.0147960186783	500.05674472575066	500.01987904113065	500.01647893573386	500.02960190792845	500.0441242424281	500.0277326463526	500.0173791596404	500.022108127792	500.0051248750309	500.0211607767113	500.01069557180114	500.0561057892748	500.01622233003127	500.0142948849534	500.0390750436192	500.0225655515966	500.02683406103336	500.0120102170115	500.04601915025074	500.01185621840716	500.0329497258245
500.0227178979143	500.00565600431065	500.03170786936545	500.0343573393287	500.0150699826221	500.02001338418506	500.0191790462944	500.0044561583833	500.0147960186783	500.05674472575066	500.01987904113065	500.01647893573386	500.02960190792845	500.044124242427	500.0277326463526	500.01734659419185	500.022108127792	500.0051248750309	500.0211607767113	500.01069557180114	500.0561057892748	500.01622233003127	500.014294884953	500.0390750436192	500.0225655515966	500.02683406103336	500.0120102170115	500.0460191451807	500.01185621840716	500.03294871968546
500.02271789791195	500.0056558374294	500.03170786936545	500.0343573393287	500.0150699826221	500.02001338418506	500.01802747298245	500.0044561583833	500.0147960186783	500.0567447257504	500.01987904113065	500.01647893573386	500.02960190792845	500.04412424242696	500.0277326463526	500.01734635828757	500.022108127792	500.0051248750309	500.0211607767113	500.01069557180114	500.0561057892748	500.01622233003127	500.0142948849526	500.0390750436192	500.0225655515966	500.02683406103336	500.0120102170115	500.04601914352844	500.01185621840716	500.0329339216227
500.0227178979017	500.00565583486514	500.03170786936545	500.0343573393287	500.0150699826221	500.02001338418506	500.01802392700887	500.0044561583833	500.0147960186783	500.0567447257489	500.01987904113065	500.01647893573386	500.02960190792845	500.04412424242696	500.0277326463526	500.0173459210573	500.022108127792	500.0051248750309	500.0211607767113	500.01069557180114	500.0561057892748	500.01622233003127	500.01429488495233	500.0390750436192	500.0225655515966	500.02683406103336	500.0120102170115	500.04601914347046	500.01185621840716	500.03278858639743
500.02271789788824	500.0056557373413	500.03170786936545	500.0343573393287	500.0150699826221	500.02001338418506	500.01802182934813	500.0044561583833	500.0147960186783	500.0567447257489	500.01987904113065	500.01647893573386	500.02960190792845	500.04412424242696	500.0277326463526	500.0173451385342	500.022108127792	500.0051248750309	500.0211607767113	500.01069557180114	500.0561057892748	500.01622233003127	500.0142948849518	500.0390750436192	500.0225655515966	500.02683406103336	500.0120102170115	500.04601914323854	500.01185621840716	500.03268677502706
500.02271789787875	500.0056553933805	500.03170786936545	500.0343573393287	500.0150699826221	500.02001338418506	500.0180215055926	500.0044561583833	500.0147960186783	500.05674472574884	500.01987904113065	500.01647893573386	500.02960190792845	500.04412424242696	500.0277326463526	500.0173441300985	500.022108127792	500.0051248750309	500.0211607767113	500.01069557180114	500.0561057892748	500.01622233003127	500.0142948849516	500.0390750436192	500.0225655515966	500.02683406103336	500.0120102170115	500.0460191426205	500.01185621840716	500.0326713205399
500.0227178978763	500.0056553876168	500.03170786936545	500.0343573393287	500.0150699826221	500.02001338418506	500.0180190820651	500.0044561583833	500.0147960186783	500.05674472574884	500.01987904113065	500.01647893573386	500.02960190792845	500.04412424242696	500.0277326463526	500.0173440768212	500.022108127792	500.0051248750309	500.0211607767113	500.01069557180114	500.0561057892748	500.01622233003127	500.01429488495137	500.0390750436192	500.0225655515966	500.02683406103336	500.0120102170115	500.0460180782286	500.01185621840716	500.0326712166539
500.02271789787443	500.00565538726346	500.03170786936545	500.0343573393287	500.0150699826221	500.02001338418506	500.0179297610742	500.0044561583833	500.0147960186783	500.0567447257488	500.01987904113065	500.01647893573386	500.02960190792845	500.04412424242696	500.0277326463526	500.01734310200493	500.022108127792	500.0051248750309	500.0211607767113	500.01069557180114	500.0561057892748	500.01622233003127	500.01429488494915	500.0390750436192	500.0225655515966	500.02683406103336	500.0120102170115	500.04599212752794	500.01185621840716	500.03265265630796
500.022717897874	500.0056553871404	500.03170786936545	500.0343573393287	500.0150699826221	500.02001338418506	500.01792552540115	500.0044561583833	500.0147960186783	500.0567447257488	500.01987904113065	500.01647893573386	500.02960190792845	500.04412424242696	500.0277326463526	500.0173418288993	500.022108127792	500.0051248750309	500.0211607767113	500.01069557180114	500.0561057892748	500.01622233003127	500.01429488494887	500.0390750436192	500.0225655515966	500.02683406103336	500.0120102170115	500.0456309091738	500.01185621840716	500.03265052704387
500.0227178978709	500.005655386295	500.03170786936545	500.0343573393287	500.0150699826221	500.02001338418506	500.01791752312704	500.0044561583833	500.0147960186783	500.0567447257488	500.01987904113065	500.01647893573386	500.02960190792845	500.04412424242696	500.0277326463526	500.0173402317198	500.022108127792	500.0051248750309	500.0211607767113	500.01069557180114	500.0561057892748	500.01622233003127	500.01429488494887	500.0390750436192	500.0225655515966	500.02683406103336	500.0120102170115	500.04543502722623	500.01185621840716	500.03264984966466
500.0227178978704	500.0056553859457	500.03170786936545	500.0343573393287	500.0150699826221	500.02001338418506	500.0179009305863	500.0044561583833	500.0147960186783	500.0567447257488	500.01987904113065	500.01647893573386	500.02960190792845	500.04412424242696	500.0277326463526	500.01734010465634	500.022108127792	500.0051248750309	500.0211607767113	500.01069557180114	500.0561057892748	500.01622233003127	500.01429488494875	500.0390750436192	500.0225655515966	500.02683406103336	500.0120102170115	500.04543038607255	500.01185621840716	500.0326484882521
500.0227178978703	500.00565538588614	500.03170786936545	500.0343573393287	500.0150699826221	500.02001338418506	500.0178897508453	500.0044561583833	500.0147960186783	500.0567447257488	500.01987904113065	500.01647893573386	500.02960190792845	500.04412424242696	500.0277326463526	500.0173396315645	500.022108127792	500.0051248750309	500.0211607767113	500.01069557180114	500.0561057892748	500.01622233003127	500.01429488494875	500.0390750436192	500.0225655515966	500.02683406103336	500.0120102170115	500.04542868543314	500.01185621840716	500.03264625235084
500.0227178978702	500.0056553856222	500.03170786936545	500.0343573393287	500.0150699826221	500.02001338418506	500.0178035665422	500.0044561583833	500.0147960186783	500.0567447257488	500.01987904113065	500.01647893573386	500.02960190792845	500.04412424242696	500.0277326463526	500.0173394382547	500.022108127792	500.0051248750309	500.0211607767113	500.01069557180114	500.0561057892748	500.01622233003127	500.01429488494864	500.0390750436192	500.0225655515966	500.02683406103336	500.0120102170115	500.0454286823873	500.01185621840716	500.03264576746216
500.0227178978702	500.00565538556776	500.03170786936545	500.0343573393287	500.0150699826221	500.02001338418506	500.0177783431425	500.0044561583833	500.0147960186783	500.0567447257488	500.01987904113065	500.01647893573386	500.02960190792845	500.04412424242696	500.0277326463526	500.01733936814594	500.022108127792	500.0051248750309	500.0211607767113	500.01069557180114	500.0561057892748	500.01622233003127	500.0142948849486	500.0390750436192	500.0225655515966	500.02683406103336	500.0120102170115	500.045428680219	500.01185621840716	500.0326456716118
500.0227178978702	500.00565538552473	500.03170786936545	500.0343573393287	500.0150699826221	500.02001338418506	500.014592444579	500.0044561583833	500.0147960186783	500.0567447257488	500.01987904113065	500.01647893573386	500.02960190792845	500.04412424242696	500.0277326463526	500.0173392267526	500.022108127792	500.0051248750309	500.0211607767113	500.01069557180114	500.0561057892748	500.01622233003127	500.0142948849485	500.0390750436192	500.0225655515966	500.02683406103336	500.0120102170115	500.04542867702554	500.01185621840716	500.0326244217889
500.0227178978702	500.0056553853869	500.03170786936545	500.0343573393287	500.0150699826221	500.02001338418506	500.0142187080778	500.0044561583833	500.0147960186783	500.0567447257488	500.01987904113065	500.01647893573386	500.02960190792845	500.04412424242696	500.0277326463526	500.01733920191873	500.022108127792	500.0051248750309	500.0211607767113	500.01069557180114	500.0561057892748	500.01622233003127	500.01429488494813	500.0390750436192	500.0225655515966	500.02683406103336	500.0120102170115	500.04542867577226	500.01185621840716	500.0326244111854
500.0227178978702	500.00565538527	500.03170786936545	500.0343573393287	500.0150699826221	500.02001338418506	500.01410829470154	500.0044561583833	500.0147960186783	500.0567447257488	500.01987904113065	500.01647893573386	500.02960190792845	500.04412424242696	500.0277326463526	500.01733919968603	500.022108127792	500.0051248750309	500.0211607767113	500.01069557180114	500.0561057892748	500.01622233003127	500.01429488494557	500.0390750436192	500.0225655515966	500.02683406103336	500.0120102170115	500.04542867195863	500.01185621840716	500.03262426363034
500.0227178978702	500.00565538462814	500.03170786936545	500.0343573393287	500.0150699826221	500.02001338418506	500.01401466253236	500.0044561583833	500.0147960186783	500.0567447257488	500.01987904113065	500.01647893573386	500.02960190792845	500.04412424242696	500.0277326463526	500.017339189677	500.022108127792	500.0051248750309	500.0211607767113	500.01069557180114	500.0561057892748	500.01622233003127	500.01429488494523	500.0390743413329	500.0225655515966	500.02683406103336	500.0120102170115	500.0454286670724	500.01185621840716	500.0326240693502
500.0227178978702	500.0056553837111	500.03170786936545	500.0343573393287	500.0150699826221	500.02001338418506	500.0136051190028	500.0044561583833	500.0147960186783	500.0567447257488	500.01987904113065	500.01647893573386	500.02960190792845	500.04412424242696	500.0277326463526	500.0173391651334	500.022108127792	500.0051248750309	500.0211607767113	500.01069557180114	500.0561057892748	500.01622233003127	500.0142948849444	500.0390384212342	500.0225655515966	500.02683406103336	500.0120102170115	500.045428431374	500.01185621840716	500.03262348900506
500.0227178978702	500.0056553835827	500.03170786936545	500.0343573393287	500.0150699826221	500.02001338418506	500.01335011317894	500.0044561583833	500.0147960186783	500.0567447257488	500.01987904113065	500.01647893573386	500.02960190792845	500.04412424242696	500.0277326463526	500.0173391599746	500.022108127792	500.0051248750309	500.0211607767113	500.01069557180114	500.0561057892748	500.01622233003127	500.01429488494364	500.0388361026253	500.0225655515966	500.02683406103336	500.0120102170115	500.04542806929055	500.01185621840716	500.0326224471383
500.0227178978702	500.00565538333655	500.03170786936545	500.0343573393287	500.0150699826221	500.02001338418506	500.01196173405265	500.0044561583833	500.0147960186783	500.0567447257488	500.01987904113065	500.01647893573386	500.02960190792845	500.04412424242696	500.0277326463526	500.01733914097815	500.022108127792	500.0051248750309	500.0211607767113	500.01069557180114	500.0561057892748	500.01622233003116	500.0142948849412	500.0387264494721	500.0225655515966	500.02683406103336	500.0120102170115	500.0454270418183	500.01185621840716	500.0326196667311
500.0227178978702	500.00565538297974	500.03170786936545	500.0343573393287	500.0150699826221	500.02001338418506	500.0118524739746	500.0044561583833	500.0147960186783	500.0567447257488	500.01987904113065	500.01647893573386	500.02960190792845	500.04412424242696	500.0277326463526	500.01733913798273	500.022108127792	500.0051248750309	500.0211607767113	500.01069557180114	500.0561057892748	500.01622233003116	500.01429488494114	500.03869423079493	500.0225655515966	500.02683406103336	500.0120102170115	500.04542610244897	500.01185621840716	500.0326161500013
500.0227178978702	500.0056553824834	500.03170786936545	500.0343573393287	500.0150699826221	500.02001338418506	500.0115013503799	500.0044561583833	500.0147960186783	500.0567447257488	500.01987904113065	500.01647893573386	500.02960190792845	500.04412424242696	500.0277326463526	500.0173391371175	500.022108127792	500.0051248750309	500.0211607767113	500.01069557180114	500.0561057892748	500.0162223300311	500.0142948849411	500.03869423079493	500.0225655515966	500.02683406103336	500.0120102170115	500.04542441202454	500.01185621840716	500.03261566565374
500.0227178978702	500.00565538247037	500.03170786936545	500.0343573393287	500.0150699826221	500.02001338418506	500.01082503772875	500.0044561583833	500.0147960186783	500.0567447257488	500.01987904113065	500.01647893573386	500.02960190792845	500.04412424242696	500.0277326463526	500.01733909162357	500.022108127792	500.0051248750309	500.0211607767113	500.01069557180114	500.0561057892748	500.0162223300311	500.01429488494045	500.0386942281377	500.0225655515966	500.02683406103336	500.0120102170115	500.04542398146293	500.01185621840716	500.0326156653507
500.0227178978702	500.00565538244217	500.03170786936545	500.0343573393287	500.0150699826221	500.02001338418506	500.01079283613893	500.0044561583833	500.0147960186783	500.0567447257488	500.01987904113065	500.01647893573386	500.02960190792845	500.04412424242696	500.0277326463526	500.0173390554707	500.022108127792	500.0051248750309	500.0211607767113	500.01069557180114	500.0561057892748	500.0162223300311	500.0142948849401	500.0386942000189	500.0225655515966	500.02683406103336	500.0120102170115	500.0454228274714	500.01185621840716	500.0326156653242
500.0227178978702	500.00565538241545	500.03170786936545	500.0343573393287	500.0150699826221	500.02001338418506	500.010744696777	500.0044561583833	500.0147960186783	500.0567447257488	500.01987904113065	500.01647893573386	500.02960190792845	500.04412424242696	500.0277326463526	500.01733905140566	500.022108127792	500.0051248750309	500.0211607767113	500.01069557180114	500.0561057892748	500.0162223300311	500.01429488494006	500.038694199218	500.0225655515966	500.02683406103336	500.0120102170115	500.045416581783	500.01185621840716	500.03261566487345
500.0227178978702	500.0056553824143	500.03170786936545	500.0343573393287	500.0150699826221	500.02001338418506	500.0107170572221	500.0044561583833	500.0147960186783	500.0567447257488	500.01987904113065	500.01647893573386	500.02960190792845	500.04412424242696	500.0277326463526	500.01733904684187	500.022108127792	500.0051248750309	500.0211607767113	500.01069557180114	500.0561057892748	500.0162223300311	500.01429488494	500.03869419893095	500.0225655515966	500.02683406103336	500.0120102170115	500.04540964715835	500.01185621840716	500.03261566420525
500.0227178978702	500.00565538241347	500.03170786936545	500.0343573393287	500.0150699826221	500.02001338418506	500.01070846937154	500.0044561583833	500.0147960186783	500.0567447257488	500.01987904113065	500.01647893573386	500.02960190792845	500.04412424242696	500.0277326463526	500.01733904518915	500.022108127792	500.0051248750309	500.0211607767113	500.01069557180114	500.0561057892748	500.01622233001166	500.0142948849399	500.03869419885837	500.0225655515966	500.02683406103336	500.0120102170115	500.04540812336126	500.01185621840716	500.032615662779
500.0227178978702	500.0056553824125	500.03170786936545	500.0343573393287	500.0150699826221	500.02001338418506	500.0107077361659	500.0044561583833	500.0147960186783	500.0567447257488	500.01987904113065	500.01647893573386	500.02960190792845	500.04412424242696	500.0277326463526	500.0173390325841	500.022108127792	500.0051248750309	500.0211607767113	500.01069557180114	500.0561057892748	500.0162223286273	500.0142948849399	500.0386941988418	500.0225655515966	500.02683406103336	500.0120102170115	500.04535255582425	500.01185621840716	500.0326156506096
500.0227178978702	500.0056553824123	500.03170786936545	500.0343573393287	500.0150699826221	500.02001338418506	500.0106585907714	500.0044561583833	500.0147960186783	500.0567447257488	500.01987904113065	500.01647893573386	500.02960190792845	500.04412424242696	500.0277326463526	500.0173390315566	500.022108127792	500.0051248750309	500.0211607767113	500.01069557180114	500.0561057892748	500.0162216381616	500.0142948849399	500.0386941988356	500.0225655515966	500.02683406103336	500.0120102170115	500.04518792793846	500.01185621840716	500.03261560843436
500.0227178978702	500.0056553824122	500.03170786936545	500.0343573393287	500.0150699826221	500.02001338418506	500.0106111854657	500.0044561583833	500.0147960186783	500.0567447257488	500.01987904113065	500.01647893573386	500.02960190792845	500.04412424242696	500.0277326463526	500.017339030804	500.022108127792	500.0051248750309	500.0211607767113	500.01069557180114	500.0561057892748	500.0161918518928	500.0142948849399	500.0386941988332	500.0225655515966	500.02683406103336	500.0120102170115	500.04279304154727	500.01185621840716	500.03261559984384
500.0227178978702	500.0056553824122	500.03170786936545	500.0343573393287	500.0150699826221	500.02001338418506	500.01060903585034	500.0044561583833	500.0147960186783	500.0567447257488	500.01987904113065	500.01647893573386	500.02960190792845	500.04412424242696	500.0277326463526	500.01733902909314	500.022108127792	500.0051248750309	500.0211607767113	500.01069557180114	500.0561057892748	500.01596629696803	500.0142948849399	500.03869419877157	500.0225655515966	500.02683406103336	500.0120102170115	500.0391036745339	500.01185621840716	500.0326155847462
500.0227178978702	500.0056553824122	500.03170786936545	500.0343573393287	500.0150699826221	500.02001338418506	500.0104958080339	500.0044561583833	500.0147960186783	500.0567447257488	500.01987904113065	500.01647893573386	500.02960190792845	500.04412424242696	500.0277326463526	500.0173389554166	500.022108127792	500.0051248750309	500.0211607767113	500.01069557180114	500.0561057892748	500.0159653473405	500.0142948849399	500.03869419704563	500.0225655515966	500.02683406103336	500.0120102170115	500.0363854623054	500.01185621840716	500.0326154828554
500.0227178978702	500.0056553824122	500.03170786936545	500.0343573393287	500.0150699826221	500.02001338418506	500.0104955204219	500.0044561583833	500.0147960186783	500.0567447257488	500.01987904113065	500.01647893573386	500.02960190792845	500.04412424242696	500.0277326463526	500.0173369156474	500.022108127792	500.0051248750309	500.0211607767101	500.01069557180114	500.0561057892748	500.0159653443667	500.0142948849399	500.03869395778025	500.0225655515966	500.02683406103336	500.0120102170115	500.03609424678064	500.01185621840716	500.03261535263147
500.0227178978702	500.0056553824122	500.03170786936545	500.0343573393287	500.0150699826221	500.02001338418506	500.01048692352225	500.0044561583833	500.0147960186783	500.0567447257488	500.01987904113065	500.01647893573386	500.02960190792845	500.04412424242696	500.0277326463526	500.0173290706104	500.022108127792	500.0051248750309	500.02116077661606	500.01069557180114	500.0561057892748	500.015965344143	500.0142948849399	500.03869394553016	500.0225655515966	500.02683406103336	500.0120102170115	500.0354639564311	500.01185621840716	500.0326152337113
500.0227178978702	500.0056553824122	500.03170786936545	500.0343573393287	500.0150699826221	500.02001338418506	500.01040219052425	500.0044561583833	500.0147960186783	500.0567447257488	500.01987904113065	500.01647893573386	500.02960190792845	500.04412424242696	500.0277326463526	500.01732906940885	500.022108127792	500.0051248750309	500.0211607762154	500.01069557180114	500.0561057892748	500.01596534399346	500.0142948849399	500.0386939455239	500.0225655515966	500.02683406103336	500.0120102170115	500.03533265376456	500.01185621840716	500.03261522987117
500.0227178978702	500.0056553824122	500.03170786936545	500.0343573393287	500.0150699826221	500.02001338418506	500.01027193179385	500.0044561583833	500.0147960186783	500.0567447257488	500.01987904113065	500.01647893573386	500.02960190792845	500.04412424242696	500.0277326463526	500.0173290694074	500.022108127792	500.0051248750309	500.0211607760791	500.01069557180114	500.0561057892748	500.0159653439729	500.0142948849399	500.03869394551884	500.0225655515966	500.02683406103336	500.0120102170115	500.0345864513971	500.01185621840716	500.0326152291665
500.0227178978702	500.0056553824122	500.03170786936545	500.0343573393287	500.0150699826221	500.02001338418506	500.0100526023505	500.0044561583833	500.0147960186783	500.0567447257488	500.01987904113065	500.01647893573386	500.02960190792845	500.04412424242696	500.0277326463526	500.0173290659504	500.022108127792	500.0051248750309	500.0211607760753	500.01069557180114	500.0561057892748	500.01596534396583	500.0142948849399	500.03869394551884	500.0225655515966	500.02683406103336	500.0120102170115	500.03377831016365	500.01185621840716	500.0326152291462
500.0227178978702	500.0056553824122	500.03170786936545	500.0343573393287	500.0150699826221	500.02001338418506	500.01004512239905	500.0044561583833	500.0147960186783	500.0567447257488	500.01987904113065	500.01647893573386	500.02960190792845	500.04412424242696	500.0277326463526	500.0173290650347	500.022108127792	500.0051248750309	500.02116077607	500.01069557180114	500.0561057892748	500.01596534389324	500.0142948849399	500.03869394550867	500.0225655515966	500.02683406103336	500.0120102170115	500.03369943627507	500.01185621840716	500.03261522902346
500.0227178978702	500.0056553824122	500.03170786936545	500.0343573393287	500.0150699826221	500.02001338418506	500.0100171880549	500.0044561583833	500.0147960186783	500.0567447257488	500.01987904113065	500.01647893573386	500.02960190792845	500.04412424242696	500.0277326463526	500.01732905544986	500.022108127792	500.0051248750309	500.0211607759893	500.01069557180114	500.0561057892748	500.0159653430965	500.0142948849399	500.0386939454493	500.0225655515966	500.02683406103336	500.0120102170115	500.0336973079353	500.01185621840716	500.0326152286201
500.0227178978702	500.0056553824122	500.03170786936545	500.0343573393287	500.0150699826221	500.02001338418506	500.0099317569957	500.0044561583833	500.0147960186783	500.0567447257488	500.01987904113065	500.01647893573386	500.02960190792845	500.04412424242696	500.0277326463526	500.0173288949548	500.022108127792	500.0051248750309	500.02116077594616	500.01069557180114	500.0561057892748	500.0159653428704	500.0142948849399	500.0386939453683	500.0225655515966	500.02683406103336	500.0120102170115	500.0336936607487	500.01185621840716	500.0326152273557
500.0227178978702	500.0056553824122	500.03170786936545	500.0343573393287	500.0150699826221	500.02001338418506	500.0098220829992	500.0044561583833	500.0147960186783	500.0567447257488	500.01987904113065	500.01647893573386	500.02960190792845	500.04412424242696	500.0277326463526	500.01732846568024	500.022108127792	500.0051248750309	500.021160775934	500.01069557180114	500.0561057892748	500.01596534205703	500.0142948849399	500.0386939452488	500.0225655515966	500.02683406103336	500.0120102170115	500.0336926027999	500.01185621840716	500.03261522715434
500.0227178978702	500.0056553824122	500.03170786936545	500.0343573393287	500.0150699826221	500.02001338418506	500.00980935294604	500.0044561583833	500.0147960186783	500.0567447257488	500.01987904113065	500.01647893573386	500.02960190792845	500.04412424242685	500.0277326463526	500.01732537957594	500.022108127792	500.0051248750309	500.02116077581593	500.01069557180114	500.0561057892748	500.01596534178526	500.0142948849399	500.03869394516164	500.0225655515966	500.02683406103336	500.0120102170115	500.03329186327454	500.01185621840716	500.03261417942485
500.0227178978702	500.0056553824122	500.03170786936545	500.0343573393287	500.0150699826221	500.02001338418506	500.0098010895033	500.0044561583833	500.0147960186783	500.0567447257488	500.01987904113065	500.01647893573386	500.02960190792845	500.04412424242105	500.0277326463526	500.0173243152436	500.022108127792	500.0051248750309	500.0211607666179	500.01069557180114	500.0561057892748	500.0159653396659	500.0142948849399	500.03869385241444	500.0225655515966	500.02683406103336	500.0120102170115	500.0319337050701	500.01185621840716	500.0326079033726
500.0227178978702	500.0056553824122	500.03170786936545	500.0343573393287	500.0150699826221	500.02001338418506	500.00976646771	500.0044561583833	500.0147960186783	500.0567447257488	500.01987904113065	500.01647893573386	500.02960190792845	500.04412424236347	500.0277326463526	500.01732411826123	500.022108127792	500.0051248750309	500.02116076357794	500.01069557180114	500.0561057892748	500.0159653219525	500.0142948849399	500.03869221724705	500.0225655515966	500.02683406103336	500.0120102170115	500.03191415693686	500.01185621840716	500.03256729168817
500.0227178978702	500.0056553824122	500.03170786936545	500.0343573393287	500.0150699826221	500.02001338418506	500.0097631586741	500.0044561583833	500.0147960186783	500.0567447257488	500.01987904113065	500.01647893573386	500.02960190792845	500.0441242423634	500.0277326463526	500.01732411826015	500.022108127792	500.0051248750309	500.02116076184876	500.01069557180114	500.0561057892748	500.01596526811073	500.0142948849399	500.0386922092853	500.0225655515966	500.02683406103336	500.0120102170115	500.03152191423294	500.01185621840716	500.032564329617
500.0227178978702	500.0056553824122	500.03170786936545	500.0343573393287	500.0150699826221	500.02001338418506	500.009754116455	500.0044561583833	500.0147960186783	500.0567447257488	500.01987904113065	500.01647893573386	500.02960190792845	500.0441242423634	500.0277326463526	500.01732410690374	500.022108127792	500.0051248750309	500.021160761787	500.01069557180114	500.0561057892748	500.01596526303643	500.0142948849399	500.03869220543953	500.0225655515966	500.02683406103336	500.0120102170115	500.0314704642394	500.01185621840716	500.032564329617
500.0227178978702	500.0056553824122	500.03170786936545	500.0343573393287	500.0150699826221	500.02001338418506	500.0097528694823	500.0044561583833	500.0147960186783	500.0567447257488	500.01987904113065	500.01647893573386	500.02960190792845	500.0441242423634	500.0277326463526	500.0173240920528	500.022108127792	500.0051248750309	500.0211607617751	500.01069557180114	500.0561057892748	500.01596526303035	500.0142948849399	500.03869219011096	500.0225655515966	500.02683406103336	500.0120102170115	500.0311935292623	500.01185621840716	500.032564329617
500.0227178978702	500.0056553824122	500.03170786936545	500.0343573393287	500.0150699826221	500.02001338418506	500.00973254906415	500.0044561583833	500.0147960186783	500.0567447257488	500.01987904113065	500.01647893573386	500.02960190792845	500.0441242423634	500.0277326463526	500.01732387677026	500.022108127792	500.0051248750309	500.02116076176316	500.01069557180114	500.0561057892748	500.01596526301495	500.0142948849399	500.0386901490483	500.0225655515966	500.02683406103336	500.0120102170115	500.03108257270776	500.01185621840716	500.0325643295896
500.0227178978702	500.0056553824122	500.03170786936545	500.0343573393287	500.0150699826221	500.02001338418506	500.0097268157497	500.0044561583833	500.0147960186783	500.0567447257488	500.01987904113065	500.01647893573386	500.02960190792845	500.0441242423634	500.0277326463526	500.0173237640117	500.022108127792	500.0051248750309	500.0211607612759	500.01069557180114	500.0561057892748	500.01596526291524	500.0142948849399	500.038690018211	500.0225655515966	500.02683406103336	500.0120102170115	500.03105773388023	500.01185621840716	500.03256432917215
500.0227178978702	500.0056553824122	500.03170786936545	500.0343573393287	500.0150699826221	500.02001338418506	500.00970629558026	500.0044561583833	500.0147960186783	500.0567447257488	500.01987904113065	500.01647893573386	500.02960190792845	500.0441242423634	500.0277326463526	500.0173237566386	500.022108127792	500.0051248750309	500.02116076117727	500.01069557180114	500.0561057892748	500.0159652628925	500.0142948849399	500.038689908559	500.0225655515966	500.02683406103336	500.0120102170115	500.03103172811643	500.01185621840716	500.0325643215937
500.0227178978702	500.0056553824122	500.03170786936545	500.0343573393287	500.0150699826221	500.02001338418506	500.0097061523265	500.0044561583833	500.0147960186783	500.0567447257488	500.01987904113065	500.01647893573386	500.02960190792845	500.0441242423634	500.0277326463526	500.0173237435917	500.022108127792	500.0051248750309	500.0211607611681	500.01069557180114	500.0561057892748	500.0159652628724	500.0142948849399	500.0386895542765	500.0225655515966	500.02683406103336	500.0120102170115	500.03097918468995	500.01185621840716	500.0325643023186
500.0227178978702	500.0056553824122	500.03170786936545	500.0343573393287	500.0150699826221	500.02001338418506	500.00970515370653	500.0044561583833	500.0147960186783	500.0567447257488	500.01987904113065	500.01647893573386	500.02960190792845	500.0441242423634	500.0277326463526	500.0173237366124	500.022108127792	500.0051248750309	500.0211607611677	500.01069557180114	500.0561057892748	500.0159652626747	500.0142948849399	500.0386892949327	500.0225655515966	500.02683406103336	500.0120102170115	500.0308014135568	500.01185621840716	500.03256429741253
500.0227178978702	500.0056553824122	500.03170786936545	500.0343573393287	500.0150699826221	500.02001338418506	500.009705058689	500.0044561583833	500.0147960186783	500.0567447257488	500.01987904113065	500.01647893573386	500.02960190792845	500.0441242423634	500.0277326463526	500.01732372249467	500.022108127792	500.0051248750309	500.021160761166	500.01069557180114	500.0561057892748	500.0159652625954	500.0142948849399	500.0386889663616	500.0225655515966	500.02683406103336	500.0120102170115	500.0307395663712	500.01185621840716	500.0325642593035
500.0227178978702	500.0056553824122	500.03170786936545	500.0343573393287	500.0150699826221	500.02001338418506	500.0097041973838	500.0044561583833	500.0147960186783	500.0567447257488	500.01987904113065	500.01647893573386	500.02960190792845	500.0441242423634	500.0277326463526	500.0173237209933	500.022108127792	500.0051248750309	500.02116076116334	500.01069557180114	500.0561057892748	500.0159652624685	500.0142948849399	500.0386886628345	500.0225655515966	500.02683406103336	500.0120102170115	500.0307108281429	500.01185621840716	500.03256422728947
500.0227178978702	500.0056553824122	500.03170786936545	500.0343573393287	500.0150699826221	500.02001338418506	500.0097003694204	500.0044561583833	500.0147960186783	500.0567447257488	500.01987904113065	500.01647893573386	500.02960190792845	500.0441242423634	500.0277326463526	500.01732371833816	500.022108127792	500.0051248750309	500.0211607611565	500.01069557180114	500.0561057892748	500.01596526214524	500.0142948849399	500.0386885788714	500.0225655515966	500.02683406103336	500.0120102170115	500.0307076299014	500.01185621840716	500.03256291033006
500.0227178978702	500.0056553824122	500.03170786936545	500.0343573393287	500.0150699826221	500.02001338418506	500.00969402475397	500.0044561583833	500.0147960186783	500.0567447257488	500.01987904113065	500.01647893573386	500.02960190792845	500.0441242423634	500.0277326463526	500.01732371188075	500.022108127792	500.0051248750309	500.0211607611517	500.01069557180114	500.0561057892748	500.0159652618091	500.0142948849399	500.03868840415964	500.0225655515966	500.02683406103336	500.0120102170115	500.03070740806106	500.01185621840716	500.0325161024435
500.0227178978702	500.0056553824122	500.03170786936545	500.0343573393287	500.0150699826221	500.02001338418506	500.00969396799536	500.0044561583833	500.0147960186783	500.0567447257488	500.01987904113065	500.01647893573386	500.02960190792845	500.0441242423634	500.0277326463526	500.0173237112509	500.022108127792	500.0051248750309	500.0211607611392	500.01069557180114	500.0561057892748	500.01596526026117	500.0142948849399	500.0386883195955	500.0225655515966	500.02683406103336	500.0120102170115	500.03070713811616	500.01185621840716	500.03250940747967
500.0227178978702	500.0056553824122	500.03170786936545	500.0343573393287	500.0150699826221	500.02001338418506	500.0096907192746	500.0044561583833	500.0147960186783	500.0567447257488	500.01987904113065	500.01647893573386	500.02960190792845	500.0441242423634	500.0277326463526	500.017323708218	500.022108127792	500.0051248750309	500.0211607609752	500.01069557180114	500.0561057892748	500.01596525978914	500.0142948849399	500.0386867665758	500.0225655515966	500.02683406103336	500.0120102170115	500.03070632349113	500.01185621840716	500.0325066956934
500.0227178978702	500.0056553824122	500.03170786936545	500.0343573393287	500.0150699826221	500.02001338418506	500.00968829048946	500.0044561583833	500.0147960186783	500.0567447257488	500.01987904113065	500.01647893573386	500.02960190792845	500.0441242423634	500.0277326463526	500.0173237069201	500.022108127792	500.0051248750309	500.0211607607164	500.01069557180114	500.0561057892748	500.01596525923185	500.0142948849399	500.0386852858244	500.0225655515966	500.02683406103336	500.0120102170115	500.0306959287922	500.01185621840716	500.03250665292387
500.0227178978702	500.0056553824122	500.03170786936545	500.0343573393287	500.0150699826221	500.02001338418506	500.00968466811315	500.0044561583833	500.0147960186783	500.0567447257488	500.01987904113065	500.01647893573386	500.02960190792845	500.0441242423634	500.0277326463526	500.017323687225	500.022108127792	500.0051248750309	500.02116075942587	500.01069557180114	500.0561057892748	500.01596524641815	500.0142948849399	500.0386851159113	500.0225655515966	500.02683406103336	500.0120102170115	500.0306958763558	500.01185621840716	500.0324909474825
500.0227178978702	500.0056553824122	500.03170786936545	500.0343573393287	500.0150699826221	500.02001338418506	500.0096845267566	500.0044561583833	500.0147960186783	500.0567447257488	500.01987904113065	500.01647893573386	500.02960190792845	500.0441242423634	500.0277326463526	500.01732368047465	500.022108127792	500.0051248750309	500.0211607594238	500.01069557180114	500.0561057892748	500.0159650418504	500.0142948849399	500.03867946976123	500.0225655515966	500.02683406103336	500.0120102170115	500.0306957191095	500.01185621840716	500.0324517798198
500.0227178978702	500.0056553824122	500.03170786936545	500.0343573393287	500.0150699826221	500.02001338418506	500.0096844934905	500.0044561583833	500.0147960186783	500.0567447257488	500.01987904113065	500.01647893573386	500.02960190792845	500.0441242423634	500.0277326463526	500.0173236586259	500.022108127792	500.0051248750309	500.0211607594024	500.01069557180114	500.0561057892748	500.0159650386256	500.0142948849399	500.03865925805553	500.0225655515966	500.02683406103336	500.0120102170115	500.03069422621627	500.01185621840716	500.0324406491102
500.0227178978702	500.0056553824122	500.03170786936545	500.0343573393287	500.0150699826221	500.02001338418506	500.00968435630983	500.0044561583833	500.0147960186783	500.0567447257488	500.01987904113065	500.01647893573386	500.02960190792845	500.0441242423634	500.0277326463526	500.01732364863335	500.022108127792	500.0051248750309	500.0211607593709	500.01069557180114	500.0561057892748	500.015965038221	500.0142948849399	500.03843320019985	500.0225655515966	500.02683406103336	500.0120102170115	500.0306899140502	500.01185621840716	500.03244018916917
500.0227178978702	500.0056553824122	500.03170786936545	500.0343573393287	500.0150699826221	500.02001338418506	500.0096843545163	500.0044561583833	500.0147960186783	500.0567447257488	500.01987904113065	500.01647893573386	500.02960190792845	500.04412424236307	500.0277326463526	500.01732359426296	500.022108127792	500.0051248750309	500.02116075934657	500.01069557180114	500.0561057892748	500.0159650376033	500.0142948849399	500.0381760347906	500.0225655515966	500.02683406103336	500.0120102170115	500.0306807762993	500.01185621840716	500.03244007643156
500.0227178978702	500.0056553824122	500.03170786936545	500.0343573393287	500.0150699826221	500.02001338418506	500.0096843523875	500.0044561583833	500.0147960186783	500.0567447257488	500.01987904113065	500.01647893573386	500.02960190792845	500.0441242423388	500.0277326463526	500.0173235532568	500.022108127792	500.0051248750309	500.021160759329	500.01069557180114	500.0561057892748	500.0159650349217	500.0142948849399	500.03813663629035	500.0225655515966	500.02683406103336	500.0120102170115	500.03067983383534	500.01185621840716	500.03243996822476
