# Supplementary material for: An improved FOX optimization algorithm using adaptive exploration and exploitation for global optimization
Source: PLoS One. 2025 Sep 18;20(9):e0331965. doi: 10.1371/journal.pone.0331965 (PMC12445531; doi:10.1371/journal.pone.0331965)
Supplement: S2 File — This compressed file contains all the results of the conducted experiments. Each main directory within the archive includes three subdirectories: Analysis, best_fit, and convergence. The best_fit and convergence folders contain the raw experimental data obtained from 30 independent runs. The Analysis folder includes tables and figures derived from these raw results. These files can be used to reproduce and further analyze the results presented in the manuscript. (ZIP) [file pone.0331965.s002.zip › cec2017/convergence/IPSO/C17F9.csv]

trial_1	trial_2	trial_3	trial_4	trial_5	trial_6	trial_7	trial_8	trial_9	trial_10	trial_11	trial_12	trial_13	trial_14	trial_15	trial_16	trial_17	trial_18	trial_19	trial_20	trial_21	trial_22	trial_23	trial_24	trial_25	trial_26	trial_27	trial_28	trial_29	trial_30
10710.1433022622	10509.770370115693	10218.980312523307	10174.897887834175	10503.67125233611	10557.92029957143	9469.1900436146	10655.062085537353	9957.95658304969	10534.079451808197	10445.665266334217	11185.211972306466	10226.259985518878	10215.532838911884	9596.954845606742	10275.359101891116	10305.338902500065	10625.286367794144	10731.870309736914	10934.357435368673	11184.786558650907	10672.60697104203	10199.68164665344	9810.994587320603	10483.088535213381	10753.672513315973	10660.185694531123	9595.95321831739	9949.017124555163	10739.714063237694
10294.495626277432	10509.770370115693	9376.55161091812	9717.695025038724	10503.67125233611	10406.936860950858	9468.768849117429	10655.062085537353	9957.366116794266	10460.430818190765	10423.072319365383	10884.424104559794	10220.944876112544	10215.532838911884	9538.947834762539	10261.982643364685	10024.466026112685	10494.031757153274	10545.132243995686	10829.019542716225	11029.065423082178	10004.781211109603	10189.425251088414	9810.994587320603	9906.980110076114	10753.672513315973	10659.930555972465	9589.199622977376	9567.124944930465	10377.133281509852
10127.345770918078	9903.138670916142	9367.518473189333	9694.71969466554	10462.832481219957	10109.856726134842	8808.18257954426	10655.062085537353	9573.344792379903	10290.759169847928	10392.759831109177	10735.649846617183	10128.4472470962	9838.687225865297	9319.408081076948	10253.036932008894	10024.466026112685	10492.105905974951	10532.954359411033	10748.78754921538	10245.68508317984	10004.521522556413	9712.283203562565	9490.919583822404	9827.804404423654	9506.68242140994	10171.818931745373	9438.00886379885	9423.454515784564	10377.133281509852
9607.437663592405	9618.285538225839	9313.903459279067	9685.45465190419	10135.54350891079	9906.665265470952	8777.343715837877	10194.559489783105	9332.112146093816	10141.590990979446	10045.655154512844	10391.362900654907	9893.216765609877	9680.080015657031	9219.97772980032	9909.958632674754	9945.345337503964	10457.232559910173	10514.365417867692	10747.7993969203	10027.120456674587	9992.443562867993	9025.431477742724	9385.677309140981	9812.967438159198	9506.68242140994	10171.818931745373	9414.156473213978	9421.93860853067	10303.927820136967
9418.990729235542	9617.824103792684	9165.781604314423	9597.593315155496	10103.66596033491	9848.029058027108	8590.189263917688	10059.51400204791	9254.075172306735	9597.231385337893	9737.46340864401	9952.772804417844	9079.443416090076	9280.7580678428	9081.436361751505	9877.449234629967	9945.345337503964	10430.579101216428	10279.516832416539	10618.431999750177	9916.611350474528	9862.580893252974	9025.431477742724	9373.081888287466	9810.56102639584	9402.046163687755	10170.9149159048	9310.164254596322	9216.986176160204	9564.912059114667
9280.523205246036	9564.459072068994	8870.725090900107	9591.995088990998	9696.023462368794	9734.553328709479	8347.045307191867	9906.171741379421	9253.628022676372	9430.16856997437	9386.00199951816	9875.360785546807	9065.067239066855	9178.562499834825	9054.21392295987	9405.562722449346	9735.79812802566	10388.527387801008	9826.555088850357	10595.220649615647	9799.241469398281	9825.285486174005	9025.33222540569	9311.282607316683	9808.501574783879	9198.192506897121	10061.352527915662	9223.29024304526	9153.93969962116	9189.69519725531
9013.506808897928	9554.228644444021	8740.90848699135	9568.903201572182	9696.023462368794	9327.695625623028	8119.5271110208905	9791.56687634372	9240.965238228478	9390.697029559402	9229.548002299529	9870.583156388151	8935.793787148676	9156.33716564579	8787.142270800901	9170.335238196252	9713.749159194193	10384.570032553696	9826.555088850357	10587.964495482443	9748.407447342859	9815.639435274537	9005.015888558295	9265.758503981098	9798.704553708583	9103.650273739766	10050.619750814361	9183.731473561373	8992.688286838364	9020.098212056857
8934.93267082327	9507.984511631814	8693.295017036326	9568.062255974448	9354.658331838953	9321.375879779842	8017.7574195206935	9785.273961627174	9231.454903793972	9328.944751419305	9001.25590312461	9540.580980541738	8462.412686597298	8999.866675523193	8681.208721399886	8701.652521987253	9660.951980041415	10373.49236985738	9793.291758499246	10498.286396520716	9729.16813762112	9505.070339062531	8996.837014785484	9241.462558484145	9515.54035874734	8988.695597829297	9887.811885298692	8883.262819738477	8878.425016218403	8909.4021250832
8773.450407284618	9438.118113540573	8186.957774343763	9566.179208770032	9339.030475920932	8908.137453224179	7817.248788846915	9769.945614308679	9213.889467368297	9318.489125022888	8386.296692765094	9540.580980541738	8373.223733533867	8999.866325109075	8507.542261371636	8690.99247324722	9638.310408468382	10119.47946763408	9715.68260382341	9939.571920806091	9660.16406584427	9466.554461582045	8996.456747756512	8980.749151936334	9191.343339638443	8786.439573244737	9561.841505700442	8572.882557232002	8766.445544438537	8903.465683829992
8675.605229596324	9417.776939839401	8075.035999890113	9565.876765139976	9241.946428165833	8754.846144684769	7798.477816070224	9714.847290757647	9133.46840984014	9316.759875559237	8251.703167654283	9511.125263305687	8360.591124412527	8979.326899984206	8495.332779383527	8634.772341381615	9627.284434498064	9843.506069458312	9656.805261644637	9868.863842051687	9657.306259885037	9358.085885680533	8990.77115717949	8942.358424588718	9163.341998530985	8774.956588685192	9503.53791019442	8396.52666399308	8595.890108855347	8862.797026604778
8665.578736037889	9342.961039579037	8074.959503406739	9565.710140283756	9223.890384504239	8627.107030955534	7798.416132508644	9675.769655898728	9058.79939937405	9309.506540107865	7954.263613485842	9274.80078632977	8229.97194571175	8973.887457072917	8456.566131096837	8539.491196995448	9601.30451008342	9825.448672888304	9619.382160780342	9590.172829736313	9556.145820682812	9181.3407083153	8882.031832106113	8936.512324999927	9163.341998530985	8772.087758391097	9472.989787261748	8300.072062482588	8455.239259994694	8712.769628086691
8664.00928268867	9270.605696452021	7965.715288173915	9565.57142921614	9219.59949527251	8581.687007092092	7792.653110670777	9657.580799562664	9031.454106738907	9305.137067444342	7847.960631787058	8983.963749977333	8222.139251963174	8968.21217446905	8438.799882954212	8396.33184894473	9441.498444430768	9671.699866102952	9611.378847448825	8882.2319443029	9458.98367646213	8913.317237622097	8876.102473981813	8934.545903846029	9160.886171584067	8649.364432691546	9464.829659825307	8278.005146887033	8418.104637575547	8710.11240970235
8661.714921290168	9232.433725948571	7800.8391323920305	9565.552930940967	9218.481587425973	8477.149481220182	7782.182495684956	9606.053637008252	8968.341327072772	9294.599694397839	7757.129216751234	8679.798390038533	8173.9011199189545	8885.389898013203	8430.543101291392	8396.331848658465	9340.05998144796	9421.788877552333	9607.261515036129	8881.488137939034	9410.04268911188	8905.8472072189	8850.094398905057	8930.838160532876	9159.873141997166	8647.944278126844	9432.807167369088	8276.518040120052	8400.65393786181	8662.646073971937
8660.132855004726	9202.598681790358	7792.619321645526	9565.546416588342	9200.886259080999	8071.4513927106955	7764.821772479872	9455.526671590616	8930.782248222464	9284.898214033892	7738.851995627824	8438.288800503926	8086.607714209207	8488.215980194862	8403.454635329668	8385.573198766477	9287.15348614896	9227.956558361862	9603.449490922285	8869.931417771273	9376.810344855236	8872.28692167379	8804.015624894786	8929.779908536253	9135.855641250586	8645.919856097411	9432.230246290821	8173.020217937078	8389.287449917854	8657.838324262171
8658.723005798904	9197.140917711895	7784.288656526905	9565.544029601384	9200.730160666692	8062.643167788035	7764.333889496441	9455.526671590616	8907.837678083388	9280.919038251912	7693.29632959775	8177.416757862744	8043.481792922729	8442.206675216825	8334.677286832677	8361.500468662849	9284.675369141783	9219.814951442397	9597.889846600345	8862.23149100568	9376.810344855236	8857.428928301517	8777.672134150878	8929.672074015889	8981.405144997032	8645.908016347015	9431.614935552467	8068.415247593137	8360.161085078693	8641.6782088806
8658.017487322648	9163.6521485468	7780.44453243857	9565.54205421119	9184.015366144155	8062.643167788035	7763.18829307283	9455.127198059407	8842.770596124023	9280.710414355057	7673.628339377264	8155.420339719751	8038.817510725369	8372.300319250458	8314.460098604864	8354.331294080504	9211.90189030991	9023.121133144006	9592.048220886772	8789.358122633024	9376.137181563867	8784.842077168916	8775.307172041157	8929.59563541842	8979.801100991279	8641.991011642587	9429.3888297188	8059.657344421936	8356.024781439748	8564.078034782611
8648.128040869951	9152.851356943436	7779.80539130872	9565.540622474768	9182.478539389154	8062.390764139949	7762.860120847391	9454.65229610621	8804.939411169185	9279.776443251776	7673.038199197876	8140.377727636903	8035.7875296533075	8302.26048056057	8299.790111950442	8336.695621893694	9182.255420197665	9021.851751303777	9591.076058581612	8759.570805512038	9369.993841985368	8783.31316566552	8770.374223232546	8929.33993538086	8964.870858400216	8639.102113699355	9426.558337214325	8058.560439801133	8355.421723776233	8520.527606140522
8644.837531331013	9152.562392703308	7778.7758715352165	9565.540616683194	9182.091076417637	8045.686752980498	7762.7900940984	9454.226936973238	8787.069749509199	9274.323901322146	7671.690807263916	8111.624299832628	8032.984331445362	8284.139240646875	8295.116511309014	8329.151459685014	9152.269179983214	9018.254967298515	9587.620818215355	8734.547899749827	9358.915876186047	8779.0114096797	8769.945218883915	8895.458552245469	8935.603078240332	8639.102113699355	9416.556706452735	8054.649307577443	8350.861212748361	8363.012815866015
8644.499275516057	9135.48835419241	7777.986699471803	9565.540604860518	9181.755248827109	8030.551886405823	7762.741291765166	9453.606319545503	8783.707373057674	9265.11146775589	7666.789743219102	8085.339600200784	8007.147655484798	8241.87249922952	8287.833008043845	8306.522405723419	9095.77063519731	9014.112087854823	9553.621811042773	8734.020889713825	9345.679672316852	8765.795138596957	8744.779262494285	8658.082635890445	8893.028937857416	8638.837285479502	9415.245699758818	8053.772947871529	8343.369550440726	8359.961476572902
8644.496172457422	9132.385273545196	7735.647914884362	9565.540604606786	9170.003049169678	7983.661057102271	7762.717011173564	9453.297049961518	8758.363851145003	9167.679617928265	7646.8195401771045	7875.405199958207	7995.781361639221	8069.487384924953	8284.078803880246	8303.314246881706	9023.20528298631	8996.707044173545	9553.612919974876	8731.678501777871	9334.365059671953	8764.569340183709	8744.735496586381	8622.183524277376	8882.067355266043	8638.77247905104	9407.339710784752	8053.318674631969	8328.659578298342	8357.177370277568
8644.459622919127	9132.07051119046	7722.855550889297	9565.540586956897	9168.365870963935	7941.476851768577	7762.696506249291	9452.779281015008	8751.62977138302	8904.388811589168	7615.0264688588595	7665.621848494219	7993.555608062667	8010.065487948665	8280.682306488714	8301.683016845222	8711.673885200482	8939.406836552665	9533.790230943885	8730.647238166785	9332.21987460901	8757.978103737432	8744.22076698914	8616.210082572647	8865.227866154592	8638.61939458347	9404.472675448742	8053.0717300233555	8323.337342911733	8354.329805978343
8644.219340508294	9131.224732175491	7716.518515582106	9565.540585127881	9163.47829061265	7920.105437335359	7762.588436638688	9448.905429661241	8740.00589668196	8848.26303978925	7586.402559910356	7594.159459458023	7993.547574855118	8002.769360135996	8273.149491994096	8300.863275570591	8643.311944202364	8861.761378317464	9499.908825308627	8727.650451588022	9331.609062941818	8755.055995808063	8744.209564886998	8614.111777950908	8848.958774499584	8636.788624363538	9320.129260205009	8052.958193941154	8322.651993960466	8353.216652251755
8630.149293634906	9129.153863116802	7716.468789287145	9565.540585094077	9163.312114164586	7917.43325103878	7760.876169367216	9447.125210025222	8739.933720338857	8848.087589477538	7560.603828641322	7186.013606330971	7993.38007454574	7962.43420414371	8265.213778109444	8284.234697849217	8585.60942062445	8860.142586343183	9498.638711255286	8721.170311288668	9329.663934826094	8752.38036571773	8744.176247530297	8594.143001542972	8844.175709792662	8636.526083358764	9304.926163079192	8052.892694416645	8321.448311538004	8352.158741323185
8629.208618572356	9128.002388804121	7716.464406020237	9565.540584589542	9154.87787414025	7915.701758959146	7760.352838894881	9445.00819105507	8739.927733437798	8847.859222295801	7552.399427735437	7163.660452315547	7993.379304403555	7936.426414356055	8244.746621245671	8277.94620178936	8479.985533212082	8858.648491989448	9487.13122710538	8615.305887460776	9303.160047155123	8742.827709424502	8744.141513479157	8491.003505487577	8844.095906764069	8636.509605392293	9279.67899305106	8052.732221781881	8317.788412783688	8348.758688271784
8626.707158411915	9121.056276479689	7716.458337816254	9565.5227249965	9152.36334879707	7913.445697085842	7760.295558764632	9440.297873446045	8739.103486326769	8847.677261212197	7539.188129262557	7098.187426102645	7993.359633797636	7732.164424117973	8228.619283509326	8212.43950325074	8461.808638554685	8852.314390015308	9483.836621577024	8607.555963394036	9288.655264719697	8740.732421119814	8744.129210141216	8455.523417584918	8823.720247017067	8636.487610440528	9272.939496613473	8052.601762904595	8317.778378155726	8345.887078243653
8592.821270804438	9119.582330939396	7716.453828632921	9564.17653975752	9152.349390118985	7910.801843211838	7760.25184173336	9430.503777768547	8737.396663370606	8846.850607594693	7536.829663076343	7057.732397521727	7993.330530973677	7626.6797287063855	8226.908769898193	8209.783669350352	8446.57589603435	8841.980926040595	9483.701954337623	8606.36073941593	9288.264360599722	8740.019573052201	8739.826805592416	8451.7675646757	8745.976560512456	8636.332436751556	9267.527909242537	8052.585218197073	8317.766937335371	8341.279455673573
8509.523768589948	9118.356445346239	7716.446713425285	9560.295766948735	9152.314430543478	7910.610843020566	7760.24329674368	9428.983224845484	8737.387825831549	8843.494180355861	7524.123167160479	7008.617357471436	7992.047087756621	7622.131192226116	8220.893764349788	8209.780905100502	8418.71338978425	8832.118619569881	9483.122427843842	8605.560160031724	9286.917381608628	8736.421914300088	8712.032389228229	8432.339279105669	8717.82828678407	8636.252975087145	9263.579721557828	8052.567870481499	8312.434304655551	8325.041693837107
8508.777999451822	9117.172564032326	7716.4458108911695	9560.049166212702	9152.26320031875	7878.4320963065165	7760.213934550682	9416.119025168136	8736.229788239372	8842.854141783482	7521.181486338323	6969.036110397668	7992.037645489035	7619.163529706415	8220.736083401058	8209.516188766795	8407.877484768163	8817.078902472302	9482.562998181673	8605.035040653383	9286.88415635883	8735.690864379289	8686.775864042655	8341.020136984442	8714.986262894301	8636.236707496035	9262.314417103102	8052.541322473899	8301.890217889168	8309.15282959611
8508.21970310414	9113.503490246181	7716.405062844493	9560.044519368596	9152.239090330113	7875.310711936303	7760.184245633967	9415.32798145598	8733.149761952776	8841.696830335019	7521.176527917026	6923.065770739801	7991.972545078692	7619.121855430268	8220.642121257555	8209.207548705755	8355.941899019559	8806.737280043504	9473.001796589953	8605.025557210945	9282.616808254395	8735.686699814712	8686.631858537608	8304.509353387493	8714.128178903979	8636.222758094456	9261.624421810799	8052.469654310789	8301.880402374303	8304.18388384466
8501.2296833295	9111.564083596164	7716.379693788121	9560.043988153651	9152.238298089374	7871.4706682571	7760.14904173265	9415.19781318207	8732.279584745113	8841.123899983977	7521.085747460767	6840.186841961044	7991.720829001949	7619.1116625824	8220.612114019743	8209.098329662256	8255.757660107178	8805.31994400184	9464.649045823295	8604.080186006293	9274.187640318083	8735.677896715984	8686.521393512365	8301.059090617102	8663.172742105138	8636.219749714815	9261.371419645986	8051.941863130575	8301.879743956284	8298.464579489093
8473.097074281224	9106.60996922241	7716.155080908052	9560.043604361432	9152.23449905841	7868.423257338874	7760.143087173593	9414.964268337484	8731.221107574209	8840.606270269938	7520.700705413717	6840.081705330304	7990.9144361754525	7619.094664851652	8220.438620424742	8209.006050998516	8218.65289634536	8803.466665987427	9456.697950414096	8594.829115666582	9273.869405844982	8735.124193453437	8686.508874757714	8285.008229581159	8656.880682321065	8635.266656873315	9261.226904681187	8049.908935815937	8301.873688564167	8296.02929725594
8472.611538254423	9106.320316577974	7715.619952618904	9560.035050259527	9152.23449905841	7865.525876265534	7760.027108171044	9413.495924319435	8730.536801882838	8839.93130391984	7520.131916509794	6839.970030507685	7990.7797752191345	7618.93915653062	8220.297993473581	8208.882664886532	8182.418710314917	8801.543040366749	9450.11676841537	8518.558171011751	9273.846178460353	8712.88332767611	8686.508705766244	8270.603213632872	8651.100963260593	8631.815583101554	9261.226486207586	8049.786040029426	8301.866178410333	8248.521225352475
8472.52438165633	9099.842485224606	7714.63667202765	9558.696964037656	9152.233039084422	7864.998539796356	7759.862661218703	9393.135838055317	8730.302068269024	8808.61488326437	7519.363813574303	6839.820893230795	7989.026474469855	7618.925024919432	8220.239310266134	8208.36270029719	8176.629027823807	8795.741754692128	9446.311687954083	8506.617601368524	9271.897243706317	8675.552754198321	8686.353559713672	8258.574501814259	8650.405728535521	8631.441583073105	9261.226263219254	8047.890637467332	8301.809087921205	8233.455449297839
8469.027207302832	9077.413181863889	7703.9910100402085	9556.957284010514	9152.22394979058	7862.62781726452	7758.553110468233	9387.982385558113	8728.12285712664	8791.172368736927	7519.264036772378	6839.669899333775	7986.329948562428	7618.924862030206	8220.229536421046	8207.340907283953	8175.943081260716	8777.489366440102	9434.923315149037	8505.261922419339	9251.633893296035	8671.983216457078	8686.25111385716	8247.923768164062	8647.693865534293	8625.303225633783	9261.225127289657	8046.585713490855	8301.424627338823	8223.78912595754
8465.564399952991	9076.646119369861	7693.80031418782	9554.0576481742	9152.222497187664	7860.013977382048	7756.609091431657	9384.76730194984	8727.200341817967	8790.038496366822	7519.256152027153	6839.5022480621765	7975.359703724927	7618.9211789721585	8220.18417500678	8206.294716851233	8172.901182103625	8693.910096566739	9407.182020272705	8474.3741258219	9155.76816059751	8645.882010325011	8685.762882460469	8236.89180405399	8646.943537072191	8624.08299852255	9261.222173415845	8045.297774352288	8301.256258795658	8219.005402185805
8458.836540670054	9076.139773888062	7622.035482143349	9553.579673082117	9145.559686568198	7858.414237180804	7756.209987967445	9384.213011936914	8726.88686350424	8789.58376399799	7519.244818853503	6838.9599453011615	7974.11762808586	7618.900269536885	8220.164966509661	8205.92020152957	8153.584186994451	8676.226465058444	9383.723645575023	8471.87893591871	9100.09173177883	8630.386770345149	8638.152414967462	8232.200347299102	8645.593106932236	8621.001577443913	9261.216708453521	8044.476478016986	8301.012845201105	8218.7793688796
8450.353955289755	9051.102361186739	7569.039579496713	9553.579346638742	9144.809542064362	7858.410108387871	7756.209256171038	9383.725411045996	8726.87096201633	8789.035595376126	7519.234549352571	6838.884103393144	7971.16038640248	7618.876185212766	8220.162014632975	8205.848399691413	8069.674607947498	8674.5818692799	9265.453890167035	8465.522956672492	8935.52693645588	8624.542326577925	8625.143318263867	8069.338414591622	8645.402980736131	8620.637429168746	9261.210299902701	8044.474795273465	8299.921996238445	8217.968089374972
8449.59181412989	9044.110187791433	7566.081705994604	9553.574725667286	9144.593282717535	7858.373070982812	7756.198507791136	9383.702961127616	8726.802269661901	8784.939811460597	7519.112695225187	6838.853666032484	7964.882912953855	7615.848398848185	8220.158125584194	8205.801945314299	8046.491804278173	8663.387119531146	9098.66798752379	8406.420678162787	8932.974131139355	8610.737684430744	8623.632085435407	8043.64149376705	8645.078236877052	8619.08411006201	9261.210219459244	8044.474492819746	8299.251916980078	8217.501266082207
8449.512116566697	9032.55781535551	7565.809016969317	9553.57059942645	9144.430130992405	7858.35504427485	7756.174625669363	9383.693138516857	8726.072798146197	8769.935971050658	7518.900258176247	6838.8527875583995	7904.473303009532	7459.141109349247	8220.143848592426	8205.783793586132	8043.316703248332	8655.792855358608	9026.933841088197	8129.022368798684	8906.405316077926	8596.492395591691	8621.852130396856	8043.38378795918	8644.73398102223	8617.943180147497	9261.210188820809	8044.474224929976	8293.655874308359	8217.491063711124
8448.080837287194	8856.258138136069	7565.615151655805	9553.569415760503	9143.828880996924	7858.340944359807	7756.085781424263	9383.577881839054	8726.030346932599	8764.489640699216	7518.198521088999	6838.852271672382	7851.36795595864	7458.141487754047	8220.128486814501	8205.753576656758	8028.459277992523	8647.671214360433	9006.219569472036	8112.470816323149	8894.114852327886	8575.126638430926	8620.863869634144	8042.231297510156	8641.918104407228	8616.378698837576	9261.21012954303	8044.474208919736	8285.426720250309	8212.267894799137
8446.99627070285	8856.25813466382	7565.531754442038	9546.25771264976	9143.580414608445	7858.336811287661	7756.056680494393	9379.583336995087	8725.999369708483	8752.094769214407	7518.170127414042	6838.84983138182	7820.821333570362	7458.141286199819	8220.05494505588	8205.716627185295	8011.807725974937	8647.226441030503	9002.450746631708	8084.76371274281	8882.354109321235	8517.954261383436	8598.734119222281	8010.764607611704	8641.67111162642	8616.3565864021	9261.210112117786	8044.474180609653	8284.535852096604	8204.947071910208
8446.99498486965	8851.496901700506	7565.442902562579	9543.499466919102	9143.567554129859	7858.336143047127	7756.010042659399	9356.074306591152	8725.931456325674	8751.545497076062	7517.886622065933	6838.837964511505	7797.640865150902	7458.140869303159	8219.951541719038	8205.707033691806	7983.366173834962	8646.001803125557	9001.56123122426	8031.915863566002	8872.843388974205	8490.188199581928	8597.444080285417	8010.170607743503	8641.664733211608	8616.29684102325	9261.210104719961	8044.474151338353	8284.36089741137	8180.129025541169
8446.97776533646	8848.909663809427	7565.440300404054	9540.756612417936	9143.560182626534	7858.3339774094175	7755.979289011253	9325.632319372373	8725.808591225345	8751.401446421169	7516.303872906523	6838.834877385874	7796.902399077349	7458.14055174197	8219.903900169971	8205.706416666424	7957.501347999095	8643.477104175992	8997.828195217713	7987.440393769245	8818.490895186287	8485.02182276531	8597.439882653665	8007.0960177591305	8641.572250218836	8616.055162254706	9261.210102625635	8044.473995809947	8284.329978129292	8130.018624209926
8446.959370344186	8848.819483028863	7565.43839314319	9539.511878616675	9143.55718290748	7856.226062726648	7755.96839142312	9325.278311777489	8724.209342073042	8751.321914601285	7505.918550877508	6835.939609822374	7791.565310221788	7458.1390622876625	8219.899204249821	8205.651576733715	7917.394432822682	8641.731650215988	8995.497087313433	7980.986698839186	8763.41671094168	8473.432120063804	8592.898411591814	8004.513989541668	8637.672565014149	8616.050525294038	9261.210102483594	8044.473755529237	8284.310174551916	8111.092568663925
8446.94914803889	8848.427169498496	7565.334786520196	9536.805474049235	9143.554577250281	7757.724188007238	7755.965607891424	9314.41519986555	8724.073727585806	8750.9936354562	7505.363577502971	6784.854818210899	7789.182618907929	7458.138635162504	8219.897425266128	8205.579273983456	7917.388889942721	8639.776489485306	8980.453100498751	7980.135109755328	8749.51267935244	8468.668183946242	8591.338490561266	8002.320150674949	8635.619424819179	8616.049941178624	9261.210101303936	8044.473746705762	8284.22021672126	8100.817840528985
8446.932274178862	8848.41753252891	7564.44106878549	9536.258457156593	9143.553742254811	7733.429447593001	7755.9642708641595	9292.182969648034	8722.314543101304	8750.881038170153	7505.305337153219	6783.28388464881	7775.526392833899	7458.133747628437	8219.897221360687	8205.528205878878	7917.289104447602	8637.512555084413	8976.808035198119	7962.537010334033	8748.592748748313	8467.06513402213	8591.137424645083	8000.185750373913	8634.008109934419	8616.031005573626	9261.21010130169	8044.473746015891	8284.06486480412	8086.687104653716
8446.91903960198	8848.392837846535	7564.243238995954	9536.121912849234	9143.476122359923	7728.577667861131	7755.964141096171	9290.959458821028	8715.373706239665	8746.97381989981	7505.2906157472	6783.2623242151285	7759.112553338101	7458.065980484967	8219.895683635139	8205.519243268624	7916.985155732143	8627.868678673844	8976.80767258597	7893.523522436519	8748.579637126253	8465.87935449602	8591.079019102883	7999.893399076645	8632.634684305474	8616.002749164705	9261.210101267043	8044.473745539965	8284.053284197873	8085.002178912655
8446.899725452877	8848.391522158912	7564.240282284195	9535.877137422918	9143.467001196825	7702.564533783446	7755.964115335657	9286.190020042015	8701.069106056595	8733.692168167094	7505.273463031735	6783.182505745585	7755.882941322302	7457.531411855823	8219.894391246198	8205.512026237855	7914.658709068986	8627.385397164751	8976.79594354783	7880.729147163365	8748.566847984752	8465.47127537222	8590.919827793263	7999.819918987302	8631.77376858565	8615.978859514522	9261.210096886956	8044.473745523064	8283.063608632172	8084.908313054382
8446.899398822225	8848.390142362561	7564.061472111072	9535.561889133493	9143.360807324076	7692.92255117286	7755.964115107632	9285.68444303796	8695.760808793031	8727.132367483202	7505.262046556039	6783.096508578973	7752.312736046472	7457.208155674693	8219.876971048696	8205.511108322222	7913.613158399891	8627.349015951517	8975.906158304135	7873.232914613347	8748.50523186081	8464.972000036243	8590.626442209481	7999.810947458493	8631.55550816024	8615.978841283937	9261.210095049973	8044.473745514545	8274.747278167379	8084.503646423241
8446.893427745717	8847.693906869012	7563.671614857013	9535.307901489967	9143.180811938353	7686.289761881789	7755.964104496007	9284.089598422592	8695.684841210234	8710.910729541414	7505.2556918789705	6782.311083451765	7750.393289204908	7457.120706126515	8219.457378825235	8205.505147566706	7911.438298987237	8627.25302925953	8975.888798281452	7860.148111717515	8748.446936416221	8464.914822203791	8589.775695598375	7999.804354273201	8630.973773056805	8615.976316869863	9261.21008786542	8044.473745513297	8261.336105998776	8084.249264202676
8446.89321604689	8799.27177255652	7563.598462899485	9535.283646085709	9142.744388645728	7683.196606588964	7755.964096853331	9283.765828843894	8695.434687330835	8661.64680975757	7505.254550431189	6781.52565654208	7746.123928477861	7457.057013512541	8219.439965340662	8205.50095608049	7881.625739518284	8627.19759856351	8975.508601162797	7813.5309550474	8748.354514361374	8464.914430555948	8588.904196306281	7999.800574179693	8630.855859671656	8615.97631671132	9261.210087163134	8044.47374551328	8261.327651469575	8083.276241211955
8446.891055778251	8795.875576470939	7563.573329128672	9535.260891676277	9140.723328731603	7681.6125252802885	7755.964096853331	9283.646521358476	8695.403361118006	8659.316758517234	7505.233863743738	6779.7334157655705	7726.367699787374	7457.030833066418	8219.4380816361	8205.428822770427	7864.216200308814	8626.99224909494	8968.603562464019	7723.3133021500535	8748.249035896424	8464.914430555616	8588.779897386285	7999.798407684631	8630.8058277282	8615.976257423918	9261.210087141784	8044.473745513227	8261.314460055928	8082.791276303632
8446.888691535403	8794.939248390394	7563.509387681156	9535.25167649561	9140.388052184237	7680.496369277227	7755.964095071046	9282.684045445494	8695.4010409418	8654.815209807817	7505.203321061626	6779.536889898242	7670.069412879872	7456.957799688331	8219.438060535955	8205.273113379642	7863.309394806346	8626.903245688773	8920.08039669895	7619.724493122231	8747.761171933475	8464.914244067128	8588.434289702567	7999.786878387668	8630.572734536234	8615.976239409985	9261.210086929037	8044.473745513199	8261.28777560591	8082.5100872124785
8446.860485880843	8794.898847559154	7563.379170439907	9535.251666684553	9140.151603633087	7680.472840613403	7755.964094290091	9281.588561183704	8695.394543972121	8651.54415620968	7505.201637170994	6775.223784096397	7649.379416231682	7455.066973354709	8219.438022920716	8205.168900981738	7862.695182660432	8626.644085136648	8751.57798009246	7611.175157542419	8747.558546014949	8464.914230672188	8586.809881508934	7999.779993788171	8630.40373789881	8615.976224854716	9261.210079355507	8044.473745513156	8261.094527962518	8082.47609560667
8446.843918622148	8794.853987359269	7562.799717624651	9535.251491876723	9140.144830083302	7680.462119090164	7755.964094246245	9264.055536197273	8695.386825864636	8650.561283243675	7505.198169237744	6774.314156374821	7638.054436652068	7454.871656563091	8219.438017649321	8202.1193281195	7862.266618666511	8625.10330847645	8746.2249731204	7608.43971250802	8747.532929875597	8464.914035514805	8585.917816122539	7999.77067530303	8629.912220706467	8615.976221852325	9261.210031051378	8044.473745513126	8259.64037021848	8082.4760830945515
8446.841428875472	8794.584142891003	7562.710447922478	9535.251062934809	9140.13699253022	7680.451552952433	7755.964094184109	9264.05396205441	8695.38547025227	8650.561152550985	7505.181573931516	6773.086916090145	7637.919555056674	7454.866771627318	8219.43801469629	8200.100231596949	7862.137811768914	8622.977498769784	8746.22278722138	7606.882102552921	8747.458236195074	8464.914012572892	8571.873577496492	7999.763285670705	8625.57452442223	8615.976221362353	9261.210014630236	8044.473745513094	8252.609190563799	8082.475831188762
8446.841428799496	8793.13958564178	7560.435813092644	9535.250900293555	9140.132325679686	7678.688071924194	7755.964094153843	9264.053818098604	8695.38470814985	8650.553729798385	7504.66074526692	6771.9415937345875	7636.692524908231	7454.865895446648	8219.438014184547	8199.237727092828	7861.536741375751	8622.636103567038	8746.111868208225	7606.013454354031	8747.434618749252	8464.91396403707	8570.304696303678	7999.76269503611	8625.537658578629	8615.976220348288	9261.209998107217	8044.473745513084	8216.26609400316	8082.475735230169
8446.841428798234	8742.767225641963	7560.272677347234	9535.250211265004	9140.1190984392	7678.494925593437	7755.964094153843	9264.00562663409	8695.384613685335	8650.54794015866	7504.424151156492	6770.7430585975635	7635.384345448812	7454.863313304909	8219.438013945673	8197.948330552841	7835.899923432466	8621.777730798847	8743.012808465804	7603.162942068135	8747.291846693168	8464.913912472197	8569.702491925698	7999.758974146588	8625.48072257766	8615.976219711578	9261.209987444709	8044.473745513084	8216.145273244289	8082.47554009972
8446.841428679509	8716.986347147154	7560.050102680786	9535.250211265004	9140.118314476227	7678.454472341783	7755.964094151258	9263.585890138493	8695.384501105662	8650.547902362752	7504.422025979893	6770.023065397711	7628.9976662709205	7454.826021241634	8219.438013687464	8194.240561946639	7772.386887159611	8621.613523838865	8735.235087251518	7602.499256213955	8746.707542661981	8464.913888579606	8568.698016163074	7999.752263542694	8625.402724171956	8615.976219573491	9261.20997114875	8044.473745513084	8216.086568882663	8082.475338404795
8446.841428359476	8679.172936543566	7559.60877797033	9535.250180028845	9140.117977996713	7678.449077797751	7755.964094150828	9262.955319715325	8695.384486700463	8650.547045419931	7504.422011865665	6769.863294221016	7626.642242121356	7454.766856633936	8219.438013681023	8192.02523490219	7745.185795314493	8621.53195089215	8726.056627312844	7601.524288214057	8746.705508375457	8464.913885836067	8567.983394072935	7999.737939765053	8625.196442156204	8615.976219031567	9261.209969967116	8044.4737455130835	8215.995893514799	8082.474797856782
8446.841427750722	8679.081740388989	7558.79370148815	9535.250170466117	9140.117335440813	7678.390053878197	7755.964094149874	9262.809169715889	8695.384445314809	8650.423059834819	7504.4218088853695	6767.501029879206	7611.00493842152	7454.736911101808	8219.438012902094	8191.18757409882	7737.834805523995	8620.833962700064	8725.277974120832	7601.381078341566	8746.658893385496	8464.913881160717	8567.285944410603	7999.737185560587	8624.690491776772	8615.976218801135	9261.20996833169	8044.4737455130835	8215.775792746394	8082.474489568024
8446.84142599456	8679.067322501152	7545.371023041239	9535.250168901892	9140.115813295492	7678.300894012348	7755.964094149867	9262.755170246057	8695.384370977034	8650.194179102564	7504.421771549048	6765.0012007913365	7610.49881282741	7454.682256518656	8219.438012865478	8191.171481812319	7720.599755713531	8620.647399115944	8720.282061017559	7601.372122849008	8746.61109920176	8464.913877014314	8563.987583194026	7999.730193543084	8604.126109771332	8615.976218799817	9261.209968321089	8044.4737455130835	8215.476257286437	8082.474411026336
8446.841425921702	8678.425729834478	7504.022498619347	9535.25016502813	9140.115705345055	7678.247824056171	7755.964094149819	9262.714172188516	8695.384357689945	8650.192579116889	7504.421318018601	6759.3279051615655	7609.159314334399	7454.681379059076	8219.438012768496	8191.1696485666425	7661.881810958211	8620.415463764606	8691.401412156134	7601.363549744641	8746.553391970981	8464.913873445412	8563.12405104885	7999.720793718526	8595.249657743381	8615.97621879639	9261.209968281622	8044.4737455130835	8214.737271627813	8082.4739837266
8446.841425903816	8677.316111752214	7490.93213922605	9535.250164182176	9140.114885943587	7678.210032004982	7755.964094149695	9262.689776439103	8695.384354985283	8650.19249316374	7504.419099378928	6759.082668076767	7608.187450556766	7454.674214202613	8219.438012715855	8191.163956591156	7579.425091043455	8620.316097577332	8683.946606909005	7601.361911163508	8746.239151578035	8464.913873033529	8562.270543397692	7999.717383061713	8590.494510925251	8615.976218783722	9261.2099682681	8044.473745513082	8213.835776989541	8082.468241677269
8446.8414258774	8669.17683368341	7490.601259613812	9535.25016418211	9140.114668364015	7678.191814292805	7755.964094149688	9262.67334628293	8695.384349637592	8650.186193913527	7504.418662834141	6759.077130949867	7607.40873125972	7454.669119637793	8219.438012669027	8191.134860279043	7575.2746835802245	8620.07711978273	8655.97534026273	7601.358298864449	8745.988650334531	8464.913873033292	8562.012748889767	7999.713444686961	8582.34550811248	8615.976218783722	9261.209968266809	8044.473745513082	8213.712200110165	8082.46637307033
8446.841425871895	8662.231120240922	7471.882885329086	9535.250164044555	9140.114646393162	7678.1519965538755	7755.964094149684	9262.669744727766	8695.384304452771	8650.089223338386	7504.417538733463	6759.0716906314465	7607.328211077185	7454.664704472016	8219.438008648598	8191.066142336142	7574.64436412876	8619.829477671032	8654.680765235964	7601.357471025741	8745.76113028264	8464.91387302733	8561.721287453169	7999.693194802583	8577.623559289412	8615.97621878256	9261.2099682668	8044.473745513082	8206.215631473468	8082.466141762734
8446.832590986956	8603.331474800956	7426.755649577326	9535.250164019622	9140.11463575653	7677.641595478112	7755.964094149679	9262.667551583649	8695.384304101426	8650.074077981713	7504.4175076652355	6759.011472487462	7607.153741626849	7454.662928682468	8219.438008630385	8191.006098581835	7574.549433018945	8619.22002494376	8654.371944185474	7601.357233560129	8745.652438517154	8464.913873014495	8561.452639043222	7999.683097160369	8541.239081054146	8615.976218782367	9261.209968266789	8044.473745513082	8074.622049983356	8082.466023696858
8446.795076282408	8590.89413256077	7426.690403389332	9535.250164018416	9140.114630583084	7677.637481142588	7755.964094149678	9262.66668181911	8695.384303903702	8650.072507172581	7504.417507223241	6758.885382118601	7606.384821238901	7454.662771895498	8219.438008580182	8190.977164774625	7574.404904799031	8619.219882698028	8654.226212205878	7601.357233560129	8745.64179277037	8464.913873007532	8561.37663168	7999.682734357	8458.212838754469	8615.976218782303	9261.209968266767	8044.473745513077	7982.30410202349	8082.465919376196
8446.794167653235	8590.31574134506	7426.495617555374	9535.250164005025	9140.114629756892	7677.629395242861	7755.964094149675	9262.66660362936	8695.384302796061	8650.035928026919	7504.417505987428	6758.793398414397	7603.3088486053275	7454.662559273057	8219.438008364355	8190.804979234662	7574.271765144075	8579.890527281354	8654.217806670324	7601.3572335600975	8745.608911253836	8464.913873001151	8561.314813872126	7999.682648753629	8419.112942720883	8615.9762187823	9261.209968266758	8044.473745513027	7964.513942711508	8082.465790963418
8446.794151853992	8496.302121836325	7419.427930707523	9535.250164004941	9140.114629023406	7677.506725698773	7755.964094149675	9262.666270358837	8695.3843025377	8649.975378966728	7504.417500021139	6758.760520307194	7585.870436627758	7454.662556595903	8219.438008023528	8190.605590334069	7564.337518419577	8459.815884127811	8654.187050905632	7601.357233500817	8745.56270594171	8464.913872995461	8561.308636212241	7999.681796831002	8394.098331599209	8615.9762187823	9261.209968266754	8044.4737455116965	7960.492357627459	8082.465754196403
8446.79414826832	8495.745562094304	7413.770531700719	9535.250164004816	9140.114628552688	7677.495168950944	7755.964094149674	9262.666231606318	8695.384302074362	8649.86962346856	7504.417499358064	6758.76046344569	7580.849370005732	7454.662555841366	8219.438007648489	8190.592639141506	7558.119038182568	8287.185768837393	8654.182609633564	7601.357233480195	8745.480294917976	8464.913872993893	8561.307224252603	7999.680092534478	8380.722710753926	8615.9762187169	9261.209968266749	8044.473745511217	7953.583398151551	8082.465746670012
8446.794147903925	8453.86130263576	7408.932028008844	9535.25016400356	9140.114628524416	7677.479145552382	7755.964094149665	9262.666180997876	8695.384299127723	8649.69915045554	7504.41749935806	6758.718732266444	7570.643719133653	7454.662554846523	8219.438006597433	8190.570342715964	7496.382673984771	8286.200118615297	8653.963035984087	7601.357233458651	8745.4319487089	8464.91387299192	8561.306388193792	7999.67479757542	8369.73656508493	8615.97621092126	9261.209968266747	8044.473745511198	7946.912760608935	8082.46574128618
8446.794147899906	8450.871115897133	7406.734513344272	9535.250164002115	9140.114628523446	7658.77215670197	7755.964094140413	9262.666178601485	8695.384298057412	8649.694003923263	7504.417499342408	6758.451786397565	7491.579467653914	7454.662554549135	8219.437957478838	8190.536028939445	7452.3965958711415	8285.83557348259	8653.694120980163	7601.357233449467	8745.369284386215	8464.913872991696	8561.302205474722	7999.67479757542	8368.746998255461	8615.898199475345	9261.209968266747	8044.4737455111435	7946.542545781796	8082.465730959646
8446.794147865687	8450.8683506335	7401.666347465005	9535.250164002104	9140.114628523424	7631.466360746876	7755.964092063715	9262.666177785024	8695.384253051881	8649.693698727784	7504.4174993097195	6755.734652115253	7457.640226177981	7454.662554451534	8219.437905206873	8190.451050433673	7452.168378049887	8285.76052268138	8653.63360005469	7601.35723344841	8745.058137741975	8464.913872991381	8561.302176212175	7999.674657570622	8368.737838025085	8615.702804456003	9261.209968266707	8044.473745510889	7942.457121093386	8082.465729859215
8446.794147864333	8450.834547151077	7399.891763123826	9535.250164002093	9140.114628523424	7628.789190133336	7755.963901290937	9262.666177482257	8695.384241105454	8649.693617158768	7504.417499151393	6755.01791656573	7427.125230408869	7454.662554384605	8219.43790172871	8189.810525568871	7452.012373147294	8285.759229898496	8653.552428612235	7601.357109659143	8742.276004391982	8464.913872991354	8561.302145919068	7999.674657137067	8368.348991987386	8607.652395970796	9261.209968266667	8044.473745508444	7882.4632658524315	8082.465727645861
8446.794147862569	8450.834183953739	7399.875778894372	9535.250164002093	9140.11462852342	7628.736687871619	7755.96009963013	9262.666177369032	8695.38423620191	8649.693050740972	7504.417499110854	6754.970287510556	7413.736119923069	7454.662554359195	8219.43790048952	8179.47879626939	7451.681579689674	8285.759148904479	8653.476620548441	7601.354804492711	8741.916300214358	8464.913872991183	8561.302119003256	7999.674654661148	8367.192322386374	8545.738194630087	9261.20996826666	8044.473745506128	7855.910608403489	8082.465726413739
8446.794147813442	8450.833609009078	7399.792903225914	9535.250164002091	9140.11462852342	7628.73418506321	7755.529760868993	9262.666177339215	8695.384221377975	8649.691091095565	7504.4174990980755	6754.970224569362	7399.534423136204	7454.662554350223	8219.437900119272	8150.967181624632	7450.575772130089	8283.710313062473	8653.387571954074	7601.266672482572	8741.8632551296	8464.913872991085	8561.301990798522	7999.674653673112	8366.557096983634	8538.39932014194	9261.209968266649	8044.473745505162	7837.2072437989455	8082.4657262919345
8446.794147629578	8450.833214955244	7399.67457130088	9535.250164002086	9140.11462852342	7628.733679059385	7752.6228841157945	9262.666177324438	8695.384047039328	8649.688026301643	7504.417499083003	6754.95891894565	7398.572476562515	7454.6625542225665	8219.43789969603	8116.797362639859	7450.526749110063	8279.092036458189	8653.387209856577	7601.040824197716	8741.860761994489	8464.913872990957	8561.301967105752	7999.67465172878	8366.426914958935	8536.574294973398	9261.209968266649	8044.473745505116	7813.0616920709945	8082.465723258088
8446.794147595474	8450.83256412033	7399.475293302091	9535.250164002086	9140.11462852342	7628.733382137479	7752.5569159515	9262.666177321327	8695.38391429291	8649.687158184275	7504.417499048136	6753.995829967979	7398.43774999268	7454.662554211583	8219.437899646138	8079.05013454713	7450.45434242135	8278.818647188999	8653.387201042035	7599.691503851487	8741.860282954625	8464.913872990954	8561.301964959905	7999.674633114819	8366.400638841273	8536.534010368669	9261.209968266649	8044.473745505111	7811.716081754487	8082.465715548641
8446.794147531684	8450.787653507296	7399.465745269639	9535.250164002086	9140.114628523414	7628.733274265952	7752.5569158013695	9262.66617731793	8695.383894441147	8649.687158184275	7504.4174990289075	6753.297430804574	7396.266368101815	7454.662554189156	8219.437899461831	8069.187086864945	7450.439932487618	8278.749230990787	8653.38219213179	7594.2767739978235	8741.86028271936	8464.913872990954	8561.301961696605	7999.6744622732	8366.361913139343	8536.533365009918	9261.209968266649	8044.4737455050945	7729.973558284376	8082.465714989098
8446.794147465824	8450.783146995693	7399.4603033600015	9535.250164002086	9140.114628523414	7628.733270546037	7752.537703979145	9262.666177317882	8695.383639389067	8649.68712301036	7504.417499003399	6752.656204375015	7370.696985909474	7454.6625541857275	8219.43789750035	8060.138099835955	7450.41225858353	8278.622470798215	8653.373340572714	7593.971023187542	8741.86028225322	8464.913872990954	8561.301961696012	7999.674395555469	8366.289207753898	8536.505893254962	9261.209968266649	8044.47374550508	7679.84199193046	8082.465714959564
8446.794146264201	8450.760287980167	7399.456268683965	9535.250164002086	9140.114628523414	7628.733106372393	7752.537518488283	9262.666177317871	8695.382631118013	8649.683565982044	7504.41749899755	6739.2309620264705	7362.469299392971	7454.662554179813	8219.437818609345	8057.889648305342	7450.397682943547	8278.547373644484	8653.328475958942	7590.524439689055	8741.860230401664	8464.913872990954	8561.30196139641	7999.674368757515	8366.247766469765	8536.13999420655	9261.209968266649	8044.4737455050645	7671.007528476582	8082.465714923409
8446.794127241516	8450.50650356953	7399.455612523684	9535.250164002086	9140.114628523414	7628.732845539052	7752.537513289308	9262.66617731787	8695.381966779014	8649.683121105943	7504.417498997461	6736.019738754012	7361.247644824344	7454.662554174597	8219.437816284568	8056.32384042293	7450.379233301772	8278.5178283896	8653.315031170787	7589.199478956765	8741.859595519847	8464.913872990954	8561.301961099998	7999.674349346193	8366.223810455002	8535.184568371511	9261.209968266649	8044.47374550505	7667.993596011663	8082.465714922727
8446.79412141754	8448.150962427204	7399.455534838412	9535.250164002086	9140.114628523414	7628.730144756367	7752.53751276681	9262.666177317868	8695.38128482358	8649.682338459379	7504.417498996377	6735.175199249495	7358.247691001412	7454.662554174004	8219.437816043466	8055.635814583011	7450.209374955242	8278.484198374194	8653.314972022166	7577.244348317413	8741.854472629939	8464.913872990954	8561.30196099827	7999.674267190735	8366.208485144038	8523.051351822256	9261.209968266647	8044.473745504702	7665.532450970741	8082.465714922701
8446.794121268409	8260.344156803421	7399.455105483862	9535.250164002086	9140.114628523414	7628.719109709402	7752.537512637319	9262.666177317868	8695.380735701736	8649.68223567422	7504.417498994305	6734.963482753752	7350.890768645676	7454.662554173721	8219.437816038237	8055.263944423323	7449.83142223858	8278.480710007967	8652.663175870728	7561.602636467502	8741.85446041279	8464.913872990954	8561.301960930508	7999.674243223692	8366.205531591946	8522.299847010763	9261.209968266641	8044.473745502864	7652.507941705368	8082.465714922657
8446.794121157516	8259.242512558616	7399.452126498	9535.250164002086	9140.114628523414	7628.642736250269	7752.537512614134	9262.666177317868	8695.380576768146	8649.682152490881	7504.417498993949	6734.101789506062	7345.083200266546	7454.662554173715	8219.437816019825	8055.243428212532	7449.74465363414	8278.392302901986	8650.48506254811	7525.232300491705	8741.85445614201	8464.913872990954	8561.301960930508	7999.6742168220435	8366.20493452197	8517.499201723316	9261.209968266641	8044.473745494885	7637.151044387368	8082.465714922186
8446.794120984427	8245.927761025334	7399.451692762776	9535.250164002086	9140.114628523414	7627.329132750483	7752.537512614134	9262.666177317868	8695.380576665935	8649.682151976496	7504.417498993909	6732.013565852666	7341.849439747284	7454.662554173712	8219.437815968078	8055.221213685431	7449.744629351121	8277.771294532768	8650.200073166008	7425.944059693305	8741.85445511303	8464.913872990954	8561.301960925142	7999.674090292354	8366.203970322153	8510.957341743775	9261.20996826664	8044.47374549482	7627.129103887239	8082.465714921943
8446.794120309061	8242.472795449175	7399.4512885400645	9535.250164002086	9140.114628523414	7626.468934304338	7752.537512614134	9262.666177317868	8695.380575928666	8649.682150678222	7504.417498993803	6726.023212317296	7339.734793892139	7454.66255417371	8219.437815816289	8055.175553739946	7449.723358512565	8277.77039922693	8649.222007151646	7414.002551618056	8741.854455034541	8464.913872990954	8561.301960925057	7999.67383590653	8366.203133761152	8510.957300750557	9261.20996826664	8044.473745494807	7625.374293268031	8082.465714918809
8446.794107861992	8242.397188800736	7399.450124302288	9535.250164002086	9140.114628523414	7626.448166196151	7752.53751261413	9262.666177317868	8695.38056561391	8649.682148015174	7504.417498993648	6721.8904599947955	7337.390067054524	7454.662554173707	8219.437815735462	8054.620784008249	7449.596126873996	8277.766189057129	8648.759353129612	7410.734817941733	8741.854455029803	8464.913872990954	8561.301960922034	7999.673835756891	8366.202701927134	8510.637774135063	9261.209968266634	8044.4737454947735	7617.141451622295	8082.4657149185605
8446.79408920337	8242.316158709791	7399.449497959763	9535.250164002086	9140.114628523412	7626.443905825735	7752.537512614119	9262.666177317868	8695.380565464657	8649.682147924934	7504.417498993463	6719.235179802543	7328.446742391584	7454.662554173707	8219.43781548475	8054.466493790001	7447.917524832581	8277.758123420004	8648.241387746355	7410.581417844968	8741.854455021501	8464.913872990954	8561.301960922003	7999.673835683259	8366.202682055384	8509.543781020591	9261.209968266627	8044.473745494758	7612.526243506545	8082.465714917659
8446.794072927776	8242.298101875662	7399.44588680738	9535.25016400206	9140.114628523412	7626.439725291299	7752.53751261381	9262.666177317868	8695.380564639174	8649.682147924927	7504.417498992377	6696.282264148432	7317.588528193894	7454.662554173704	8219.437814283032	8054.234551570367	7447.7688492354255	8277.689315285963	8645.006124123262	7410.050755825235	8741.854454999913	8464.913872990952	8561.301960921985	7999.673832333234	8366.20267869092	8506.450669865517	9261.209968266596	8044.4737454947235	7611.985730073393	8082.465714916923
8446.794071487733	8242.235486775751	7399.445617206607	9535.2501640003	9140.114628523408	7626.437924291787	7752.537512613268	9262.666177317864	8695.38056417768	8649.682147828014	7504.417498992372	6694.184436067505	7314.36015790687	7454.662554173699	8219.437812749908	8054.129334480001	7447.613094840707	8277.653869415779	8644.921229935637	7408.6347002614975	8741.854454803437	8464.913872990952	8561.301960921854	7999.673831403664	8366.20265877149	8490.586835351805	9261.209968266596	8044.4737454946935	7609.523016579774	8082.465714916708
8446.79406323758	8242.066763928968	7399.445615020568	9535.250140465447	9140.114628523388	7626.436627760463	7752.537512613257	9262.666177317826	8695.380564046107	8649.682147753621	7504.417498992361	6681.273286873031	7298.777106136173	7454.6625541736985	8219.437801751328	8053.229048951334	7447.037314308857	8277.415990604319	8644.912821929327	7408.634046195589	8741.854452842483	8464.913872990952	8561.301960921799	7999.6737501714015	8366.20265794281	8461.045067734884	9261.20996826659	8044.473745494663	7608.472646281905	8082.465714916585
8446.793499836263	8242.06024921895	7399.445466661957	9535.24285417769	9140.114628523275	7626.432654700108	7752.537512613257	9262.666177267274	8695.380563986491	8649.682147710402	7504.417498992354	6657.410797958928	7206.90268496502	7454.662554173686	8219.437792162502	8053.1282945082685	7440.495300557879	8277.412120458346	8644.905434334843	7408.633816659743	8741.854452103538	8464.913872990946	8561.30196092178	7999.673744070431	8366.202657797243	8459.325115133992	9261.209968266554	8044.47374549463	7595.85153821591	8082.465714916534
8446.793322919915	8241.935619956374	7399.445079345112	9535.170226124887	9140.114628522184	7626.419162983831	7752.537512612524	9262.665783100605	8695.380563830335	8649.682147705871	7504.417498992353	6637.642160573885	7119.920232001264	7454.662554173674	8219.437791897537	8053.090257872085	7432.236235162282	8277.385091208507	8643.616317893131	7408.1690161051	8741.854441925727	8464.913872990915	8561.30196092178	7999.67374132811	8366.202657793932	8458.578311631809	9261.209968264695	8044.473745494399	7584.766047633	8082.465714916457
8446.793287170543	8241.908763694737	7399.444836252483	9532.505216082329	9140.114628423016	7626.419050453278	7752.537512528211	9262.544107391219	8695.3805637023	8649.682147701926	7504.417498992349	6637.116601478287	7102.339145028561	7454.662554172933	8219.437791736404	8052.7456220132235	7432.098359927775	8275.24759709206	8643.613858138702	7406.823879801304	8741.85444168818	8464.91387298996	8561.301960921763	7999.673703581978	8366.20265614926	8457.3501838516	9261.209968260973	8044.473745494321	7583.0777141901	8082.465714916426
8446.79324203736	8241.90414214768	7399.44398199361	9515.29816124132	9140.11460111044	7626.411093098314	7752.537512143482	9262.305664937521	8695.380563701943	8649.682147685118	7504.417498992349	6636.854008603287	7097.184721761435	7454.662554172884	8217.525384861243	8052.278505341288	7431.716055818855	8253.776629303578	8643.606288152843	7405.50454905042	8741.854441418916	8464.913872969799	8561.301960921759	7997.86485227957	8366.202648445284	8457.05089198497	9261.209968260468	8044.4737454943015	7571.988354251967	8082.46571491642
8446.793219091734	8241.903528101268	7399.443604330078	9478.95659352374	9140.114397287238	7626.409463105062	7752.537511608552	9262.30250395841	8695.380563701607	8649.682147683077	7504.417498992345	6633.283786790141	7083.491307173669	7454.6625541728545	8202.04717747652	8052.278435454975	7426.089952522236	8198.796413143105	8643.606151464588	7393.566338715891	8741.854441070296	8464.913842218424	8561.301960921755	7996.865664959806	8366.202638857823	8455.881649163886	9261.209968259096	8044.473745494104	7568.893866132652	8082.465714916417
8446.79316539249	8241.89756052987	7399.44345019159	9446.217669292319	9140.112515442219	7626.4082711138635	7752.537510353157	9262.302161780703	8695.380563697538	8649.682147683063	7504.417498992345	6614.255310655424	7061.788680751164	7454.662554172564	8201.607262510068	8052.2776136678585	7425.867018196643	8197.36733546072	8643.488716982469	7392.129962116903	8741.854440931767	8464.911627634394	8561.301960921755	7996.835469273762	8366.202565479758	8455.869530656482	9261.20996823797	8044.4737454937	7557.221111926977	8082.465714916416
8446.789574506643	8241.894193047954	7399.443340403558	9441.45009184595	9139.781526420968	7626.3968094653155	7752.537509256053	9262.301723464687	8695.380563689698	8649.682147683052	7504.417498992345	6610.405351589874	7049.206605346428	7454.662554172418	8201.607038567825	8052.269474390874	7425.855401563111	8197.36436007652	8642.12706712989	7392.097982962837	8741.854440907551	8464.851228444226	8561.301960921755	7996.8314653833295	8366.202535937078	8455.841646233846	9261.209968213738	8044.473745493602	7554.141682864025	8082.465714916414
8446.788893129655	8241.89295892473	7399.443324866534	9437.601351875015	9139.776654692821	7626.20769293096	7752.536507256833	9262.301721794574	8695.380563688419	8649.682147683052	7504.417498992345	6608.582955023682	7048.020770656633	7454.6625541723815	8201.606987831266	8052.207243710575	7425.787489174284	8197.36382081412	8626.170582429184	7392.043706714793	8741.8544408962	8464.493186188494	8561.301960921755	7996.831028842113	8366.202527795285	8455.839777441597	9261.209968212139	8044.473745493259	7553.995806923562	8082.46571491641
8446.7888752391	8241.890309062015	7399.443324165036	9437.384681605141	9139.773986014183	7626.028689648667	7752.518636234014	9262.301721719456	8695.380563688199	8649.682147683028	7504.417498992332	6608.558180516595	7047.326788921927	7454.6625541723015	8201.606981829407	8052.015219970931	7425.722113714329	8197.35983128423	8625.458690615815	7391.969554683018	8741.854440892173	8457.024187486015	8561.301960921755	7996.831028692311	8366.202497603683	8455.79353830481	9261.209968207948	8044.4737454795895	7553.976759734611	8082.465714916353
8446.788875093236	8241.88665387554	7399.443317842354	9437.370288727594	9139.772368757538	7625.58461980051	7752.4621296672785	9262.301721696043	8695.380563687286	8649.682147683026	7504.417498992145	6608.545193694703	7045.253740918779	7454.662554172175	8201.606981231884	8051.893508991518	7425.632078508925	8197.357830682911	8623.494183966828	7391.945981515806	8741.854440892002	8385.342512280924	8561.301960921672	7996.831025397885	8366.202468659601	8455.637314678515	9261.209968205203	8044.473745479512	7553.777561172782	8082.46571491634
8446.788872518035	8241.879778813547	7399.443285172185	9437.31878977751	9139.772204547191	7625.359437080977	7752.46114217143	9262.30172169598	8695.380563685343	8649.682147683026	7504.417498989988	6608.531099966695	7040.532321659281	7454.662554172171	8201.60698059496	8051.880080254824	7423.744590378214	8195.71456373584	8623.268215679605	7391.735755827099	8741.854440891633	8034.983449939813	8561.301960920695	7996.831005470349	8366.202458638261	8455.636419512854	9261.209968204976	8044.473745479298	7553.186323434081	8082.465714916336
8446.788818135496	8241.86754313318	7399.443256881465	9437.318333827767	9139.772191014756	7624.803447303723	7752.461125977441	9262.30172169593	8695.380563684994	8649.682147683026	7504.417498989585	6608.194299006358	7038.41039615187	7454.662554172168	8201.60697724223	8051.714029261642	7421.951728011974	8195.20354409614	8623.261481949758	7391.654833332902	8741.85444089147	7983.052590443392	8561.301960760387	7996.830991856479	8366.202424721114	8455.635254248507	9261.209968193167	8044.473745478957	7551.644395937111	8082.465714916336
8446.788672804243	8241.867541422667	7399.443253717305	9437.318332251976	9139.772189746884	7624.731601408012	7752.461123087147	9262.301721695909	8695.380563684972	8649.682147683026	7504.417498989545	6608.190531056187	7038.315624274454	7454.662554172146	8201.606974251798	8051.699395565691	7420.966333378814	8194.917599069762	8617.709836798073	7391.484184572509	8741.85444089147	7929.348092874374	8561.301957297257	7996.830961681618	8366.202408750834	8455.630599856795	9261.209968190502	8044.473745478674	7550.652883653744	8082.465714916335
8446.78708253855	8241.86746485568	7399.443147519131	9437.316664703601	9139.772189324707	7624.658228848875	7752.461122281909	9262.301721695905	8695.380563684672	8649.682147683026	7504.417498989543	6608.148001712787	7038.255683680381	7454.662554172127	8201.60697224326	8051.6751444239335	7420.725762113129	8194.824278912283	8602.827603120859	7391.285674646953	8741.854440891466	7929.347298917907	8561.301707431416	7996.830859276883	8366.20240675185	8455.612877532272	9261.209968189889	8044.473745476934	7550.511248095882	8082.465714916319
8446.758863494755	8241.867332536583	7399.443082892042	9437.315205803185	9139.772188791774	7624.6040641386135	7752.461012590588	9262.301721695905	8695.380563684646	8649.682147683026	7504.417498989535	6608.134207852877	7038.224651898787	7454.662554172049	8201.606971544854	8051.645203098955	7420.193230103898	8194.456564193908	8594.95261407185	7391.239033765466	8741.85444089146	7929.343268722035	8561.22248644228	7996.830629643108	8366.202406749644	8455.600712713629	9261.209968188738	8044.473745474919	7550.009740684218	8082.465714915099
8446.742685438385	8241.867305612077	7399.4430526411825	9437.314522996372	9139.772188789113	7624.458210436634	7752.460334250066	9262.301721695905	8695.380563684641	8649.682147683023	7504.417498989474	6608.130409269034	7038.211278508552	7454.662554171873	8201.606968622844	8051.146769627887	7419.964689358903	8194.003736418545	8594.69569970997	7391.23121050728	8741.854440891428	7929.343167057441	8556.186151660284	7996.830206496887	8366.20240668197	8455.457006299312	9261.209968179024	8044.473745474267	7543.68226933988	8082.465714906987
8446.736997300952	8241.867160953767	7399.443049850512	9437.313915711151	9139.772188789098	7623.682411739428	7752.431674228937	9262.301721695905	8695.380563684635	8649.682147682908	7504.417498989344	6608.122663149926	7038.200823865965	7454.662554171852	8201.606967635962	8048.9408234437815	7416.877710294639	8191.84636144893	8593.863512892192	7391.204838089728	8741.854440885441	7929.342995131538	8556.095420321326	7996.829694032621	8366.202406653003	8455.446378047198	9261.209968175828	8044.473745473653	7479.360305128723	8082.465714697165
8446.73507698699	8241.867125768278	7399.4430497104795	9437.313831109574	9139.772188789098	7622.213729165241	7752.425850719019	9262.301721695905	8695.380563684635	8649.682147667305	7504.417498987608	6608.1149097973175	7038.180437046297	7454.6625541718495	8201.606966883846	8033.877190752194	7416.150912254229	8191.814253767074	8593.846822906238	7391.10258453	8741.854440883195	7929.342991905707	8555.968898882997	7996.829588815357	8366.202406650473	8455.439875699729	9261.209968175252	8044.473745473377	7381.738259016745	8082.465714683606
8446.734864319387	8241.867106924923	7399.4430491644225	9437.313825830128	9139.767894616838	7616.697682496071	7752.420708957009	9262.301721695903	8695.380563684635	8649.682147614827	7504.417498978024	6608.107059531247	7038.180094266868	7454.662554171841	8201.606965772526	7891.771036664227	7415.831467854533	8191.189294411575	8591.45582339034	7390.861389210428	8741.854440883126	7929.342991865345	8555.956118727241	7996.829581258099	8366.202406650473	8455.438258262604	9261.209968175224	8044.473745473372	7374.597564873077	8082.4657146780255
8446.734223034682	8241.867102122556	7399.443048871528	9437.313824516123	9139.606669577013	7607.72052436784	7752.408921956767	9262.301721695903	8695.380563684632	8649.682147614601	7504.417498977829	6608.106394234422	7038.179563596201	7454.66255417176	8201.606961491801	7513.082170493058	7415.477929401151	8190.764635825968	8588.814058409109	7390.689081272596	8741.854440883104	7929.342991863218	8555.955869466878	7996.829554245109	8366.202406650473	8455.437252482687	9261.209968175204	8044.473745473371	7374.24496662423	8082.465714677941
8446.733691670963	8241.867096826682	7399.443048843232	9437.313823249322	9139.576278852117	7601.819170508701	7752.215526570548	9262.301721695902	8695.380563684614	8649.682147614601	7504.417498977791	6608.1057900921105	7038.178023785861	7454.6625541715775	8201.606950034668	7375.933637705888	7415.40777056944	8190.683712290867	8579.838581155043	7386.9392801492895	8741.854440882596	7929.342991863211	8555.955869001606	7996.829439440548	8366.202406650465	8455.437118079524	9261.209968175197	8044.47374547337	7374.175150463244	8082.46571467794
8446.733486681347	8241.867091603674	7399.443048842573	9437.3138220381	9139.401192690355	7595.430465071927	7750.296065243207	9262.301721695902	8695.380563684608	8649.6821476146	7504.4174989776275	6608.099893241095	7038.175211571105	7454.662554171377	8201.60694159701	7364.4016181253955	7415.4071232017395	8190.6139904525535	8579.420896913218	7384.262593699627	8741.854440881641	7929.342991863208	8555.831408876074	7996.828063491063	8366.202406650465	8455.436788323406	9261.20996817519	8044.473745473368	7374.112820896568	8082.465714677938
8446.733226669281	8241.867090330956	7399.443048842556	9437.313821598862	9139.38053951591	7594.807497917617	7740.6912419645205	9262.30172169362	8695.380563684605	8649.6821476146	7504.417498973618	6608.096898584436	7038.17407635999	7454.662554171359	8201.606941398408	7364.3904466069225	7415.3001946075	8190.539796726198	8579.19287134604	7377.668439104781	8741.854440881141	7929.342991863208	8555.770288482663	7996.444124340631	8366.202406650465	8455.435590398814	9261.209968175164	8044.473745473368	7373.991204275303	8082.465714677934
8446.733145368857	8241.867085638933	7399.443048842022	9437.313820694813	9139.378873870242	7593.243279932824	7740.648026940223	9262.301721683714	8695.380563684605	8649.6821476146	7504.41749882235	6608.096842285247	7038.156142431485	7454.662554171355	8201.6069412568	7364.390402591626	7415.275127558336	8190.509219140884	8579.020081061139	7289.5531948143735	8741.854440881087	7929.342991863208	8555.674668899084	7995.003385859348	8366.202406650465	8455.432802457573	9261.209968174942	8044.473745473366	7373.973914899774	8082.465714677934
8446.733127924377	8241.867082502842	7399.443048841955	9437.313820089996	9139.37829111565	7589.628945656663	7740.634844882529	9262.301721683427	8695.380563684605	8649.6821476146	7504.417497948905	6608.096786630326	7037.847976406208	7454.662554171355	8201.606940875583	7364.390269985365	7415.228809709958	8190.256032705289	8578.376002797697	7273.640989236835	8741.854440878105	7929.342991863206	8555.314872157018	7994.933668349175	8366.202406650465	8455.432444334278	9261.209968172876	8044.473745473365	7373.95514385575	8082.465714677934
8446.733109284301	8241.8670777023	7399.443048841706	9437.313819966173	9139.3772333021	7579.9813469120145	7740.620141938898	9262.301721683396	8695.380563684601	8649.682147614594	7504.417497245868	6608.096627783142	7035.622429512945	7454.662554171355	8201.606940193524	7364.389184835843	7415.158446831849	8189.731381118833	8577.802085846255	7266.381011636006	8741.854440873993	7929.342991863206	8554.336353420722	7994.916091638431	8366.202406650431	8455.431511492723	9261.209963529996	8044.473745473295	7373.931632573895	8082.465714677934
8446.733108820947	8241.867075053455	7399.443048841628	9437.31381995944	9139.377072863677	7568.634574395471	7740.459444994486	9262.30172168282	8695.380563684561	8649.682147614592	7504.417497245854	6608.096580756284	7035.309355493536	7454.6625541713465	8201.606923118223	7364.375709285859	7415.156025555126	8189.7241348635725	8577.340426137445	7259.251977471181	8741.854440869285	7929.342991863206	8554.079413020718	7994.784336334364	8366.202406649478	8455.43107674851	9261.209412825176	8044.473745473287	7373.715308332085	8082.465714677934
8446.733107991024	8241.867066461393	7399.443048841622	9437.313819959407	9139.377027710127	7565.057865381141	7740.339947529436	9262.30172155299	8695.380563684283	8649.682147614523	7504.417497242988	6608.096579936985	7035.306184643377	7454.662554171259	8201.606732450397	7364.367873394251	7415.154167587995	8189.715651197874	8576.322998448115	7203.005251311815	8741.854440869194	7929.342991863206	8553.966141360488	7993.935097957262	8366.202406628057	8455.430747898386	9261.208947026484	8044.473745473287	7372.617046529369	8082.465714677934
8446.73310791521	8241.86706608667	7399.44304884158	9437.313819955507	9139.376903563134	7559.01478223354	7739.872578572958	9262.301721537015	8695.380563684263	8649.68214761437	7504.417497242988	6608.096554609842	7035.303214706179	7454.662554169128	8201.606136383753	7364.3378050958445	7415.142457415564	8189.713311397012	8576.187245249592	7157.839908293099	8741.854440869187	7929.342991863206	8553.949747012566	7993.557200929078	8366.202406377994	8455.429479711016	9261.208946477285	8044.47374547328	7372.500763808712	8082.465714677934
8446.733107373962	8241.86706352733	7399.443048841576	9437.313819951105	9139.376893347227	7556.976936756318	7735.247761514292	9262.301721535236	8695.38056368425	8649.682147614367	7504.417497242835	6608.096552969224	7035.303155329173	7454.662554151793	8201.606123071562	7364.33411546789	7415.134317738064	8189.713215640545	8576.060859771522	7156.996881375414	8741.854440869178	7929.342991863206	8553.943013525834	7992.68647088043	8366.202404078667	8455.420963192399	9261.208946336701	8044.47374547323	7372.157811865999	8082.465714677934
8446.733107175973	8241.86706257052	7399.443048841573	9437.313819950927	9139.253099496647	7550.677761093438	7726.6446288290135	9262.301721535136	8695.380563684244	8649.682147614367	7504.417497242611	6608.096552842371	7035.303082249833	7454.6625541467765	8201.606116041947	7364.33261803035	7415.096251234109	8189.713201562975	8575.844734530143	7156.54297852559	8741.854440869112	7929.342991863206	8553.9427439513	7987.581116249606	8366.186465711238	8455.39064585515	9261.208946336528	8044.4737454732	7371.771264488195	8082.465714677934
8446.73310461978	8241.86706010492	7399.443048841532	9437.313819949679	9138.820066788672	7547.866973852946	7724.442901254247	9262.301721535125	8695.380563681276	8649.682147614283	7504.417497242497	6608.09655265666	7035.3030097198625	7454.662554146615	8201.606115495368	7364.226107698838	7415.08156830424	8189.7121135846	8571.98028440313	7152.304127780251	8741.854440868407	7929.342991863206	8553.94226129369	7986.261681167319	8366.183292012367	8455.385562704134	9261.208946334125	8044.473745473172	7371.127606950869	8082.465714677913
8446.73308657157	8241.867060088302	7399.443048841466	9437.31381994944	9135.32567557472	7547.56987268441	7724.308602844033	9262.30172153314	8695.38056367934	8649.682147613914	7504.417497241776	6608.096546196669	7035.29702979849	7454.662554144261	8201.606115399904	7363.739470486452	7415.08151242562	8189.705539897697	8571.911380351648	7151.635221850256	8741.85444086829	7929.342991863206	8553.941827232073	7985.0185753431615	8366.183157976448	8455.381415089365	9261.20894633382	8044.473745473106	7366.458300043115	8082.465714677902
8446.733048193302	8241.867059997463	7399.443048841407	9437.31381994944	9126.154174221869	7546.5628688660845	7724.307073477283	9262.30172150988	8695.380563679191	8649.68214761388	7504.417497239638	6608.096544942208	7035.294767149819	7454.662554123558	8201.606114089245	7327.2796046275025	7415.081459622909	8170.095585623943	8571.50693962864	7123.359347102864	8741.854440868283	7929.342991863206	8553.941634312745	7983.601392884687	8366.1831404437	8455.381394724434	9261.208946333692	8044.47374547269	7364.0368459992005	8082.465714677897
8446.733045237273	8241.86705996186	7399.443048841403	9437.313819949384	9108.462942477383	7464.034183072618	7724.304111334364	9262.301721465807	8695.38056367914	8649.68214761387	7504.417497224811	6608.096544304985	7035.274201122086	7454.662553967985	8201.606084304552	7327.017712662536	7415.081457055006	8169.974795857811	8570.243441140918	7121.715248021087	8741.85444086825	7929.342991863206	8553.941557231861	7983.565201323896	8366.183140434992	8455.381326528794	9261.208946333554	8044.473745472566	7361.9445581147875	8082.465714677896
8446.733045095058	8241.867059898263	7399.4430488414	9437.313819949384	9107.515241671308	7357.450673050565	7724.303959119793	9262.30172066719	8695.380563679064	8649.682147613868	7504.417497223863	6608.09654398917	7035.103179048693	7454.66255178554	8201.60392388935	7326.8023808751295	7415.081433295579	8126.916927679413	8569.659688861226	7119.940365070291	8741.85444086823	7929.342991863206	8553.941509374654	7983.497694492976	8366.183140432619	8455.381302081007	9261.208946327868	8044.473745472301	7358.955052641934	8082.465714677894
8446.73304504903	8241.86705988508	7399.4430488414	9437.31381994937	9107.371878055503	7352.95653924121	7724.303950837395	9262.301666328007	8695.380563678998	8649.682147613854	7504.41749722296	6608.096543815559	7034.296832887083	7454.662551267352	8201.603134770281	7326.79220718972	7415.08138154254	7942.340174632767	8569.020558381904	7118.325290955661	8741.854440868225	7929.342991863206	8553.941492798192	7983.239525112433	8366.183140429843	8455.381264475065	9261.208946325025	8044.473745471961	7358.454980606937	8082.465714677719
8446.733045037847	8241.867059867027	7399.4430488414	9437.31381994937	9107.029152781906	7352.923387440733	7724.3038793862	9262.301387220166	8695.380563678755	8649.682147613708	7504.4174972227265	6608.096543732321	7034.261286151075	7454.66255126686	8201.602983181241	7303.571342956524	7415.080846851378	7857.079776828828	8569.020230507154	7118.322455934585	8741.854440868217	7929.342991863206	8553.941459285019	7981.63763113297	8366.18314042982	8455.381243433054	9261.208946324507	8044.473745468483	7356.727351635773	8082.465714676388
8446.733045035911	8241.86705978449	7399.4430488414	9437.31381994937	9106.201561610393	7340.547853914032	7724.303874376624	9262.301234050656	8695.380563678362	8649.68214761365	7504.4174972215915	6608.096543669776	7034.246594148718	7454.662551261946	8201.602974067951	7154.232766589431	7415.080790747579	7850.057083436405	8568.974655822276	7117.305467956504	8741.854440868217	7929.342991863206	8553.941458117743	7980.99044289335	8366.183140429812	8455.381224797911	9261.208946323033	8044.4737454562555	7348.563595623867	8082.46571467622
8446.733045033801	8241.867059221	7399.4430488414	9437.31381994937	9103.879827170793	7340.3137482960365	7724.303872369095	9262.301232133243	8695.3805636754	8649.68214761363	7504.4174972200535	6608.09654363056	7034.234499646744	7454.662551261809	8201.602974048837	7033.114300506056	7415.080733546886	7847.264774073527	8568.825801111718	7116.463225558554	8741.854440868214	7929.342991863206	8553.941457989873	7977.770615561305	8366.18314042981	8455.381198940491	9261.20894631722	8044.473745344237	7343.522056753897	8082.465714676214
8446.733045033652	8241.867058908163	7399.443048841398	9437.313819949366	9102.17921702294	7317.4949015019365	7724.303865039009	9262.301232001728	8695.380563674886	8649.682147613603	7504.417497206578	6608.096543623929	7034.2248361791935	7454.662551251103	8201.602961968423	6999.585949651671	7415.080631123905	7845.630435339496	8568.683374035463	7116.261670734943	8741.854440868214	7929.342991863206	8553.941457839803	7875.07866805945	8366.18314042981	8455.381132615643	9261.20894630524	8044.473745338341	7342.957962157248	8082.46571467621
8446.733045031455	8241.86705889737	7399.443048841398	9437.313819949366	9096.934118420631	7280.03316968608	7724.303863536946	9262.30119438332	8695.380563674833	8649.682147613548	7504.4174971940065	6608.096543623453	7034.221773764548	7454.662551239664	8201.601846378639	6966.240889548697	7415.080450546506	7842.045107334804	8568.473110589168	7116.218823066861	8741.854440868214	7929.342991863206	8553.941457784824	7826.360235238728	8366.18314042981	8455.381125454911	9261.20894625466	8044.473745338272	7342.898593506697	8082.465714676205
8446.733045030505	8241.867058896456	7399.443048841397	9437.313819949366	9096.04276140148	7233.346496191796	7724.303863135512	9262.301116560247	8695.380563674558	8649.682147613377	7504.417497181663	6608.096543623429	7034.188119628234	7454.662551188405	8201.601733154908	6964.520085021945	7415.080184735818	7839.488479139347	8568.437423253494	7115.886711844829	8741.854440868196	7929.342991863206	8553.941457776833	7825.701874908058	8366.183140429803	8455.381116095185	9261.208944990933	8044.473745337046	7342.5810037758865	8082.4657146755735
8446.733045028755	8241.867058894222	7399.443048841388	9437.313819949366	9093.386821995184	7172.967258446132	7724.30386309279	9262.300943421415	8695.380563673221	8649.682147613174	7504.417497044812	6608.096543623158	7034.116614177529	7454.662550760728	8201.601196033273	6964.432201520714	7415.079933400849	7836.29585980465	8568.416814315984	7113.111581713106	8741.854440868188	7929.342991863206	8553.941457681032	7825.693391286346	8366.183140429795	8455.381114004093	9261.208943404828	8044.473745336048	7342.430207461664	8082.465714675226
8446.733045028659	8241.86705889201	7399.443048841338	9437.313819949366	9093.186378485078	7156.345504577258	7724.303863052323	9262.300938793265	8695.380563671093	8649.682147613157	7504.417496827191	6608.096543623129	7034.116025847667	7454.662548221763	8201.6002357128	6964.033915004888	7415.067194100067	7831.910272793279	8568.390690196731	7111.039914864055	8741.854440868168	7929.342991863206	8553.941457615085	7825.692974904147	8366.183140429754	8455.381113818723	9261.208943164924	8044.473745335945	7340.846845148049	8082.465714675206
8446.733045028635	8241.867058889398	7399.443048841333	9437.313819949366	9092.76451467062	7151.3491724729565	7724.303862916905	9262.300923834693	8695.380563661525	8649.682147613128	7504.417496719825	6608.096543623095	7034.114713233399	7454.662547915535	8201.591218602523	6964.000700112757	7415.061391170809	7820.084007874469	8568.380947341471	7110.329380063414	8741.854440867966	7929.342991863206	8553.941457609633	7825.6691011849325	8366.183140429699	8455.381113800453	9261.208943073967	8044.473745335879	7339.423247065806	8082.465714675169
8446.733045028604	8241.8670588868	7399.44304884133	9437.313819949366	9092.5588551054	7141.356975293097	7724.303862883952	9262.300763425854	8695.380563657032	8649.682147613095	7504.417496319277	6608.09654362302	7034.113436505721	7454.662547638357	8200.943762452454	6963.98836765344	7415.06138976369	7815.47549334824	8568.373513814353	7109.812354725573	8741.854440867952	7929.342991863206	8553.941457609633	7825.4250997874	8366.183140429672	8455.381113757496	9261.208942299687	8044.473745335835	7339.184740210238	8082.465714674595
8446.733045028483	8241.867058885668	7399.443048841329	9437.313819949366	9092.539620300886	7137.7104430358895	7724.303862873096	9262.299598183285	8695.380563632523	8649.682147612406	7504.417495521299	6608.096543623014	7034.112394440572	7454.662547633836	8200.87642797719	6963.982618323593	7415.061388735114	7815.22394743888	8568.367343115748	7109.481333321225	8741.854440867946	7929.342991863206	8553.941457609377	7824.505016794191	8366.18314042944	8455.381113751802	9261.208941504374	8044.473745330708	7338.999473577695	8082.4657146631425
8446.733045028146	8241.867058885462	7399.443048841327	9437.313819949366	9092.462668694356	7105.036269330336	7724.303862862297	9262.299219408482	8695.380563631934	8649.68214761181	7504.417495059127	6608.0965436229235	7034.11168851802	7454.66254763149	8200.875227715193	6963.974969317248	7415.06138756565	7814.72603191022	8568.27016454448	7109.275461489017	8741.85444086793	7929.342991863206	8553.941457607758	7824.003158754647	8366.183140399906	8455.381113497464	9261.20894097854	8044.473745330691	7338.894219491032	8082.46571465759
8446.73304502813	8241.86705888464	7399.4430488412345	9437.313819949364	9092.336189973881	7100.130334536794	7724.303862862121	9262.29810107738	8695.380563628849	8649.682147610318	7504.41749500533	6608.096543622086	7034.111519774865	7454.662547630166	8200.87455525799	6962.654492302624	7415.06138740907	7812.045787425366	8568.238177003253	7109.12360927427	8741.854440867904	7929.342991863206	8553.941457607607	7823.08327684409	8366.183140138468	8455.381113123574	9261.208939467779	8044.473745330681	7338.81836131926	8082.465714617731
8446.73304502809	8241.867058884478	7399.443048840428	9437.313819949364	9092.271712760687	7099.2093536059165	7724.30386286117	9262.289787058278	8695.38056361931	8649.682147610238	7504.417494867131	6608.096543619406	7034.111515983588	7454.662547630027	8200.874307934067	6961.104393834136	7415.0613834949945	7809.8132321685125	8568.237491154805	7109.099059151733	8741.854440867894	7929.342991863206	8553.941457607485	7821.623092577662	8366.183140012847	8455.381113101997	9261.20893402023	8044.473745330676	7338.387799248302	8082.465712970994
8446.733045028031	8241.867058884347	7399.443048833988	9437.313819949364	9091.995016685258	7099.143132520069	7724.303862861081	9262.264523213875	8695.380563618273	8649.68214761011	7504.4174926573305	6608.096543615643	7034.111488238488	7454.662547629988	8200.87201254148	6956.9551579041945	7415.061382032123	7800.785515175103	8568.235246498474	7109.054600823978	8741.854440867888	7929.342991863206	8553.941457607485	7820.378083186013	8366.183139854606	8455.381113087133	9261.20893351791	8044.47374533066	7338.372707551069	8082.465693414786
8446.733045028028	8241.867058884316	7399.4430488064745	9437.313819949364	9091.577801534528	7099.112308254778	7724.303862860683	9262.258538431688	8695.380563596515	8649.682147609066	7504.417450586308	6608.096543614923	7034.111486762267	7454.662547629978	8200.84250213407	6956.919734628476	7415.0613792408285	7799.803483147166	8568.23023238351	7106.549921476455	8741.854440867886	7929.342991863206	8553.941457607474	7818.763216710588	8366.183139747878	8455.381113053634	9261.208925528439	8044.473745330487	7338.248419694661	8082.465691195357
8446.733045028028	8241.867058884267	7399.443048798099	9437.313819949364	9088.813480166096	7099.026999307578	7724.303862860625	9262.256087653357	8695.380563530347	8649.68214759678	7504.417445998813	6608.09654361484	7034.111483947035	7454.662547629978	8200.811815451012	6956.904368949286	7415.061377562609	7799.612509459505	8568.222989373324	7104.787440323616	8741.854440867875	7929.342991863206	8553.941457607463	7818.137966159653	8366.183139746838	8455.381113042338	9261.208721970434	8044.47374533012	7338.228639455753	8082.4656908088455
8446.733045028026	8241.867058884232	7399.443048793703	9437.313819949364	9071.909339017064	7098.935014540427	7724.303862860582	9262.240966140602	8695.380562885257	8649.682147528623	7504.417445982955	6608.096543614827	7034.111470504687	7454.662547629978	8200.781938149627	6956.75845190117	7415.061377271269	7799.589627204635	8568.218114509815	7103.728655946188	8741.854440866995	7929.342991863206	8553.941457607461	7817.580106932658	8366.183139746441	8455.381113042313	9261.208706618843	8044.473745329537	7338.164109107625	8082.465690372467
8446.733045027964	8241.867058884229	7399.4430487930385	9437.313819949364	9058.79953664753	7098.821124519388	7724.30386286058	9262.223876387583	8695.380561803111	8649.682147124444	7504.417445944447	6608.096543614827	7034.111467621857	7454.662547629978	8200.78027385188	6956.228294001401	7415.06137515984	7799.4514971511935	8568.216133017351	7103.671331467108	8741.854440866271	7929.342991863206	8553.94145760734	7817.471074663936	8366.183139746441	8455.381113042313	9261.20861725969	8044.473745329507	7338.147783122269	8082.465680445796
8446.733045027948	8241.867058884201	7399.443048791993	9437.313819949364	9058.522542191964	7098.570900718928	7724.303862860566	9262.220619691543	8695.380559584035	8649.682144708135	7504.417445488433	6608.096543614815	7034.111467175905	7454.662547629978	8200.780272364771	6956.047604072388	7415.061375147705	7799.011356074642	8568.206572253215	7103.58702195076	8741.854440866271	7929.3429918632055	8553.941457606696	7817.372343041667	8366.183139746438	8455.381113042313	9261.208461230935	8044.473745329236	7337.981704704477	8082.4656658989
8446.733045027937	8241.867058883829	7399.4430487912805	9437.313819949364	9057.39613344508	7097.928003212083	7724.3038628605655	9262.219390013655	8695.380547862147	8649.682134485905	7504.417441816571	6608.0965436144825	7034.111466817009	7454.662547629978	8200.778820657066	6955.939626470425	7415.061374566775	7798.546709889427	8568.160848081334	7103.062460979855	8741.854440866264	7929.3429918632055	8553.94144484886	7817.230583251951	8366.183139746438	8455.381113042287	9260.8945971158	8044.473745328913	7337.9364674689	8082.465662311355
8446.733045027931	8241.867058882135	7399.44304879124	9437.313819949364	9056.977931855125	7097.019202013219	7724.303862860563	9262.21059597921	8695.38054482378	8649.682133208207	7504.417439862495	6608.096543614363	7034.111464769729	7454.662547629978	8200.777087565015	6955.8888045425665	7415.061374217278	7796.305216798264	8568.106709196321	7102.675830700234	8741.854440866096	7929.3429918632055	8553.940924239081	7817.209620301491	8366.183139746438	8455.381113042238	9253.517443686369	8044.473745328486	7337.900228252028	8082.465658400055
8446.733045027931	8241.867058881056	7399.443048791224	9437.313819949364	9056.970879374298	7096.843155036498	7724.303862860561	9262.208373760726	8695.38053728384	8649.682132835402	7504.41743978798	6608.096543614327	7034.111464569623	7454.662547629978	8200.752260211782	6955.883794316789	7415.061373825381	7796.090224077584	8567.990578750996	7098.300007783393	8741.854440864292	7929.3429918632055	8553.938860589205	7817.209463634488	8366.183139746432	8455.381113042218	9117.740060532113	8044.473745328486	7337.762839638068	8082.465651257435
8446.733045027931	8241.867058880825	7399.443048791222	9437.313819949364	9056.94815166626	7096.652233061913	7724.303862860561	9262.199261505808	8695.380533212481	8649.682132818096	7504.417439442592	6608.0965436143215	7034.111464213678	7454.662547629978	8200.718340838634	6955.877090836932	7415.061373323664	7795.555628801576	8567.91586493481	7056.208739689301	8741.854440835916	7929.3429918632055	8553.932193383698	7817.208477166082	8366.183139746248	8455.38111304219	9113.292822591178	8044.47374532848	7337.140160974306	8082.465618727552
8446.733045027931	8241.867058880813	7399.443048791221	9437.313819949364	9056.947450880085	7093.9937341828745	7724.303862860561	9258.094948723923	8695.380510736306	8649.682132639842	7504.417437621424	6608.096543614232	7034.111464211335	7454.662547629978	8200.70596841208	6955.84350049957	7415.0613731358635	7795.501911848394	8567.914163913427	7042.772680082405	8741.85444083432	7929.3429918632055	8553.102130868258	7817.208434232191	8366.183139746032	8455.381113042182	9111.411910515271	8044.47374532848	7335.3579500833785	8082.462812209943
8446.733045027931	8241.867058880785	7399.443048791221	9437.313819949364	9056.942624956886	7093.855886651169	7724.30386286056	9258.08048387093	8695.380351913222	8649.68212548742	7504.417430508588	6608.096543614211	7034.11146419112	7454.662547629978	8200.705655981823	6955.835021741656	7415.061372452951	7795.497308802131	8567.91404621724	7041.089863759682	8741.854440832256	7929.3429918632055	8550.433282674736	7817.2083444212485	8366.183139745997	8455.381113042178	9111.031817111278	8044.473745328477	7335.263789255329	8082.445336418282
8446.733045027931	8241.867058880778	7399.443048791221	9437.313819949364	9056.942173708881	7093.839402615391	7724.30386286056	9258.072988248936	8695.37998000958	8649.68209604694	7504.414975280034	6608.096543614187	7034.1114641879985	7454.662547629978	8200.702981893672	6955.815319864131	7415.061371096199	7795.476906323916	8567.91048277073	7038.815401078838	8741.854440828669	7929.3429918632055	8548.724224572434	7817.208338588409	8366.183139745983	8455.381113042178	9110.870783725233	8044.473745328475	7302.8363744180515	8082.441420328623
8446.73304502793	8241.86705887863	7399.44304879122	9437.313819949364	9056.942163936585	7092.297136812143	7724.30386286056	9258.070422650222	8695.379770101266	8649.68207849301	7504.41468583585	6608.096543614134	7034.111464187733	7454.662547629978	8200.699691862825	6955.807055791687	7415.061356337503	7792.713692297691	8567.910045702061	7038.204496968717	8741.854440818212	7929.3429918632055	8548.694525843031	7817.208333032567	8366.183139744871	8455.381113042178	9110.870477908513	8044.473745328475	7264.8918487253195	8082.441341799035
8446.733045027919	8241.86705887863	7399.443048790821	9437.313819949364	9056.942016552654	7088.709947382025	7724.30386286056	9258.069751030092	8695.379701173177	8649.682049851977	7504.414684895867	6608.096543613765	7034.1114641875	7454.662547629978	8200.664509759245	6955.806479040076	7415.06135109221	7784.997996695328	8567.90498156995	7032.346140998516	8741.854440787509	7929.3429918632055	8548.691886840332	7817.208323938902	8366.183139733364	8455.381113042178	9110.867749083844	8044.473745328474	7200.195555932253	8082.441257890852
8446.733045027919	8241.867058878517	7399.443048788777	9437.313819949364	9056.941816943387	7064.582199491997	7724.30386286056	9258.062760638877	8695.379687186673	8649.682038574738	7504.414684799716	6608.096543613598	7034.111464187476	7454.662547629978	8200.659386963911	6955.806312208247	7415.061351065154	7775.691623963239	8567.89487042152	7029.857203873209	8741.854440500883	7929.3429918632055	8548.691881954888	7817.20832393849	8366.183139511932	8455.381113042176	9110.863827664936	8044.473745328474	7195.478187153218	8082.436512642162
8446.733045027919	8241.867058878372	7399.44304878803	9437.313819949364	9056.941757454446	7062.765838319104	7724.30386286056	9257.386653459176	8695.379686395903	8649.681919823366	7504.414684517257	6608.096543613063	7034.111464187469	7454.662547629978	8200.504926702568	6955.7983579636075	7415.061351021486	7773.399208448912	8567.869224007949	7027.776913391301	8741.854437662705	7929.3429918632055	8548.69080333064	7817.208323919555	8366.183139455965	8455.381113042176	9110.861244622145	8044.473745328474	7190.566031647369	8082.432542194535
8446.733045027919	8241.86705887807	7399.443048787765	9437.313819949364	9056.941720859868	7062.762255765952	7724.30386286056	9245.070227830125	8695.379685242278	8649.678778723572	7504.414684232548	6608.096543612484	7034.111464187468	7454.662547629978	8198.802757551748	6955.780622423065	7415.061351019696	7773.259746846064	8567.868999061942	7027.64401550081	8741.854436426474	7929.3429918632055	8548.690187316897	7817.208323895145	8366.183139455283	8455.38111304217	9110.85985626094	8044.473745328474	7188.96578048692	8082.4323173589155
8446.733045027919	8241.867058877993	7399.443048787746	9437.313819949364	9056.941704675552	7062.753594777205	7724.30386286056	9243.799830718126	8695.281220319255	8649.504130135507	7504.414681139473	6608.096543612364	7034.111464187468	7454.662547629978	8177.335360605749	6955.779081785519	7415.061351018655	7772.961575603695	8567.868132441821	7022.884899750954	8741.85443636719	7929.3429918632055	8548.68951276742	7817.208323890601	8366.183139455261	8455.38111303869	9110.858427584331	8044.473745328474	7186.820436428821	8082.432264065938
8446.733045027919	8241.867058877851	7399.443048787744	9437.313819949364	9056.941695960508	7062.738687384491	7724.30386286056	9243.77633346693	8687.572546654523	8649.494332875882	7504.414664124325	6608.096543612346	7034.111464187466	7454.662547629978	8177.108521018556	6955.750383849568	7415.06135101789	7772.770501581414	8567.867319762816	7000.2717226075165	8741.854436366699	7929.3429918632055	8548.688464834238	7817.208323885866	8366.183139455206	8455.381113035583	9110.858307143695	8044.473745328474	7186.217610416545	8082.432217733334
8446.733045027919	8241.867058873559	7399.443048787743	9437.313819949364	9056.941692455392	7062.727726389764	7724.30386286056	9243.61015911211	8684.038403736704	8649.486519281147	7504.414643060399	6608.096543612345	7034.111464187466	7454.662547629978	8177.101806807077	6955.750263888684	7415.061351016863	7772.579968197167	8567.867177435484	6997.416709678723	8741.854436364745	7929.3429918632055	8548.68650346776	7817.208323885499	8366.183139453333	8455.381113035572	9110.858304652385	8044.473745328474	7185.757493956247	8082.432145196833
8446.733045027915	8241.867058873426	7399.443048787742	9437.313819949364	9056.94169244705	7062.725351222662	7724.30386286056	9243.443662422524	8684.037839924862	8649.477197651719	7504.414630379	6608.096543612316	7034.111464187466	7454.662547629978	8177.095929309297	6955.7488930673835	7415.061351016509	7772.129399145857	8567.867115253244	6987.59032595063	8741.854436364076	7929.3429918632055	8548.683372561927	7817.208323884827	8366.183139447576	8455.381113035568	9110.85829113883	8044.473745328474	7185.7382138280245	8082.427727345558
8446.733045027913	8241.86705887334	7399.443048787742	9437.3138199489	9056.941692073246	7062.620313075599	7724.303862860559	9243.40422771448	8684.036678631037	8649.476983719644	7504.414499518088	6608.096543612294	7034.111464187466	7454.662547629978	8177.057934882109	6955.748571877528	7415.061351012066	7771.131244198442	8567.866859320377	6975.448854456573	8741.854436360416	7929.3429918632055	8548.682176979473	7817.208323884301	8366.183139436547	8455.381113035564	9110.858284848113	8044.473745328281	7185.660925157609	8082.419010970849
8446.733045027913	8241.86705887294	7399.443048787741	9437.31381993439	9056.941691845735	7061.950874022352	7724.303862860557	9243.375355075208	8678.455508560637	8649.47605397088	7504.414181061629	6608.096543612274	7034.111464187466	7454.662547629978	8174.577631658119	6955.74839738032	7415.061351003216	7770.1443164228795	8567.86662575055	6974.973551446255	8741.854436359841	7929.3429918632055	8548.68215819972	7817.208323884301	8366.18313937799	8455.381113035564	9110.85828146957	8044.473745327846	7185.2825174913705	8082.417455219679
8446.733045027913	8241.867058870977	7399.443048787574	9437.313807748184	9056.941691835134	7061.080868903122	7724.3038628605555	9243.3716504046	8676.372492468312	8649.475996770696	7504.413846077364	6608.096543612078	7034.111464187466	7454.662547629978	8164.41056270261	6955.748386698957	7415.061350943846	7769.958126224326	8567.865886912108	6974.8598468994605	8741.85443635783	7929.3429918632055	8548.682073358543	7817.208323884299	8366.183139323293	8455.381113035564	9110.858281404882	8044.473745327791	7184.903378828285	8082.417053881313
8446.733045027893	8241.867058870863	7399.443048787555	9437.31217306018	9056.941691771712	7060.557190465919	7724.303862859606	9243.345901413373	8674.512144419425	8649.47597504472	7504.413766251862	6608.096543610794	7034.111464187466	7454.662547629977	8164.409998972213	6955.748365066994	7415.0613508006645	7769.788458597981	8567.865384000808	6974.8174166430135	8741.854436316338	7929.3429918632055	8548.681282064252	7817.208323884254	8366.183139307048	8455.381113035564	9110.858281404859	8044.4737453277685	7184.896853736271	8082.4166591856665
8446.733045027115	8241.867058870846	7399.443048787549	9437.138232470417	9056.941691766173	7060.521208011109	7724.303862759374	9242.88414540686	8666.455495292157	8649.475971434158	7504.413764978733	6608.096543599273	7034.111464187466	7454.662547629303	8164.406886393452	6955.7483649351825	7415.06135077344	7769.698634856033	8567.865368415329	6974.203935037044	8741.854436177337	7929.3429918632055	8548.680906422484	7817.2083238842415	8366.183139126184	8455.381113035564	9110.858281355755	8044.473745327765	7184.854082535331	8082.416331993556
8446.733045026787	8241.867058870843	7399.443048787532	9432.52289846836	9056.941691765123	7060.483574733359	7724.303860794056	9242.801035551525	8657.207989721326	8649.475969080546	7504.413764599349	6608.096543593883	7034.1114641874565	7454.662547622097	8164.379131074735	6955.748364604366	7415.061350773169	7769.03744501532	8567.865367665458	6972.354094767385	8741.854436171054	7929.3429918632055	8548.680312220968	7817.208323884237	8366.183139079207	8455.38111303556	9110.85828135529	8044.473745327762	7184.850502120624	8082.415663502004
8446.733045026664	8241.867058870841	7399.443048787415	9372.126867250132	9056.941691764803	7060.457143253	7724.303682821824	9242.668966713927	8638.517274313965	8649.475966284357	7504.413764576771	6608.096543592461	7034.111464187354	7454.662547567948	8163.693267558084	6955.748364216452	7415.0613507731305	7768.986729089788	8567.865366431131	6968.916498884274	8741.8544361604	7929.3429918632055	8548.679515637778	7817.208323884233	8366.183139067522	8455.38111303556	9110.858281321867	8044.473745327758	7184.850370547433	8082.415489828466
8446.733045025874	8241.867058870826	7399.443048783287	9360.245128952156	9056.941691764323	7060.454236534955	7724.302685839712	9242.66250957704	8638.259799282896	8649.47595507152	7504.413764560396	6608.09654359241	7034.111464186246	7454.662547562995	8163.352474673504	6955.7483641133285	7415.06135077312	7768.885227977766	8567.865366321603	6965.396715982036	8741.854436158306	7929.3429918632055	8548.678473058066	7817.208323884232	8366.183139059696	8455.38111303556	9110.85828132155	8044.473745327758	7184.848774687573	8082.4072399247
8446.733045024564	8241.867058870812	7399.44304878325	9360.204431256821	9056.941691763832	7060.390879714094	7723.472571097878	9242.66234647889	8637.241592157967	8649.475866788782	7504.41376455609	6608.096543592371	7034.1114641862305	7454.66254756276	8163.238767266246	6955.748364112961	7415.0613507731005	7768.851421596906	8567.865365644531	6963.960134425257	8741.85443615826	7929.3429918632055	8548.674725022727	7817.208323884232	8366.183139040897	8455.38111303556	9110.858281320616	8044.473745327756	7184.8451391495155	8082.407208865389
8446.733045024554	8241.867058870805	7399.4430487832315	9360.094298541826	9056.941691763703	7060.3441454260455	7718.734042532248	9242.662332642078	8617.071975606472	8649.47549669827	7504.413764546809	6608.096543592273	7034.111464186225	7454.662547562759	8163.061451908564	6955.7483641125245	7415.061350773053	7768.811135289502	8567.865365258533	6945.762018590376	8741.85443615821	7929.3429918632055	8548.674489654491	7817.208323884232	8366.18313901325	8455.38111303556	9110.8582813199	8044.473745327756	7184.841703598948	8082.407160878927
8446.733045024508	8241.867058870785	7399.443048783226	9360.078021577334	9056.941691763699	7060.342949446433	7710.1245187295335	9242.662283621168	8607.80096622109	8649.475054357834	7504.413764521737	6608.096543592256	7034.111464186225	7454.662547562756	8162.979080143308	6955.748364112243	7415.061350773025	7768.805478571814	8567.865365168569	6941.284085640967	8741.854436158204	7929.3429918632055	8548.669985379685	7817.208323884232	8366.18313842098	8455.38111303556	9110.858281319453	8044.473745327756	7184.797000371398	8082.406671739164
8446.7330450165	8241.867058870703	7399.443048783226	9360.05601737813	9056.941691763685	7060.339387729231	7710.117381823345	9242.630405421354	8544.570459953993	8649.4750298025	7504.413764491251	6608.096543592248	7034.111464186225	7454.66254756275	8162.90083222609	6955.748364112235	7415.061350772931	7768.784061530987	8567.86536501525	6941.166164050897	8741.85443615819	7929.3429918632055	8547.986939567001	7817.208323884232	8366.183138142074	8455.38111303556	9110.858281317167	8044.473745327756	7184.782525759777	8082.406447534901
8446.733044995155	8241.867058869273	7399.443048783223	9360.052575253012	9056.941691763674	7060.339233847744	7710.1095415468235	9242.113170999966	8447.597493327663	8649.475026925407	7504.41376446413	6608.096543592159	7034.111464186224	7454.66254756275	8162.89851587049	6955.748364112234	7415.061350772835	7768.714656606254	8567.865364148354	6940.752249044051	8741.854436158175	7929.3429918632055	8547.692230245983	7817.208323884229	8366.18313593294	8455.38111303556	9110.858281317021	8044.473745327756	7184.7824092616665	8082.406174798852
8446.733044803768	8241.867058844684	7399.443048783117	9360.051785931457	9056.941691763672	7060.3390396836985	7710.102888793305	9242.06450656298	8438.544094292278	8649.474986115478	7504.413764425326	6608.096543591712	7034.111464186222	7454.66254756275	8162.896923364351	6955.748364112232	7415.06135077083	7768.634362844684	8567.86536390924	6940.599639236705	8741.85443615817	7929.3429918632055	8547.664634889192	7817.208323883918	8366.183032933357	8455.38111303556	9110.858281317021	8044.473745327756	7184.772983383749	8082.403982073788
8446.733044265791	8241.867058832717	7399.443048782392	9360.051700086147	9056.941691763672	7060.33894437768	7709.71406703833	9242.01826066448	8353.214401912292	8649.47497765747	7504.413764412353	6608.096543591608	7034.111464186086	7454.66254756275	8162.882199239793	6955.748364112226	7415.06135076842	7768.548781213544	8567.865363886533	6940.15307098163	8741.854436158168	7929.3429918632055	8547.656472374669	7817.208323880266	8366.182273069455	8455.38111303556	9110.858281317007	8044.473745327756	7184.771025612552	8082.4038638503835
8446.733040333322	8241.867058832584	7399.443048781531	9360.051640664864	9056.941691763672	7060.33893733436	7705.612524980252	9241.602431944288	8324.799362744092	8649.47497333758	7504.4137644096445	6608.096543591604	7034.111464184967	7454.662547562749	8162.805446105817	6955.748364112215	7415.061350762584	7768.524856170776	8567.865363884766	6940.144348855695	8741.854436158163	7929.3429918632055	8547.494683389197	7817.20832312035	8366.182218038142	8455.381113035544	9110.858281317007	8044.473745327756	7184.752775710942	8082.403839458125
8446.733034463872	8241.86705883258	7399.443048781012	9360.051581886168	9056.941691763672	7060.338765892888	7694.7351992280155	9236.940528467469	8306.011495946386	8649.474972471098	7504.413764409378	6608.096543591598	7034.111464182718	7454.66254756271	8162.656235805759	6955.748364112214	7415.061350753879	7768.510907550603	8567.86536388428	6940.119081439444	8741.854436158063	7929.3429918632055	8547.381618827942	7817.207968136998	8366.182212261461	8455.381113035244	9110.858281317007	8044.473745327756	7184.7342753883495	8082.403471809643
8446.733032745731	8241.867058832533	7399.443048779051	9360.051579747636	9056.941691763672	7060.338730835351	7692.684522152247	9231.966784576281	8295.89156134024	8649.474972459811	7504.4137644092425	6608.096543591532	7034.111464182615	7454.662547560719	8162.6294167101405	6955.748364112208	7415.061350752325	7768.497710396146	8567.865363884142	6940.012312230694	8741.854436157177	7929.3429918632055	8546.373113575732	7817.202351271714	8366.182150333587	8455.381113033978	9110.858281317007	8044.473745327756	7184.733946710653	8082.402293900502
8446.733032531221	8241.867058832471	7399.443048778714	9360.051579083409	9056.941691763672	7060.338690588787	7689.265042229327	9218.302018084301	8272.111079679626	8649.47497245241	7504.413764409155	6608.096543590892	7034.111464177695	7454.662547560704	8162.629104877961	6955.74836411216	7415.061350752159	7768.477671288516	8567.865363884	6939.340603663191	8741.85443615671	7929.3429918632055	8520.682974391882	7817.172832855048	8366.18193141281	8455.381113029433	9110.858281317007	8044.473745327756	7184.733894479732	8082.402040261472
8446.73303248209	8241.867058831998	7399.443048776197	9360.051578981627	9056.941691763672	7060.3386836347845	7681.012260570744	9217.88956143758	8253.238716246207	8649.47497245204	7504.4137644085895	6608.096543588853	7034.111464160736	7454.662547560699	8162.629070532849	6955.748364112105	7415.061350752001	7768.415297309169	8567.865363883986	6939.17993659597	8741.85443615587	7929.3429918632055	8493.805073025198	7816.98160795947	8366.181899382973	8455.38111302943	9110.858281317007	8044.473745327756	7184.733852727896	8082.401878314953
8446.73303247762	8241.86705882591	7399.4430487745585	9360.05157894328	9056.941691763672	7060.338642752331	7679.925469395246	9215.17290376404	8251.753610060045	8649.474972442948	7504.41376440817	6608.096543585578	7034.111463846436	7454.66254756069	8162.5178120822775	6955.748364112076	7415.061350751727	7768.396540107704	8567.865363883971	6938.835400606312	8741.854436154663	7929.3429918632055	8487.372130969878	7816.981394439557	8366.181891220785	8455.38111302943	9110.858281316752	8044.473745327756	7184.733748500257	8082.384205824468
8446.733032464643	8241.867058822798	7399.443048746249	9360.05157891802	9056.941691763672	7060.338642382563	7664.288415284618	9201.222676688258	8242.00926119084	8649.474972442087	7504.4137644081675	6608.096543583349	7034.11146384012	7454.662547560678	8160.469563012981	6955.748364112059	7415.06135074969	7768.37950511012	8567.86536388397	6926.240432537534	8741.85443614594	7929.3429918632055	8465.176466151643	7816.981375194543	8366.181889985442	8455.381113026786	9110.858281314231	8044.473745327756	7184.7337292959455	8082.351129618336
8446.733032463191	8241.867058822572	7399.443048722082	9360.05157890896	9056.941691763672	7060.338637094531	7651.872220031886	9197.551090922065	8241.11487749896	8649.474972442078	7504.41376440814	6608.096543579917	7034.111463838965	7454.66254756066	8156.116666960972	6955.74836411204	7415.061350661013	7768.34215418999	8567.865363883959	6923.13052673481	8741.854436127789	7929.3429918632055	8460.875427358136	7816.98137445712	8366.181866954757	8455.38111302608	9110.858281308045	8044.473745327424	7184.733720821681	8082.350113085148
8446.733032462158	8241.867058822274	7399.443048690811	9360.051578908562	9056.941691763672	7060.338636972152	7627.481210265576	9173.488417399927	8238.204520254949	8649.474972442007	7504.413764408074	6608.096543579496	7034.111463838354	7454.662547560636	8155.709086516232	6955.74836411204	7415.061350619422	7768.3405112276	8567.865363883946	6922.95280034913	8741.85443612519	7929.3429918632055	8458.35414042401	7816.981374282221	8366.181591245731	8455.38111302599	9110.858281294088	8044.473745257453	7184.733720048577	8082.349450021844
8446.733032462154	8241.867058822236	7399.44304867697	9360.05157890825	9056.941691763672	7060.338636959917	7624.756950049292	9161.794089772407	8231.268303032391	8649.47497244192	7504.41376440802	6608.096543579367	7034.111463835719	7454.662547560631	8153.82777547068	6955.74836411204	7415.061350613415	7768.3404508392605	8567.865363883935	6922.9403737009525	8741.854436108184	7929.3429918632055	8457.552262993857	7816.981374268588	8366.181532526192	8455.381113025614	9110.858280446475	8044.473745102567	7184.733715059402	8082.2869264689825
8446.733032461885	8241.86705882207	7399.443048675861	9360.051578908211	9056.941691763672	7060.3386368191195	7611.67345032127	9155.235094157588	8198.74210674762	8649.474972441909	7504.413764408006	6608.096543579193	7034.111463545531	7454.662547560583	8147.028944870551	6955.74836411204	7415.0613506127565	7768.340450122207	8567.86536388393	6922.902268903674	8741.85443610399	7929.3429918632055	8455.47603828744	7816.981374267704	8366.180697374486	8455.381113022035	9110.858270229222	8044.473745088283	7184.73371302677	8081.953734660531
8446.733032461758	8241.86705882179	7399.443048675837	9360.051578908078	9056.941691763672	7060.338636746247	7581.517444869809	9152.57833161851	8198.351074516648	8649.474972441909	7504.413764408	6608.096543578964	7034.111463211854	7454.662547560525	8146.905705968685	6955.748364112013	7415.061350612067	7768.340437507242	8567.86536388392	6922.89109274137	8741.854436056974	7929.3429918632055	8450.135325627149	7816.981374267554	8366.180532765822	8455.381112995137	9110.855739483983	8044.473745088021	7184.733713015307	8080.337192245
8446.733032461714	8241.867058820924	7399.443048675836	9360.051578907918	9056.941691763672	7060.338636721337	7559.268502299505	9151.727887000543	8197.76914248777	8649.474972441907	7504.413764407978	6608.096543577491	7034.111463211701	7454.662547560516	8146.82183261902	6955.7483641118415	7415.061350606936	7768.340436333285	8567.86536388392	6922.857044524395	8741.854436008223	7929.3429918632055	8435.346591347214	7816.981374267256	8366.180087337181	8455.38111298033	9110.666344665193	8044.473745087842	7184.733706399242	8066.6049983992825
8446.73303246153	8241.867058819988	7399.443048675835	9360.051578907909	9056.941691763672	7060.338636689082	7538.538142795965	9133.50748158805	8196.444009602958	8649.474972441905	7504.413764407978	6608.096543577444	7034.111463211056	7454.6625475605115	8146.818738033899	6955.74836411156	7415.0613505936	7768.340436170412	8567.86536388392	6922.855456391969	8741.854435961988	7929.3429918632055	8429.069196284703	7816.981374267249	8366.177902117153	8455.381112980329	9108.555323981509	8044.473745087806	7184.7337050102	8065.001082700416
8446.73303246147	8241.867058819853	7399.443048675834	9360.051578907909	9056.941691763672	7060.338636532833	7523.308731434828	9124.731630520628	8196.418201409906	8649.474972441905	7504.413764407976	6608.096543577412	7034.111463211012	7454.662547560503	8146.814852339127	6955.7483641114795	7415.061350542718	7768.340436066287	8567.86536388392	6922.851532818337	8741.85443544505	7929.3429918632055	8428.58726792458	7816.981374267247	8366.077771675045	8455.38111298011	9087.808690032289	8044.473745087799	7184.733704021379	8061.246801175918
8446.733032461445	8241.867058819782	7399.443048675834	9360.051578907909	9056.941691763672	7060.338636169577	7522.002346574017	9122.474615402058	8196.414514691514	8649.474972441905	7504.413764407592	6608.09654357739	7034.111463204445	7454.662547560488	8146.618472618749	6955.748364111474	7415.061350536481	7768.340436065017	8567.86536388392	6922.849355886121	8741.854434732628	7929.3429918632055	8428.532589116656	7816.981374267246	8362.914910240044	8455.381112978437	8878.438813900306	8044.473745087799	7184.733702235228	8058.641882965088
8446.733032461441	8241.867058819618	7399.443048675834	9360.051578907909	9056.941691763672	7060.338636160907	7520.468914675347	9122.106421210665	8196.304252205904	8649.474972441905	7504.413764402134	6608.0965435773505	7034.111463120278	7454.662547560462	8099.162552931315	6955.748364111474	7415.061350529435	7768.340436063337	8567.86536388392	6922.849345340721	8741.854434616245	7929.3429918632055	8428.512776443167	7816.981374267246	8355.38956586778	8455.38111296569	8814.778153644049	8044.473745087799	7184.733698825906	8053.451494011751
8446.733032461441	8241.867058819604	7399.4430486753745	9360.051578907909	9056.94169176367	7060.338636158827	7520.047214242358	9122.019760003373	8195.480575932263	8649.474972441905	7504.413764395167	6608.096543577341	7034.111462749635	7454.66254754786	8098.783545091481	6955.748364111474	7415.061350511612	7768.340436063295	8567.86536388392	6922.849345009881	8741.854434600977	7929.3429918632055	8428.321376047194	7816.981374267246	8353.661928387159	8455.381112682924	8774.835821882056	8044.473745087798	7184.733680133529	8052.3447102937425
8446.733032461441	8241.86705881958	7399.443048661908	9360.051578907909	9056.94169176367	7060.338636153721	7519.467364922331	9122.012715794152	8195.386831525997	8649.474972441905	7504.413764393854	6608.096543577228	7034.1114602577945	7454.66254754786	8097.276462399001	6955.748364111474	7415.0613505112715	7768.340436063293	8567.86536388392	6922.849000568764	8741.854434582034	7929.3429918632055	8428.272807682417	7816.981374267246	8353.447357465255	8455.381112153551	8774.768819106937	8044.473745087798	7184.733678910166	8051.205793918963
8446.733032461441	8241.867058819547	7399.443048517233	9360.051578907909	9056.94169176367	7060.338636148161	7519.257000912998	9122.008130742342	8195.186990844313	8649.474972441905	7504.413764393796	6608.096543576061	7034.111456742284	7454.662547547847	8095.03610050285	6955.748364111474	7415.061350510998	7768.340436063292	8567.86536388392	6922.848959980789	8741.85443457438	7929.3429918632055	8428.229893249627	7816.981374267246	8353.446551409086	8455.381112077577	8774.618177869714	8044.4737450877865	7184.733678083686	8049.84942440176
8446.733032461441	8241.86705881954	7399.443048401872	9360.051578907909	9056.94169176367	7060.338636137542	7517.844918696634	9122.004959920676	8195.019414802699	8649.474972441905	7504.413764393698	6608.09654357068	7034.11144338074	7454.662547547839	8094.742901964366	6955.748364111474	7415.061350510021	7768.340436063291	8567.86536388392	6922.848922823847	8741.854434566189	7929.3429918632055	8428.203603292539	7816.981374267245	8353.444349780719	8455.381111923129	8774.613787586091	8044.4737450877465	7184.73367712995	8047.515674616535
8446.733032461441	8241.867058819538	7399.443048400002	9360.051578907909	9056.94169176367	7060.338636108966	7514.066758539507	9122.000766151943	8195.002195678688	8649.474972441905	7504.41376439293	6608.096543570659	7034.111439086245	7454.662547547807	8094.683965726512	6955.748364111474	7415.06135050989	7768.340436063263	8567.86536388392	6922.848917947729	8741.854434566143	7929.3429918632055	8428.1970731279	7816.981374267243	8353.442106317707	8455.381111658826	8774.61357221418	8044.47374508774	7184.733670403658	8025.853351982547
8446.733032461441	8241.867058819538	7399.4430483999895	9360.051578907909	9056.94169176367	7060.338636105733	7511.808785617401	9121.970311246736	8194.987745714516	8649.474972441883	7504.413764389998	6608.096543570644	7034.1114351754995	7454.662547547145	8094.522002565066	6955.748364111474	7415.061350508836	7768.340436063023	8567.865363883917	6922.848917947729	8741.854434566136	7929.3429918632055	8428.180055799352	7816.981374267243	8353.432359696933	8455.381109808553	8774.613566946151	8044.47374508774	7184.733670340608	8023.42256613794
8446.733032461441	8241.867058819538	7399.443048399974	9360.051578907909	9056.94169176367	7060.338636074411	7511.558844061505	9121.941022530511	8194.915093122285	8649.474972437472	7504.413764380967	6608.0965435706385	7034.111352036804	7454.662547539976	8091.417062662119	6955.748364111474	7415.061350508348	7768.340436062977	8567.865363883673	6922.848917890213	8741.854434566136	7929.3429918632055	8428.177110533863	7816.981374267243	8353.399662203821	8455.38107682548	8774.613566104776	8044.473745087739	7184.733670289546	8023.412283892431
8446.733032461441	8241.867058819535	7399.443048399969	9360.051578907909	9056.94169176367	7060.338636068201	7511.462426320783	9121.658867635682	8194.755067239641	8649.474972209544	7504.413764380726	6608.096543570634	7034.111327137675	7454.662547319975	8082.3785592941285	6955.748364111474	7415.06135050834	7768.340436062976	8567.865363883473	6922.84891785404	8741.854434566136	7929.3429918632055	8428.176189461321	7816.981374267243	8353.360030231259	8455.380983743802	8774.613565557187	8044.473745087736	7184.733669855019	8023.411714171928
8446.733032461441	8241.867058819367	7399.443048399967	9360.051578907909	9056.94169176367	7060.338636068144	7511.049839491565	9120.384103718376	8194.729719143388	8649.474965845371	7504.413764372667	6608.096543570634	7034.111258069947	7454.662229034381	8081.982448203268	6955.748364111455	7415.061350508305	7768.34043606297	8567.865363883342	6922.848917852447	8741.854434566134	7929.3429918632055	8428.171859185242	7816.981374267243	8353.289824131321	8455.380981861637	8774.6135654416	8044.473745087691	7184.7336673951295	8023.396625083076
8446.733032461438	8241.867058819244	7399.443048399967	9360.051578907909	9056.94169176367	7060.338636068048	7510.938168076313	9120.041564864558	8194.713549565156	8649.474833922388	7504.413764337059	6608.096543570634	7034.110353820504	7454.661657477504	8078.441545577615	6955.748364105955	7415.061350508244	7768.340436062961	8567.865363883036	6922.848917840285	8741.854434566134	7929.3429918632055	8428.170102800097	7816.981374267243	8352.772475290609	8455.380981861637	8774.613565415504	8044.473745087503	7184.733666717005	8023.396503845091
8446.733032461427	8241.867058819244	7399.443048399967	9360.051578907909	9056.94169176367	7060.33863606804	7510.869092121142	9119.5150387775	8194.62974829703	8649.474821370346	7504.413764319403	6608.096543570633	7034.107135364679	7454.65968659125	8073.971745027091	6955.748364063418	7415.061350508212	7768.3404360629465	8567.865363882716	6922.848917827582	8741.854434566134	7929.3429918632055	8428.16759380155	7816.981374267243	8350.869683485305	8455.380981796947	8774.613565336422	8044.4737450869825	7184.733666578066	8023.3898126080085
8446.73303246142	8241.86705881924	7399.443048399964	9360.051578907909	9056.94169176367	7060.338636068024	7510.859880740559	9119.343108403076	8194.473844718039	8649.47481485292	7504.413764312019	6608.096543570628	7034.106998568093	7454.659685738953	8068.231078357491	6955.748364061685	7415.0613505082	7768.3404360628265	8567.865363881894	6922.848917827277	8741.854434566134	7929.3429918632055	8428.16742278108	7816.981374267243	8348.129213094897	8455.380981603439	8774.613565175696	8044.473745086928	7184.733665844308	8023.374405472972
8446.73303246142	8241.867058819225	7399.443048399957	9360.051578907909	9056.94169176367	7060.338636068008	7510.857253945552	9119.316115802034	8194.473508741741	8649.474814763005	7504.413764159364	6608.096543570627	7034.106951468224	7454.659685691504	8055.325989813195	6955.748364061115	7415.0613505082	7768.340436062034	8567.865363880213	6922.848917826641	8741.854434566134	7929.3429918632055	8428.16737428066	7816.981374267243	8347.933590320788	8455.380981286948	8774.613559848356	8044.473745086808	7184.733663881116	8023.32516899419
8446.73303246142	8241.86705881922	7399.443048399921	9360.051578907909	9056.94169176367	7060.338636067986	7510.8547662074725	9119.21373133437	8194.471081383941	8649.474814754169	7504.413764137524	6608.096543570627	7034.106947284127	7454.659685674293	7992.376162687343	6955.748364061098	7415.061350508196	7768.340436047126	8567.865363857916	6922.84891782193	8741.854434566134	7929.3429918632055	8428.167330586359	7816.981374267243	8347.877258005334	8455.380979871858	8774.61346531269	8044.473745086802	7184.733663824565	8023.304315001439
8446.733032461416	8241.86705881922	7399.443048399708	9360.051578907909	9056.94169176367	7060.338636067921	7510.854231278641	9119.1620770775	8194.470333830446	8649.474814754167	7504.413764053469	6608.096543570627	7034.106944498537	7454.65968567417	7966.9125242064465	6955.748364061093	7415.061350508186	7768.340435954358	8567.865363846166	6922.848917819114	8741.854434566134	7929.3429918632055	8428.167265202705	7816.981374267148	8346.901800565392	8455.38095591827	8774.613458784617	8044.473745086798	7184.733663621564	8023.300274552595
8446.733032461416	8241.867058819216	7399.443048395244	9360.051578907909	9056.941691763659	7060.338636067907	7510.85423022869	9119.11163638638	8194.466491149125	8649.474814754163	7504.413764035127	6608.096543570627	7034.106937019419	7454.659685674119	7961.230414788157	6955.748364061083	7415.061350508186	7768.340435950738	8567.865363845753	6922.848917818169	8741.854434566134	7929.3429918632055	8428.167241410825	7816.981374261165	8340.718353229904	8455.380952639927	8774.613456261857	8044.473745086798	7184.733663545556	8023.294311023873
8446.733032461416	8241.867058819207	7399.443048390593	9360.051578907909	9056.941691763277	7060.338636067907	7510.854230035035	9119.084729775263	8194.466166159953	8649.474814754163	7504.413764033933	6608.096543570627	7034.1069347001985	7454.659685674111	7947.658819932663	6955.748364061083	7415.061350508177	7768.340435948941	8567.86536384575	6922.848917817849	8741.854434566132	7929.3429918632055	8428.167230214443	7816.981373440907	8335.819177598072	8455.380949193277	8774.613449960558	8044.473745086798	7184.733663540655	8023.289309704668
8446.733032461416	8241.867058819202	7399.4430483898195	9360.051578907909	9056.94168894126	7060.338636067907	7510.854229438263	9117.996314118918	8194.465902950085	8649.474814754163	7504.413763460547	6608.096543570249	7034.106932536768	7454.659685674057	7939.560915762763	6955.748364061083	7415.061350507964	7768.340435934812	8567.8653638457	6922.848917817286	8741.854434566132	7929.3429918632055	8428.167230123952	7816.981369617005	8335.803392884463	8455.380942714219	8774.613440090343	8044.473745086798	7184.733663540461	8023.223808965017
8446.733032461416	8241.867058819193	7399.443048389813	9360.051578907909	9056.941527259882	7060.338636067907	7510.85421903234	9117.118006583994	8194.464670089035	8649.474814754163	7504.41376285245	6608.096543568615	7034.106321602843	7454.659685674026	7937.235971494374	6955.748364061083	7415.061350507577	7768.340435932644	8567.8653638454	6922.848917817104	8741.854434566132	7929.3429918632055	8428.167230066912	7816.9813683688735	8335.667654825571	8455.380906722956	8774.61319827722	8044.473745086798	7184.733663540197	8022.925422428135
8446.733032461416	8241.867058819098	7399.443048389812	9360.051578907909	9056.897524092088	7060.338636067907	7510.854196470536	9117.038278809872	8194.462447239039	8649.474814754163	7504.413760516101	6608.09654355386	7034.105976572404	7454.6596856735305	7936.942302518696	6955.748364061083	7415.061350507061	7768.3404358699545	8567.865363845383	6922.848917817071	8741.854434566132	7929.3429918632055	8428.167230057643	7816.9813683688235	8333.70756899586	8455.380905152488	8774.609067082394	8044.473745086798	7184.733663540184	8021.698055772265
8446.733032461092	8241.867058818776	7399.44304838981	9360.051578907909	9056.453405877153	7060.338636067906	7510.854189861186	9117.027554553046	8194.462420325812	8649.474814754163	7504.4137603640165	6608.096542910741	7034.105962759242	7454.659685673019	7933.525424986922	6955.748364061083	7415.061350507061	7768.340435698159	8567.865363839417	6922.848917817045	8741.854434566132	7929.3429918632055	8428.167230055973	7816.98136836882	8326.545209240929	8455.380900326654	8774.608413491876	8044.473745086798	7184.7336635401825	8021.679187366812
8446.733025101277	8241.867058810774	7399.443048389808	9360.051578907909	9052.247346341475	7060.338636067906	7510.854187184375	9117.027290981898	8194.462400211189	8649.474814754161	7504.4137602938135	6608.096542427364	7034.105955699605	7454.659685673015	7924.426675500388	6955.748364061083	7415.061350507061	7768.340435674163	8567.865363833469	6922.848917817042	8741.854434566132	7929.3429918632055	8428.167230055577	7816.981368368817	8325.521071622867	8455.380841806158	8774.60783468109	8044.473745086798	7184.733663540181	8021.6434575228295
8446.733022663782	8241.867058802403	7399.443048389808	9360.051578907909	9041.357765418521	7060.338636067904	7510.8541865981115	9117.027085806803	8194.462395265644	8649.474814754161	7504.41376029136	6608.096542426001	7034.105942001724	7454.659685672999	7885.659784950829	6955.748364061032	7415.061350507052	7768.34043564143	8567.865363829354	6922.848917817042	8741.854434566132	7929.3429918632055	8428.167230054692	7816.981368368817	8325.484931287396	8455.380839323949	8774.606903473185	8044.473745086798	7184.733663539974	8021.588955012691
8446.733022663077	8241.86705879494	7399.443048389808	9360.051578907909	8925.624644280779	7060.338636067902	7510.854186294572	9117.026978044622	8194.46238524871	8649.474814754161	7504.413760272676	6608.096542425999	7034.105930285018	7454.659685672991	7775.710486366267	6955.748364060128	7415.061350507034	7768.340435456119	8567.865363821822	6922.848917817042	8741.854434566125	7929.3429918632055	8428.167230054241	7816.981368368815	8325.283337163488	8455.380827683419	8774.606859334765	8044.473745086798	7184.7336635163065	8021.585355804109
8446.73302263501	8241.867058792737	7399.443048389808	9360.051578907909	8924.671405550842	7060.3386360679015	7510.854186282263	9117.026757523321	8194.460610070151	8649.474814754161	7504.413760257568	6608.096542425993	7034.105923628946	7454.659685672991	7770.568194779662	6955.748364051451	7415.061350507013	7768.3404350753335	8567.865363817786	6922.848917817041	8741.85443456611	7929.3429918632055	8428.167230054216	7816.981368368815	8324.731810243575	8455.380806122957	8774.606850204404	8044.473745086788	7184.733663364721	8021.577910531059
8446.733022612492	8241.867058776672	7399.443048389808	9360.051578907909	8924.622966381194	7060.3386360679015	7510.854186282262	9117.026649828844	8194.460326655517	8649.474814754161	7504.413760257068	6608.096542425993	7034.10591096353	7454.659685672991	7770.097401870358	6955.748364051409	7415.061350506961	7768.340434984965	8567.865363797897	6922.848917817034	8741.85443456611	7929.3429918632055	8428.167230054209	7816.981368368815	8324.192961063305	8455.380798933991	8774.606823546055	8044.473745085229	7184.73366330922	8021.573737359182
8446.733022605964	8241.867058773958	7399.443048389808	9360.051578907909	8924.622966381194	7060.3386360679015	7510.854186281993	9117.02663513086	8194.460287636746	8649.474814754161	7504.4137602561495	6608.096542425993	7034.105886365927	7454.659685672971	7769.955667567598	6955.748364051365	7415.061350506792	7768.340434861693	8567.86536379422	6922.848917817034	8741.85443456611	7929.3429918632055	8428.167230054125	7816.981368368815	8323.520348417733	8455.380769709565	8774.606815797291	8044.473745015109	7184.733663238592	8021.572074477284
8446.733022602331	8241.86705877355	7399.443048389808	9360.051578907909	8924.622966309209	7060.338636067895	7510.854186280925	9117.026625241002	8194.460248353178	8649.474814754161	7504.413760255899	6608.096542425993	7034.105692497186	7454.659685671767	7768.136383677597	6955.748364051361	7415.06135050599	7768.340434511497	8567.865363792933	6922.848917817034	8741.854434566096	7929.3429918632055	8428.16723005411	7816.981368368815	8323.044829355395	8455.380747128196	8774.606804522959	8044.473740193405	7184.733663101214	8021.572026332653
8446.733022602306	8241.867058773496	7399.443048389806	9360.051578907909	8924.622966043524	7060.3386360678105	7510.854186279981	9117.026615365658	8194.460127365684	8649.474814754161	7504.413760255002	6608.096542425787	7034.105661194016	7454.6596856682045	7767.893219770931	6955.748364051341	7415.061350502738	7768.340434133097	8567.86536379209	6922.848917817034	8741.854434565867	7929.3429918632055	8428.16723005411	7816.981368368483	8322.073798810194	8455.38073754663	8774.60679928202	8044.473695989749	7184.733663073891	8021.572004514711
8446.733022602239	8241.867058773372	7399.443048389805	9360.051578907909	8924.622849153438	7060.338636063727	7510.854186279746	9117.026615365658	8194.460011804596	8649.474814754161	7504.413760254986	6608.096542423102	7034.105644031431	7454.659685668005	7767.360211340879	6955.748364051178	7415.061350500446	7768.34043102693	8567.865363791383	6922.848917817032	8741.85443456563	7929.3429918632055	8428.16723005411	7816.981368368337	8314.620319781632	8455.380730171844	8774.60679887859	8044.473651400166	7184.733663068088	8021.572004198052
8446.733022602208	8241.867058773367	7399.443048389792	9360.051578907909	8924.620018048445	7060.338636063498	7510.854186279499	9117.0266152808	8194.459334237305	8649.474814754161	7504.41376025498	6608.096542263529	7034.1056197950475	7454.659685667971	7767.0893501554765	6955.748364050829	7415.061350499922	7768.340427004323	8567.865363790923	6922.848917817026	8741.854434565612	7929.3429918632055	8428.167230054107	7816.981368368331	8312.98811304447	8455.380627516144	8774.606798782723	8044.473651300501	7184.733663042216	8021.572002130668
8446.733022602042	8241.867058773361	7399.44304838979	9360.051578907909	8924.616425148204	7060.338636063384	7510.8541862793545	9117.026615195275	8193.20792228319	8649.474814754161	7504.413760254966	6608.096534148357	7034.105610715556	7454.659685667971	7762.465532069794	6955.748364049825	7415.0613504998	7768.340426015098	8567.865363790414	6922.848917804493	8741.854434565605	7929.3429918632055	8428.1672300541	7816.981368368325	8312.93051400106	8455.377822519516	8774.606798744873	8044.473651289177	7184.733663036466	8021.571998335694
8446.733022599707	8241.867058773358	7399.44304838979	9360.051578907909	8924.542916721313	7060.338636063231	7510.854186279352	9117.026615137227	8183.739022124294	8649.474814754161	7504.413760254966	6608.096533337577	7034.105609832093	7454.659685667969	7762.148108065402	6955.748364049016	7415.0613504997855	7768.340426014001	8567.865363790064	6922.848917223538	8741.854434565605	7929.3429918632055	8428.167230054096	7816.981368368324	8312.718124028554	8455.358876870083	8774.60679873822	8044.473651289138	7184.733663035502	8021.571998187515
8446.73302259624	8241.867058773358	7399.44304838979	9360.051578907909	8924.539413470942	7060.3386360622435	7510.854186279352	9117.02661513373	8183.012785923154	8649.474814754161	7504.413760254966	6608.096533046922	7034.105609441566	7454.659685667966	7762.049452501036	6955.748364036163	7415.0613504997855	7768.340426013488	8567.865363789992	6922.848902978178	8741.854434565605	7929.3429918632055	8428.167230054096	7816.981368368321	8312.608255081825	8455.347582687922	8774.606798704754	8044.473651289085	7184.73366303543	8021.5719976033415
8446.73302259513	8241.867058773358	7399.443048389697	9360.051578907909	8924.536227171431	7060.3386360594095	7510.854186279349	9117.02661513348	8182.981042309894	8649.474814754161	7504.413760254965	6608.096532971942	7034.105607499938	7454.659685667955	7762.0460453176875	6955.748364034608	7415.0613504997555	7768.340425997545	8567.865363789933	6922.847829315136	8741.854434565605	7929.3429918632055	8428.167230054096	7816.981368368321	8312.56824700558	8455.292770048834	8774.606798692486	8044.473651289081	7184.733663035155	8021.571994256295
8446.733022589693	8241.867058773358	7399.443048385287	9360.051578907909	8924.536221270697	7060.338636042251	7510.854186279348	9117.026615125655	8182.973773503142	8649.474814754161	7504.4137602549645	6608.096532969142	7034.105568453479	7454.659685667889	7761.996860222834	6955.748364034292	7415.061350499636	7768.340425960036	8567.865363789864	6921.915794236258	8741.854434565605	7929.3429918632055	8428.167230054096	7816.98136836832	8312.174932040005	8455.139651622336	8774.606798692459	8044.473651289081	7184.7336630347	8021.571988803012
8446.733022573822	8241.867058773358	7399.443048376688	9360.051578907909	8924.532337299514	7060.3386359955375	7510.854186279345	9117.026615125655	8182.973772826299	8649.474814754161	7504.413760254958	6608.096532969104	7034.105338865526	7454.659685667743	7761.99026940144	6955.7483640317	7415.061350499559	7768.3404257723005	8567.86536378986	6713.371781536355	8741.854434565535	7929.3429918632055	8428.167230054096	7816.981368368317	8312.167713480721	8454.332356037692	8774.606798691653	8044.473651289081	7184.733663034438	8021.571988521426
8446.733022549332	8241.867058773358	7399.443048376658	9360.051578907909	8924.513594122387	7060.338635992902	7510.854186279345	9117.026615125655	8182.973772645141	8649.474814754161	7504.413760254902	6608.096532969052	7034.105332316895	7454.659685667642	7761.941210171869	6955.748364022256	7415.0613504994035	7768.340425767006	8567.865363789855	6575.430791060273	8741.854434414628	7929.3429918632055	8428.167230054096	7816.981368368317	8311.030784645161	8453.202390011575	8774.606798691651	8044.473651289078	7184.733663034433	8021.571984299155
8446.733022495446	8241.867058773358	7399.443048376629	9360.051578907909	8922.471458197231	7060.3386359928445	7510.854186279345	9117.026615125615	8182.973772645084	8649.474814754161	7504.413760253207	6608.096532969022	7034.105332117845	7454.659685667641	7761.168467220698	6955.748364008817	7415.061350499347	7768.3404257513885	8567.86536378985	6569.161914905546	8741.854425725265	7929.3429918632055	8428.167230054096	7816.981368368317	8304.462964647797	8453.161150663509	8774.60679869148	8044.473651289078	7184.733663034423	8021.571982479603
8446.733021898424	8241.867058773358	7399.443048376625	9360.051578907909	8919.53527576508	7060.338635992838	7510.854186279345	9117.026615125586	8182.97364200126	8649.474814754161	7504.413760252848	6608.096532968924	7034.105332106783	7454.659685667639	7747.303923368349	6955.748364007806	7415.061350499288	7768.340425748599	8567.86536378985	6568.917454861642	8741.854425465615	7929.3429918632055	8428.167230054096	7816.981368368317	8269.329573890886	8453.15578280796	8774.606798691366	8044.473651289078	7184.733663034415	8021.571981671779
8446.73301730544	8241.867058773358	7399.443048376625	9360.051578907909	8919.29643393002	7060.338635992834	7510.854186279345	9117.026615125562	8182.973549965202	8649.474814754161	7504.413760251249	6608.096532966465	7034.105332106526	7454.659685667631	7747.300101997851	6955.748364007582	7415.06135049927	7768.340425744815	8567.86536378985	6568.664094108104	8741.85442539563	7929.3429918632055	8428.167230054096	7816.981368368317	8269.32895979624	8453.137706995214	8774.606798691264	8044.473651289077	7184.733663034402	8021.571981615962
8446.73299437404	8241.867058773358	7399.443048376624	9360.051578907909	8918.507783705787	7060.338635992803	7510.854186279345	9117.026615125546	8182.973228870268	8649.474814754161	7504.413760244523	6608.096532948195	7034.105332105959	7454.659685667508	7747.2999966717925	6955.7483640075225	7415.061350499268	7768.340425743172	8567.865363787594	6567.367137906651	8741.854425371017	7929.3429918632055	8428.167230054096	7816.981368368317	8269.328294060346	8452.970630790065	8774.606798691151	8044.473651289042	7184.733663034401	8021.571981604188
8446.732994244387	8241.867058773358	7399.44304837662	9360.051578907909	8917.869487482007	7060.338635992227	7510.854186279345	9117.026615125544	8182.972448036735	8649.474814754161	7504.413760243322	6608.096532938195	7034.105332105732	7454.659685667204	7747.213144033048	6955.748364007122	7415.061350499264	7768.340425742931	8567.865363215977	6556.597536095872	8741.854425369813	7929.3429918632055	8428.167230054096	7816.981368368316	8269.327188839348	8451.056535943835	8774.606798691131	8044.473651288894	7184.733663034401	8021.571981568171
8446.732994009722	8241.867058773274	7399.443048376588	9360.051578907909	8917.179919967144	7060.338635992054	7510.854186279345	9117.026615125542	8182.971274784424	8649.474814754161	7504.413760243062	6608.09653293268	7034.10533210441	7454.659685667096	7746.9939225860035	6955.748364005612	7415.061350499263	7768.340425742687	8567.8653586697	6556.377526047084	8741.85442536981	7929.3429918632055	8428.167230054096	7816.981368368316	8269.323774745946	8351.26352180394	8774.606798691131	8044.473651287961	7184.733663034398	8021.571981557066
8446.732993933614	8241.867058772175	7399.4430483765045	9360.051578907909	8915.740328162568	7060.338635991919	7510.854186279345	9117.026615125542	8182.958970760023	8649.474814754161	7504.413760243044	6608.096532929296	7034.105332077625	7454.659685666672	7746.546379952434	6955.748363994481	7415.061350499258	7768.340425742606	8567.865352636793	6553.876564521009	8741.85442536981	7929.3429918632055	8428.167230054096	7816.981368368316	8269.308711810938	8337.380653960186	8774.606798691131	8044.473651273971	7184.733663034396	8021.571981555228
8446.732993834192	8241.867058757183	7399.443048376461	9360.051578907909	8915.694853687884	7060.33863599179	7510.854186279345	9117.026615125542	8182.944239111099	8649.474814754161	7504.413760243037	6608.0965329195915	7034.105332071599	7454.659685666322	7689.174653169456	6955.748363966115	7415.061350499258	7768.340425742474	8567.865351023604	6552.0027177186275	8741.854425369806	7929.3429918632055	8428.167230054096	7816.981368368315	8269.289397714441	8337.190760913181	8774.606798691131	8044.473650636284	7184.733663034396	8021.5719815469765
8446.732993496058	8241.867058756787	7399.443048376261	9360.051578907909	8915.55098161026	7060.338635990463	7510.854186279345	9117.026615125538	8182.915455714063	8649.474814754161	7504.413760243027	6608.096532887135	7034.105331983886	7454.659685665949	7680.243650531653	6955.748363957479	7415.061350499246	7768.340425742468	8567.865350962264	6544.712277781912	8741.854425369804	7929.3429918632055	8428.167230054096	7816.981368368307	8268.924685531514	8337.025985922854	8774.606798687397	8044.473650634241	7184.733663034387	8021.571981540172
8446.732991493027	8241.867058756776	7399.443048375641	9360.051578907909	8915.516527554122	7060.3386359900205	7510.854186279345	9117.026615125538	8182.902628491797	8649.474814754161	7504.413760243027	6608.096532876675	7034.105331796926	7454.659685665939	7678.707140107991	6955.748363955106	7415.061350498969	7768.3404257424645	8567.865350945447	6539.036188123272	8741.854425369791	7929.3429918632055	8428.167230054096	7816.981368367986	8266.04230703201	8337.025953482676	8774.606798687328	8044.47365062881	7184.733663034368	8021.571981535387
8446.732645003802	8241.867058756774	7399.443048375427	9360.051578907909	8915.499607315673	7060.338635990016	7510.854186279345	9117.026615125538	8182.885805859339	8649.474814754161	7504.413760242671	6608.096532857752	7034.105327978909	7454.65968566584	7678.65435089621	6955.748363943082	7415.061350413903	7768.340425742463	8567.865350945445	6518.055045645029	8741.854425369747	7929.3429918632055	8428.167230054096	7816.981368364529	8264.750442956498	8337.018786926936	8774.606798687326	8044.473650627049	7184.733663034368	8021.571981533919
8446.732565241458	8241.867058756774	7399.443048375295	9360.051578907909	8915.48820078262	7060.338635990012	7510.854186279345	9117.026615124912	8180.8244655770595	8649.474814754161	7504.413760241924	6608.096532701371	7034.105327805172	7454.659685665795	7678.642881013385	6955.748363894135	7415.061349676456	7768.340425742407	8567.865350945442	6516.69288204733	8741.854425356829	7929.3429918632055	8428.167230054096	7816.981368363571	8264.674083703076	8337.018354089105	8774.606798687324	8044.473650616772	7184.733663034368	8021.571981533546
8446.73256260527	8241.867058756774	7399.443048374542	9360.051578907909	8915.483746863581	7060.338635990012	7510.854186279345	9117.026615112674	8180.751504734396	8649.474814754161	7504.413760241863	6608.096532637879	7034.105327497646	7454.659685665594	7678.610294189538	6955.7483628965865	7415.061349667395	7768.340425742397	8567.865350945438	6516.347161889994	8741.854425317086	7929.3429918632055	8428.167230054096	7816.981368363529	8257.947412578817	8337.018354086757	8774.60679868727	8044.4736506151885	7184.733663034205	8021.571981533412
8446.732561965386	8241.867058756772	7399.443048366209	9360.051578907909	8915.25679830089	7060.338635990012	7510.854186279345	9117.026613637747	8180.734307407573	8649.474814754161	7504.413760241863	6608.096532632499	7034.105327415711	7454.659685665416	7678.563974058424	6955.748362671865	7415.061349666597	7768.340425742328	8567.865350945396	6515.363333152433	8741.854425316433	7929.3429918632055	8428.167230054096	7816.981368363517	8257.904741992372	8337.018260182609	8774.60679868528	8044.47365060046	7184.733662982822	8021.571981533338
8446.732561962122	8241.867058756765	7399.443048364219	9360.051578907909	8914.67475899887	7060.338635990012	7510.854186279345	9117.02660936139	8180.711608982496	8649.474814754161	7504.413760241749	6608.096532629099	7034.105327085293	7454.659685664946	7678.492815911522	6955.748362547319	7415.06134966568	7768.34042574225	8567.865350945249	6514.633156872169	8741.854425316338	7929.3429918632055	8428.167230054078	7816.98136836349	8248.389787542896	8337.018198639504	8774.606798664434	8044.473650118404	7184.732140710509	8021.571981533312
8446.732561879699	8241.867058753247	7399.443048362379	9360.051578907909	8912.864020840203	7060.338635990012	7510.854186279345	9117.026589858233	8180.662251194565	8649.474814754161	7504.413760241325	6608.096532625665	7034.105323863805	7454.659685662052	7678.165446142711	6955.748362466653	7415.061349665676	7768.340425742141	8567.865350944187	6514.209535752204	8741.854425315512	7929.3429918632055	8428.16723005392	7816.981368363478	8238.604908450856	8337.018194142354	8774.606798275936	8044.473642546474	7184.7290523068295	8021.571981533299
8446.732559491513	8241.867058753203	7399.443048356838	9360.051578907909	8912.324606675858	7060.338635990012	7510.854186279345	9117.026053905494	8180.2796746256745	8649.474814754161	7504.413760241258	6608.096532603999	7034.105314597464	7454.659685640899	7677.9811539747325	6955.748362029707	7415.061349665669	7768.340425742054	8567.865350928494	6513.864758151605	8741.854425315134	7929.3429918632055	8428.167230052233	7816.981368363469	8184.607187433222	8337.01819287078	8774.606789630028	8044.473636886369	7184.729049266935	8021.571981533298
8446.732552232057	8241.867058753189	7399.443048303034	9360.051578907909	8912.2772636472	7060.338635990012	7510.854186279345	9117.020058303295	8175.885628358082	8649.474814754161	7504.413760241206	6608.0965325239595	7034.105312864402	7454.659685589109	7677.190050395488	6955.748361503758	7415.061349665669	7768.340425741932	8567.865350825028	6513.6516620664115	8741.854425250873	7929.3429918632055	8428.16723004165	7816.981368363254	8173.2949792900445	8337.018192868429	8774.60672350864	8044.47363660354	7184.729049247149	8021.571981533297
8446.732527035387	8241.867058753127	7399.443048033442	9360.051578907909	8912.274221588978	7060.338635990011	7510.854186279345	9116.354172314128	8160.914219986003	8649.474814754161	7504.413760241203	6608.096532451935	7034.105312824322	7454.659685560621	7656.217263772399	6955.748353308134	7415.061349665669	7768.340425741867	8567.865350811684	6513.651542196293	8741.854421249103	7929.3429918632055	8428.167230040981	7816.981368356778	8173.168085808519	8337.018192865917	8774.6067046774	8044.473636505985	7184.729049245267	8021.571981533294
8446.73249250521	8241.867058752789	7399.443047950078	9360.051578907909	8912.270199208957	7060.338635989974	7510.854186279345	8991.43007468025	8156.080257616937	8649.474814754161	7504.413760241202	6608.09653229041	7034.1053128149015	7454.659685359241	7643.747611468573	6955.748344229277	7415.061349665669	7768.340425741843	8567.865350680126	6513.65134592094	8741.854417625978	7929.3429918632055	8428.16723004096	7816.981368348737	8171.972559447022	8337.01819286521	8774.606704608932	8044.473636407478	7184.7290492443035	8021.571981533289
8446.732486765013	8241.867058745695	7399.443047564434	9360.051578907909	8912.261730322223	7060.338635987214	7510.854186279345	8983.463206702501	8156.035459520086	8649.474814754161	7504.413760241022	6608.096532265781	7034.105312744263	7454.65968458789	7642.750246240697	6955.748294973118	7415.061349665669	7768.34042574169	8567.865350501717	6513.651221082664	8741.854416578699	7929.3429918632055	8428.167230040912	7816.981368347589	8170.916314558623	8337.018192865198	8774.606704588798	8044.473586650713	7184.729049243533	8021.571981533279
8446.732484884908	8241.867058731863	7399.443047525043	9360.051578907909	8912.229532795793	7060.3386359866645	7510.854186279345	8983.145612300625	8156.0334330808855	8649.474814754161	7504.413760214636	6608.096532151035	7034.105311831546	7454.659680253223	7642.739280343518	6955.748233542602	7415.061349665669	7768.340425741641	8567.86535048281	6513.651220874565	8741.854413205701	7929.3429918632055	8428.167230040672	7816.981368347382	8170.209939029308	8337.018192865191	8774.606704565917	8044.473568037039	7184.729049243488	8021.571981533275
8446.73247937037	8241.867058731848	7399.4430471451	9360.051578907909	8912.227011438168	7060.338635986498	7510.854186279345	8983.089239663019	8156.027106031119	8649.474814754161	7504.41376002518	6608.096531321164	7034.1053089577545	7454.6596791334405	7642.594808327032	6955.748226661106	7415.061349665669	7768.340425741612	8567.865350477961	6513.651218648356	8741.854376281304	7929.3429918632055	8428.16723004057	7816.981368347379	8169.710405818042	8337.01819286519	8774.606704565562	8044.4735494238075	7184.72904924318	8021.5719815332695
8446.73239338817	8241.867058731777	7399.443034460357	9360.051578907909	8912.226039694375	7060.3386359864935	7510.854186279345	8983.089209795427	8156.020914184253	8649.474814754161	7504.413760025084	6608.096531005311	7034.105308540014	7454.659678371951	7642.497699754824	6955.74819738439	7415.061349665669	7768.340425741597	8567.865350456213	6513.651212508696	8741.854295010977	7929.3429918632055	8428.167230039824	7816.981368347366	8169.123065756033	8337.018192865184	8774.60670456511	8044.473541671099	7184.7290492393295	8021.571981533268
8446.732295015809	8241.867058731536	7399.443004484994	9360.051578907909	8912.224111383752	7060.3386359864935	7510.854186279345	8983.089203391552	8156.020811361941	8649.474814754161	7504.413760025027	6608.096530734127	7034.1053082962635	7454.65967830347	7642.345938725816	6955.747552330821	7415.061349665669	7768.340425741558	8567.865350440874	6513.651207235656	8741.854280603704	7929.3429918632055	8428.167229778837	7816.981368347359	8167.439413453586	8337.018192865184	8774.606704564954	8044.473539724227	7184.729049238018	8021.571981533268
8446.732001129529	8241.867058731234	7399.443003618342	9360.051578907909	8912.2240457277	7060.3386359864935	7510.854186279345	8983.089180428597	8156.020785890263	8649.474814754161	7504.413760024836	6608.096530602156	7034.105306045962	7454.659678052982	7618.295501545451	6955.747514906621	7415.061349665637	7768.340425741473	8567.865350419364	6513.651206068541	8741.854278206356	7929.3429918632055	8428.167229663617	7816.981368347356	8153.766874812918	8337.018192865184	8774.606704564794	8044.473533941558	7184.729049228439	8021.571981533268
8446.729292081473	8241.86705873078	7399.443000480656	9360.051578907909	8912.223904546841	7060.338635986493	7510.854186279345	8983.089179412029	8156.0207129647715	8649.474814754161	7504.413760023954	6608.0965304943165	7034.105290728312	7454.659677976975	7592.346709501653	6955.747496948472	7415.061349665173	7768.340425741455	8567.865348610641	6513.65120392648	8741.854274028234	7929.3429918632055	8428.167229652685	7816.981368347179	8082.045388799936	8337.018192865184	8774.606704564781	8044.473529105506	7184.729049222595	8021.571981533268
8446.728812591406	8241.867058728638	7399.443000092628	9360.051578907909	8912.2235770803	7060.338635986473	7510.854186279345	8983.089179270823	8155.542767660023	8649.474814754161	7504.413760023028	6608.096530377144	7034.105287745139	7454.659676634705	7587.098659687516	6955.747486735355	7415.061349659818	7768.340425741452	8567.865347738072	6513.6512038652145	8741.85395950387	7929.3429918632055	8428.16722965246	7816.981368347153	8055.598889639972	8337.018192865184	8774.606704564776	8044.473523414404	7184.729049213758	8021.571981533261
8446.724173958442	8241.867058723808	7399.442907399229	9360.051578907909	8912.217198080187	7060.338635985352	7510.854186279345	8983.089179229373	8155.517155607096	8649.474814754161	7504.413760015381	6608.0965295355545	7034.105287541741	7454.6596736188	7583.974499889405	6955.747470764119	7415.061349656567	7768.340425741452	8567.865347716364	6513.651203851437	8741.850309744888	7929.3429918632055	8428.167229652012	7816.981368347134	7896.504671974639	8337.018192865184	8774.606704564776	8044.473511097036	7184.72904916406	8021.571981533164
8446.712624744774	8241.867057494215	7399.442863392643	9360.051578907909	8912.214650142272	7060.338635984414	7510.854186279345	8983.089179212697	8155.501155933889	8649.474814754161	7504.413759920378	6608.096504889695	7034.105285470614	7454.659669721676	7570.686587708556	6955.747461943692	7415.061349656527	7768.340425741452	8567.86534770822	6513.651203847047	8741.831985672241	7929.3429918632055	8428.167229651754	7816.981368347102	7732.2755010359215	8337.018192865184	8774.606704564776	8044.473029328549	7184.729049143631	8021.571981533149
8446.597331083954	8241.867054310878	7399.442681649188	9360.051578907909	8912.214507155353	7060.338635984411	7510.854186279345	8983.089179212697	8155.346249676329	8649.474814754161	7504.413758667032	6608.09590952062	7034.105274866821	7454.65966918582	7549.536065275595	6955.7474590608435	7415.061349656525	7768.3404257414495	8567.865347708092	6513.651203830055	8741.82581426133	7929.3429918632055	8428.16722964634	7816.981368344313	7713.391764233279	8337.018192865184	8774.606704564776	8044.470507516392	7184.729049096152	8021.571981533037
8446.052780211347	8241.867053857355	7399.4424082947535	9360.051578907909	8912.213508646215	7060.338635984322	7510.854186279345	8983.089179212697	8154.803906553752	8649.474814754161	7504.413758527318	6608.095903928977	7034.105198878753	7454.659668730439	7415.161771601987	6955.747452913292	7415.061349656525	7768.3404257414295	8567.865347706433	6513.651203830047	8741.810173884409	7929.3429918632055	8428.167229632461	7816.981368343529	7713.031083190596	8337.018192865184	8774.606704564776	8044.457993765785	7184.729048744311	8021.571981532743
8446.022508290509	8241.867053843886	7399.442404427724	9360.051578907909	8912.212771085306	7060.338635983882	7510.854186279345	8983.089179212693	8154.58427113779	8649.474814754161	7504.413758500107	6608.0957637635665	7034.104866952622	7454.659668715206	7407.959945703221	6955.747238604417	7415.061349656525	7768.340425741135	8567.865347683215	6513.651203830031	8741.763458869678	7929.3429918632055	8428.167229631545	7816.981368343037	7712.845690205356	8337.018192865184	8774.606704564776	8044.44451672999	7184.729047937984	8021.57198153247
8446.022480165182	8241.867053328184	7399.4424039446185	9360.051578907909	8912.210711210271	7060.338635978985	7510.854186279345	8983.089179212559	8154.475248210347	8649.474814754161	7504.413758496131	6608.095559390206	7034.104500709009	7454.659668627518	7407.347531795121	6955.74723278612	7415.061349656525	7768.340425740888	8567.865347501112	6513.651203830024	8741.75609187811	7929.3429918632055	8428.167229629804	7816.981368342895	7712.782758499429	8337.018192865184	8774.606704564776	8044.438552254806	7184.7290144575645	8021.571981532274
8446.022243516727	8241.867053011545	7399.442403208974	9360.051578907909	8912.21024282822	7060.338633866737	7510.854186279345	8983.089179212504	8154.428190444692	8649.474814754161	7504.413758489591	6608.094838231052	7034.104498385599	7454.659668491247	7407.210701495669	6955.747222425482	7415.061349656525	7768.340425740886	8567.865347098705	6513.651203830023	8741.754170328102	7929.3429918632055	8428.167229617058	7816.9813683428665	7712.719355734636	8337.018192865184	8774.606704564776	8044.422295872762	7184.670657997394	8021.571981532145
8446.021439316664	8241.867052492966	7399.442401258981	9360.051578907909	8912.201557816012	7060.338618194302	7510.854186279345	8983.089179212382	8154.408172135432	8649.474814754161	7504.413758446099	6608.09337815818	7034.104490581307	7454.659668144678	7390.2221318704715	6955.747190218103	7415.061349656525	7768.340425740883	8567.86534688219	6513.651203829997	8741.749673828484	7929.3429918632055	8428.167229341474	7816.981368342825	7712.377581799078	8337.018192865184	8774.606704564776	8044.13879213317	7179.767291885784	8021.571981532138
8446.019937058772	8241.867051612793	7399.44239849407	9360.051578907909	8912.20150470357	7060.33861794852	7510.854186279345	8983.089179212267	8154.3846535619705	8649.474814754161	7504.4137583183865	6608.090856696527	7034.104490409323	7454.6596674532575	7285.161786938079	6955.74676138902	7415.061349656525	7768.340425740883	8567.865346681858	6513.651203829996	8741.748860396536	7929.3429918632055	8428.167229333907	7816.981368342754	7709.734738579462	8337.018192865184	8774.606704564776	8028.450988305254	7175.172950969853	8021.571981532118
8446.019484983783	8241.867044660685	7399.44237712625	9360.051578907909	8912.201496505037	7060.33861793706	7510.854186279345	8983.08917921226	8154.370654254286	8649.474814754161	7504.413757738304	6608.089746604408	7034.104490387766	7454.659667400641	7272.069785169246	6955.741415536428	7415.061349656525	7768.340425740883	8567.865346500606	6513.651203829994	8741.682854669387	7929.3429918632055	8428.16722933358	7816.98136834262	7705.7016364108495	8337.018192865184	8774.606704564776	8016.206442524801	7174.872443814897	8021.571981532107
8446.019118461383	8241.867038419496	7399.442342654408	9360.051578907909	8912.201482261346	7060.33861741363	7510.854186279345	8983.089179212164	8154.328563070638	8649.474814754161	7504.413757241128	6608.0897087329795	7034.1044903870215	7454.6596672776905	7270.574972194675	6955.712955538371	7415.061349656525	7768.340425740883	8567.865345180342	6513.651203829992	8741.534181740732	7929.3429918632055	8428.167229332648	7816.981368342388	7705.326692071247	8337.018192865184	8774.606704564776	8016.160318256139	7174.562307555556	8021.571981532107
8446.018451879601	8241.867035222494	7399.442330516748	9360.051578907909	8912.201481820277	7060.338614798451	7510.854186279345	8983.089179212106	8154.323356556404	8649.474814754161	7504.4137570369585	6608.089682812447	7034.104490377683	7454.659666949597	7267.189128746067	6955.711492126181	7415.061349656525	7768.340425740883	8567.865335322638	6513.65120382999	8741.480654102823	7929.3429918632055	8428.167229332357	7816.981368342269	7705.283879607785	8337.018192865184	8774.606704564776	8016.092993726059	7174.352565176628	8021.571981532103
8446.018439881824	8241.866973456696	7399.441763634803	9360.051578907909	8912.201478887	7060.338613421414	7510.854186279345	8983.089179212067	8154.317324150736	8649.474814754161	7504.41375699061	6608.089541548396	7034.1044903749025	7454.659665081954	7267.172608379822	6955.708950195918	7415.061349656504	7768.340425740883	8567.865325396771	6513.65120382999	8741.40580798317	7929.3429918632055	8428.167229331513	7816.981368342265	7703.40715327491	8337.018192865184	8774.606704564776	8015.6192758760735	7173.830202135968	8021.571981532088
8446.018129555106	8241.866861946173	7399.439984957793	9360.051578907909	8912.201473573383	7060.3386133367085	7510.854186279345	8983.089179212007	8154.309634598959	8649.474814754161	7504.41375698987	6608.089501187589	7034.10449037465	7454.659658982669	7267.080648951237	6955.706509303942	7415.061349352418	7768.340425740876	8567.865325223218	6513.65120382999	8740.709475153435	7929.3429918632055	8428.167229330773	7816.9813683422435	7701.054513032911	8337.018192865182	8774.606704564776	8011.232325791005	7173.116280757291	8021.571981531983
8446.017732401337	8241.866856152466	7399.432469398642	9360.051578907909	8912.201431616555	7060.338613237327	7510.854186279345	8983.089179211775	8154.301732027134	8649.474814754161	7504.413756986345	6608.034658623039	7034.104490374064	7454.659644295903	7266.529154547077	6955.697805997928	7415.06129596562	7768.3404257407765	8567.86532512691	6513.65120382999	8740.664374546224	7929.3429918632055	8428.167229330085	7816.981368341941	7695.0040513677195	8337.018192865165	8774.606704564776	7988.636137286855	7172.940401927051	8021.571981529016
8446.015142414177	8241.866854352564	7399.430886805688	9360.051578907909	8912.20136389015	7060.33861298966	7510.854186279345	8983.08917920998	8154.300286412161	8649.474814754161	7504.413756970851	6607.796202038969	7034.104490374013	7454.659574019089	7266.373575028627	6955.692301890832	7415.058669221795	7768.3404257360635	8567.865325117134	6513.65120382999	8740.554749758228	7929.3429918632055	8428.16722932961	7816.981368341888	7686.723091886249	8337.018192857824	8774.606704564776	7887.587278763217	7172.368341633591	8021.571981499736
8446.013897726334	8241.866853489475	7399.430829379651	9360.051578907909	8912.200904412959	7060.338610921667	7510.854186279345	8983.08917920569	8154.299458133385	8649.474814754161	7504.413756952384	6607.792067913602	7034.104490373991	7454.659510397699	7266.365106812931	6955.692076848325	7415.013534780301	7768.34042572179	8567.865325005363	6513.65120382999	8739.50976535416	7929.3429918632055	8428.167229329316	7816.981368341291	7645.882341466717	8337.018142502417	8774.606704564776	7854.24644041376	7172.084442214948	8021.571981473783
8446.013098513702	8241.866852809053	7399.430672705576	9360.051578907909	8912.2007399046	7060.338584083397	7510.854186279345	8983.089179198509	8154.299428638414	8649.474814754161	7504.4137569026825	6607.791053991392	7034.104490373946	7454.659437424419	7266.343263858682	6955.685235233487	7414.981248477279	7768.34042572179	8567.865324239701	6513.65120382999	8731.857094798866	7929.3429918632055	8428.167229328603	7816.981368341264	7628.076907722118	8337.01587927496	8774.606704564776	7853.398562664504	7171.891119347163	8021.571981473708
8446.012692878336	8241.866852281506	7399.430319703203	9360.051578907909	8912.200357223799	7060.338579365326	7510.854186279345	8983.089179194867	8154.299341696377	8649.474814754161	7504.413756889156	6607.791019189926	7034.104490373929	7454.6594357678905	7266.330466316485	6955.685092136808	7414.981191974967	7768.3404257217835	8567.86532383589	6513.65120382999	8705.919466167563	7929.3429918632055	8428.167229326074	7816.981368341011	7598.944579228032	8336.972276279283	8774.606704564776	7853.380049040012	7167.649214685043	8021.571981473707
8446.011416751391	8241.866851842724	7399.429330371904	9360.051578907909	8912.200058059198	7060.338576761456	7510.854186279345	8983.08917918774	8154.299266364986	8649.474814754161	7504.413756809875	6607.791018908142	7034.1044903738875	7454.659363394563	7266.302152650776	6955.681643023246	7414.98108301474	7768.34042572178	8567.864544966204	6513.65120382999	8697.654058269924	7929.3429918632055	8428.16722931922	7816.981368340683	7581.890569564525	8336.666290904783	8774.606704564776	7852.609979244225	7165.052252484462	8021.571981473702
8446.011080526478	8241.86685122114	7399.416704828448	9360.051578907909	8912.199973531018	7060.338570105772	7510.854186279345	8983.089179184535	8154.299266364986	8649.474814754161	7504.413756368288	6607.791013677774	7034.104490373881	7454.656836097885	7266.301439947243	6955.676764065222	7414.981076322814	7768.340425721777	8567.863925183123	6513.65120382999	8692.128238564163	7929.3429918632055	8428.167229319213	7816.981368340324	7563.058677446707	8335.631082401298	8774.606704564776	7850.251876930266	7162.492332357696	8021.5719814736985
8446.011078450392	8241.866851089202	7399.411935572841	9360.051578907909	8912.199811867767	7060.33855724842	7510.854186279345	8983.089179181741	8154.299266362842	8649.474814754161	7504.413756302729	6607.79093093695	7034.104490373879	7454.6549819443435	7266.3010879338	6955.243821529827	7414.981073883824	7768.340425721747	8567.86387864178	6513.65120382999	8658.40611589414	7929.3429918632055	8428.167229319206	7816.981368338437	7551.450465158265	8335.518895451794	8774.606704564776	7850.112229463714	7159.429548239913	8021.571981473698
8446.011064203947	8241.866850968414	7399.409913545187	9360.051578907909	8912.199777947826	7060.338544539939	7510.854186279345	8983.08917918013	8154.299266287106	8649.474814754161	7504.413754416234	6607.790924700858	7034.104490373879	7454.654344543526	7266.301083562057	6954.725949916844	7414.98094994575	7768.340425721571	8567.863871064335	6513.65120382999	8609.41818018653	7929.3429918632055	8428.167229319202	7816.9813683295115	7506.429720735392	8335.174397508294	8774.606704564776	7850.023825726652	7146.591413368191	8021.57198147369
8446.011060100907	8241.86685052645	7399.3077809407205	9360.051578907909	8912.199740973825	7060.338536851446	7510.854186279345	8983.089179177548	8154.299266277303	8649.474814754161	7504.413753326903	6607.790899837771	7034.104490373826	7454.654232738256	7266.30089042782	6954.689110267076	7414.978782124065	7768.340425719677	8567.863870488261	6513.65120382999	8565.49873032081	7929.3429918632055	8428.167229319191	7816.981368187813	7490.920662931889	8334.500352245515	8774.606704564776	7849.435042617532	7136.409334141201	8021.5719814736885
8446.01104351122	8241.866840381937	7385.376466277017	9360.051578907909	8912.19967009228	7060.33852976978	7510.854186279342	8983.089179173952	8154.299266258822	8649.474814754161	7504.413712458989	6607.7907720972335	7034.104490373817	7454.654189071487	7266.300870266065	6954.6887684720705	7414.976555311144	7768.340425717855	8567.863869935714	6513.65120382999	8487.259229041592	7929.3429918632055	8428.167229319191	7816.981368106541	7488.600239978133	8334.340739706688	8774.606704564776	7848.182337091198	7070.132393785445	8021.5719814731065
8446.011027844848	8241.866838091819	7167.435177978118	9360.051578907909	8912.199659139053	7060.338519930846	7510.854186279024	8983.089179142924	8154.299266235854	8649.474814754161	7504.412485878101	6607.790045935914	7034.104490373812	7454.654157609067	7266.300847241548	6954.688408955478	7414.896099008107	7768.340425717704	8567.863869779425	6513.65120382999	8463.201463521455	7929.3429918632055	8428.167229319115	7816.981367681229	7486.895600119607	8334.328369014136	8774.606704564776	7839.105684192385	7066.041141665741	8021.571981469412
8446.010993674041	8241.866836558438	7166.682542777192	9360.051578907909	8912.199617507438	7060.338515270987	7510.854065452521	8983.089178021193	8154.2992662264405	8649.474814754161	7504.3997915199425	6607.776751512731	7034.104490373797	7454.654079848881	7266.3008441765205	6954.680475809051	7414.881978918424	7768.340425717662	8567.863867837114	6513.65120382999	8395.495718793713	7929.3429918632055	8428.167229318287	7816.981365639637	7482.355090400194	8334.304633887597	8774.606704564776	7833.869275899424	7033.276865736787	8021.5719814687345
8446.010990759645	8241.866714122672	7166.639153682901	9360.051578907909	8912.199615040523	7060.338507102343	7510.850204819917	8983.089171216248	8154.2992662264405	8649.474814754161	7504.399782707041	6607.774520777188	7034.104490373738	7454.654000137225	7266.300838858129	6954.6618910547495	7414.876556290633	7768.340425717605	8567.863867758777	6513.65120382999	8369.053991086126	7929.3429918632055	8428.167229317507	7816.98134717004	7461.316923743987	8334.172010324248	8774.606704564776	7833.246304182591	7024.467300908525	8021.571981464518
8446.01098525164	8241.86663729035	7166.635897958314	9360.051578907909	8912.199609647589	7060.3383531810205	7510.681082639365	8983.089164166942	8154.299266226345	8649.474814754161	7504.39964088603	6607.774495585838	7034.104490373732	7454.653972853182	7266.300828364259	6954.652187261787	7414.857735264537	7768.340425717492	8567.863782039327	6513.65120382999	8359.330665461599	7929.3429918632055	8428.167229316881	7816.981334918923	7457.916259099277	8334.05686722909	8774.606704564776	7831.1524071032545	7014.797067994185	8021.571981457685
8446.010984552267	8241.866611370915	7166.6319214552395	9360.051578907909	8912.199608838186	7060.3377858635295	7485.570307506084	8983.089157353977	8154.2992662262795	8649.474814754161	7504.399567005783	6607.7744832300095	7034.104490373732	7454.653964816568	7266.300824196782	6954.647579676746	7414.79628473051	7768.340425717088	8567.863712367052	6513.65120382999	8349.0448294013	7929.3429918632055	8428.167229316827	7816.981329955003	7443.339131035614	8334.052201950057	8774.606704564776	7815.522435177411	7014.612402668191	8021.5719814513595
8446.010984339406	8241.866604788558	7158.650909150296	9360.051578907909	8912.199608573525	7060.337542671363	7464.924723738777	8983.089156806578	8154.299266226277	8649.474814754161	7504.399565491629	6607.77448303107	7034.104490373732	7454.653964037819	7266.3008223898105	6954.627378309593	7414.59497507681	7768.34042571526	8567.863707747321	6513.65120382999	8344.98908941159	7929.3429918632055	8428.167229316823	7816.9813255748195	7421.149912822288	8334.045248516448	8774.606704564776	7807.311252487841	7014.039277048828	8021.571981450137
8446.010984208566	8241.866595183114	7127.806245731069	9360.051578907909	8912.199608097495	7060.33734718262	7463.225945275994	8983.089156796968	8154.299266226271	8649.474814754161	7504.399557202373	6607.774482860787	7034.104490373732	7454.6539628583705	7266.300818960493	6954.61340387045	7413.93718771406	7768.34042571516	8567.863707745862	6513.65120382999	8332.4256960319	7929.3429918632055	8428.167229316823	7816.981324221024	7401.073919652252	8334.0357876736	8774.606704564776	7806.901080614405	7014.002023932942	8021.571981445591
8446.010984141947	8241.866484225799	7116.0899048830315	9360.051578907909	8912.199607902	7060.332838447144	7461.661385109999	8983.089156764392	8154.299266226269	8649.474814754161	7504.399391329434	6607.77448285246	7034.104490373732	7454.653961623545	7266.3008183647	6954.576817834286	7413.77357981406	7768.340425713894	8567.863707731307	6513.65120382999	8331.787158319075	7929.3429918632055	8428.167229316823	7816.981318739397	7368.889580065846	8334.015252778208	8774.606704564776	7682.6884632796955	7014.000429127778	8021.571981406521
8446.010984141762	8241.866466747308	7114.528674658726	9360.051578907909	8912.199607760427	7060.262290236261	7461.638469614688	8983.089156646663	8154.299266226263	8649.474814754161	7504.39933803516	6607.774482847676	7034.10449037373	7454.653942498383	7266.300818232492	6954.264934438083	7413.744293184697	7768.340425711341	8567.863707731178	6513.65120382999	8329.631463734142	7929.3429918632055	8428.167229316823	7816.98129883126	7359.845992952917	8333.943966750183	8774.606704564776	7540.781575652206	7013.990481753438	8021.571981398364
8446.01098414164	8241.8664651495	7114.21609385952	9360.051578907909	8912.199607694405	7054.927245904492	7461.637413253237	8983.08915663934	8154.299266226224	8649.474814754161	7504.396031454896	6607.77448283249	7034.104490373729	7454.653804286006	7266.300817964941	6953.641086772618	7413.732811733442	7768.340425690599	8567.86370772689	6513.65120382999	8328.549975271602	7929.3429918632055	8428.167229316823	7816.981288990207	7359.379596209035	8333.49009104251	8774.606704564776	7494.055574734859	7013.987712844705	8021.57198139736
8446.010984141076	8241.866324565144	7113.474731810693	9360.051578907909	8912.199607690067	7052.340032549992	7461.637407458234	8983.089156639053	8154.299266226214	8649.474814754161	7504.395754089522	6607.774482768628	7034.104490373726	7454.652847131452	7266.300817299789	6953.394296057822	7413.732183350572	7768.340425675253	8567.863707686818	6513.65120382999	8326.103236904468	7929.3429918632055	8428.167229316823	7816.981283610273	7359.26586313719	8332.881018476262	8774.606704564776	7480.549650687526	7013.987241930983	8021.571981395639
8446.01098413983	8241.865912758358	7109.692583138841	9360.051578907909	8912.19960768838	7052.215140314625	7461.637400589694	8983.089156638987	8154.299266201619	8649.474814754161	7504.39571716445	6607.774482713173	7034.104490373722	7454.651778917959	7266.30081728806	6953.391204692539	7413.705415685354	7768.340425669629	8567.863707590372	6513.65120382999	8325.046735486721	7929.3429918632055	8428.167229316823	7816.981276970328	7359.252165900084	8332.384303226394	8774.606704564776	7469.2089959329705	7013.9864544115135	8021.571981389743
8446.010984139757	8241.865907179601	7105.556653234677	9360.051578907909	8912.19960768244	7052.215139551991	7461.637400404978	8983.089156638918	8154.299263695114	8649.474814754161	7504.39571716445	6607.774480051927	7034.104490373716	7454.65176654813	7266.300817282513	6953.376856436031	7413.474002116595	7768.3404256618915	8567.863707454966	6513.65120382999	8324.131395613784	7929.3429918632055	8428.167229316823	7816.981268885207	7359.252124673765	8330.868676258066	8774.606704564776	7450.680259416839	7013.986343052921	8021.571981352298
8446.01098413973	8241.865893595372	7104.2360638781265	9360.051578907909	8912.199607680548	7052.214981960375	7461.637400404978	8983.089156638758	8154.2982533932945	8649.474814754161	7504.395693703125	6607.774479972759	7034.104490373713	7454.651765097519	7266.300817156456	6952.893343704823	7413.414325176928	7768.340425455975	8567.863707036715	6513.65120382999	8323.158513379938	7929.3429918632055	8428.167229316823	7816.981267993407	7359.252122978536	8327.92726145568	8774.606704564776	7440.345360163693	7013.986329568032	8021.571981304125
8446.01098413972	8241.86583280471	7103.965541362754	9360.051578907909	8912.199607680395	7052.192392772099	7461.637400404857	8983.089156638694	8154.277634889116	8649.474814754161	7504.39526359611	6607.774479890411	7034.104490373712	7454.651764005738	7266.300817023577	6952.320697132661	7412.399548246535	7768.340423897436	8567.86370703501	6513.65120382999	8322.750476686262	7929.3429918632055	8428.167229316823	7816.981267156581	7359.252093228183	8318.88140185182	8774.606704564776	7437.579110935291	7013.986329384056	8021.571981301888
8446.010984139713	8241.865802506501	7103.561040420289	9360.051578907909	8912.199607680359	7052.013963186892	7461.637400404857	8983.089156638685	8153.292533883628	8649.474814754161	7504.394249195039	6607.774479394269	7034.104490373709	7454.651761663932	7266.300816809365	6949.611942265327	7410.332760396333	7768.096906637526	8567.863706847122	6513.65120382999	8322.60318520333	7929.3429918632055	8428.167229316823	7816.981258550369	7359.252056006237	8310.310033201404	8774.606704564776	7435.490257044163	7013.986026473794	8021.571981301824
8446.010984139695	8241.865790484822	7103.220254626107	9360.051578907909	8912.19960768026	7051.350493904534	7461.637400404856	8983.089156638685	8152.140104450727	8649.474814754161	7504.375577959114	6607.774474153079	7034.104490373709	7454.651760420987	7266.300816782832	6948.5175143201395	7410.156121346472	7765.865303370457	8567.8637054108	6513.65120382999	8322.566334294434	7929.3429918632055	8428.167229316823	7816.981139044813	7359.252050317913	8309.875512987066	8774.606704564776	7435.113451735133	7013.98560246191	8021.571981297968
8446.010984139677	8241.865731516707	7103.049215237815	9360.051578907909	8912.199607680215	7048.9738801742815	7461.637400404856	8983.089156638685	8152.103559215347	8649.474814754161	7504.360193571497	6607.77447136802	7034.104490373709	7454.65174981622	7266.30081678013	6948.507241418609	7409.94749932013	7763.535638835591	8567.863704285233	6513.65120382999	8322.54921233771	7929.3429918632055	8428.167229316823	7816.98112885635	7359.252048833083	8309.746433267404	8774.606704564776	7434.801422329296	7013.981738715493	8021.571981289899
8446.010984139675	8241.865710622427	7099.504620095546	9360.051578907909	8912.199607680212	7048.8983502227575	7461.637400404855	8983.089156638685	8152.103218678029	8649.474814754161	7504.3561949150135	6607.7744709038625	7034.104490373709	7454.651716143327	7266.300816581503	6948.328956818345	7409.923422029991	7763.514925504167	8567.86370195195	6513.65120382999	8322.542744572931	7929.3429918632055	8428.167229316823	7816.981117098539	7359.252045981932	8309.524424654217	8774.606704564776	7434.772482933342	7013.975158019631	8021.57198128723
8446.010984139673	8241.865702589439	7098.349029629984	9360.051578907909	8912.199607680199	7048.846368682458	7461.637400404855	8983.089156638684	8152.103215931376	8649.474814754161	7504.3458469580255	6607.774470591686	7034.104490373703	7454.651696823257	7266.300816529511	6946.907282244388	7409.842365187389	7763.512997579665	8567.863621678127	6513.65120382999	8322.54272343364	7929.3429918632055	8428.167229316823	7816.981094141866	7359.252027421259	8309.522940594019	8774.606704564776	7434.742744766641	7013.972395127897	8021.571981285507
8446.01098413967	8241.865690588704	7093.725474763845	9360.051578907909	8912.199607680195	7048.819800830631	7461.637400404855	8983.089156638684	8152.089871540404	8649.474814754161	7504.345791219806	6607.774469852807	7034.104490373686	7454.6516932472205	7266.300816463606	6942.278711246031	7409.830561588275	7763.5126371908755	8567.863614294554	6513.65120382999	8322.54271881132	7929.3429918632055	8428.167229316823	7816.981086707245	7359.2520268106755	8309.522649683266	8774.606704564776	7434.566745478435	7013.972384016984	8021.5719812817315
8446.01098413967	8241.865644731693	7092.785809109545	9360.051578907909	8912.199607680193	7048.477912792361	7461.637400404855	8983.089156638684	8152.086779905521	8649.474814754161	7504.345617008665	6607.7744687826	7034.104490373637	7454.651692928462	7266.300816352148	6935.993121116711	7409.830331820558	7763.512008975825	8567.863613785268	6513.65120382999	8322.542707979315	7929.3429918632055	8428.167229316823	7816.981086042409	7359.252025752141	8309.52074424747	8774.606704564776	7434.402027186073	7013.972319535345	8021.571981232366
8446.01098413967	8241.865622181955	7091.215699712267	9360.051578907909	8912.199607680192	7046.17431270362	7461.637400404855	8983.089156638684	8152.08485840365	8649.474814754161	7504.345604976614	6607.7744687820605	7034.104490373633	7454.6516924768175	7266.30081635025	6922.17571246291	7409.830033855284	7763.511721807168	8567.863613407637	6513.65120382999	8322.542705594105	7929.3429918632055	8428.167229316823	7816.9810834844775	7359.252025749747	8309.520300689834	8774.606704564776	7434.388142828779	7013.972318483872	8021.571981128372
8446.01098413967	8241.864998650792	7089.382727394027	9360.051578907909	8912.199607680192	7044.21924197341	7461.637400404855	8983.089156638674	8152.0752177296135	8649.474814754161	7504.3455346274295	6607.77446876901	7034.104490373631	7454.651688737561	7266.30081634997	6910.343898058493	7409.829997772584	7763.511684114033	8567.863612769965	6513.65120382999	8322.542705027841	7929.3429918632055	8428.167229316823	7816.980978578438	7359.252025737011	8309.519997702613	8774.606704564776	7434.359442414146	7013.972318478137	8021.571981114974
8446.01098413967	8241.864362509981	7079.336052220858	9360.051578907909	8912.199607680192	7035.723500605714	7461.637400404855	8983.089156638674	8151.9742216791565	8649.474814754161	7504.344294726883	6607.7744687616105	7034.1044903736265	7454.651685775878	7266.300816349964	6908.215916620607	7409.8299738095875	7763.511669612793	8567.863598074702	6513.65120382999	8322.542705027841	7929.3429918632055	8428.167229316823	7816.955005013961	7359.252025729815	8309.519934185762	8774.606704564776	7434.340173645406	7013.972290303138	8021.571981114974
8446.01098413967	8241.864360376416	7058.01721854067	9360.051578907909	8912.199607680192	7033.980523792156	7461.637400404855	8983.089156638673	8150.725958082683	8649.474814754161	7504.3364098357815	6607.77446864653	7034.10449037361	7454.651685471822	7266.300816349964	6907.941055234989	7409.82995690571	7763.509111471267	8567.863381108727	6513.65120382999	8322.542705027785	7929.3429918632055	8428.167229316823	7816.878552991006	7359.252025728375	8309.519878117771	8774.606704564776	7434.317126121403	7013.972014907567	8021.57198111494
8446.01098413967	8241.86435779672	7046.757401671829	9360.051578907909	8912.199607680192	7031.772070492431	7461.637400404855	8983.089156638673	8150.67576826805	8649.474814754161	7504.2331991751635	6607.774468595941	7034.104490373537	7454.6516854141455	7266.300816349962	6907.656274995742	7409.829746590952	7763.4917392484085	8567.863252221363	6513.65120382999	8322.542705027328	7929.3429918632055	8428.167229316818	7816.861563665611	7359.2520257281785	8309.5196730935	8774.606704564776	7434.316335511233	7013.97171286585	8021.571981114549
8446.01098413967	8241.864319847256	7045.09040684625	9360.051578907909	8912.199607680192	7026.319181025189	7461.637400404855	8983.089156638625	8150.647188748539	8649.474814754161	7504.07523243016	6607.774468578668	7034.104490373362	7454.65168467386	7266.3008163499435	6907.486117823383	7409.829746435329	7763.461983645254	8567.863241931584	6513.65120382999	8322.54270502332	7929.3429918632055	8428.16722931623	7816.85937650692	7359.252025727277	8309.51965226911	8774.606704564776	7434.316324908742	7013.9715786009465	8021.571981112612
8446.010984139668	8241.864239498915	7032.928880593106	9360.051578907909	8912.199607680192	7018.00635697214	7461.637400404855	8983.089156209167	8150.64718557176	8649.474814754161	7504.072244633328	6607.774468374855	7034.10449037332	7454.651607824852	7266.300816349939	6906.944556354723	7409.829166453191	7763.279689377913	8567.863241773	6513.65120382999	8322.542705023017	7929.3429918632055	8428.167229281064	7816.852893172914	7359.252025726859	8309.51962720483	8774.606704564776	7434.3160170695	7013.97157590492	8021.571981096643
8446.01098413965	8241.864212692915	7028.512937706721	9360.051578907909	8912.199607680192	7017.743652942722	7461.637400404855	8983.08907418366	8150.647135615363	8649.474814754161	7504.071445370483	6607.77446817926	7034.10449037332	7454.65151216393	7266.300816349937	6906.910131169723	7409.825126441718	7762.571014478848	8567.863239043769	6513.65120382999	8322.542705023017	7929.3429918632055	8428.167229175748	7816.800753272487	7359.25202572681	8309.519626973579	8774.606704564776	7434.3159616385265	7013.97157334152	8021.571981096578
8446.01098413947	8241.864200929856	7023.268521305095	9360.051578907909	8912.199607680192	7017.109812559917	7461.637400404855	8983.088739319623	8150.646538635223	8649.474814754161	7504.0668401663825	6607.774468066501	7034.104490373318	7454.651496325146	7266.300816349936	6906.721911799107	7409.820490119395	7762.513425877977	8567.863233845972	6513.65120382999	8322.542705022983	7929.3429918632055	8428.167229175746	7816.602529692639	7359.25202572681	8309.519619312941	8774.606704564776	7434.315954907255	7013.971570399916	8021.571981096399
8446.01098413946	8241.86415567802	7010.457179962324	9360.051578907909	8912.199607680192	7014.522593671134	7461.637400404855	8983.088732217799	8150.646478940883	8649.474814754161	7504.064826577024	6607.774467040614	7034.104490373307	7454.651383575641	7266.300816349881	6906.602506658998	7409.818099711043	7762.103648634679	8567.8629191671	6513.65120382999	8322.542705022974	7929.3429918632055	8428.167229175742	7814.467025757482	7359.25202572681	8309.519618548655	8774.606704564776	7434.315950196165	7013.971554199069	8021.571981096237
8446.01098413946	8241.864136102226	7007.962758561571	9360.051578907909	8912.199607680192	7012.0215217482	7461.637400404855	8983.088732091916	8150.646450187886	8649.474814754161	7504.063262381502	6607.774461823911	7034.104490373299	7454.651310243291	7266.300816349546	6906.543512904401	7409.815530835031	7757.574867636778	8567.862914761288	6513.65120382999	8322.542705022974	7929.3429918632055	8428.167229175719	7813.360458447247	7359.252025715589	8309.519617851587	8774.606704564776	7434.315950099783	7013.9715419533495	8021.571981096234
8446.010984139459	8241.864082602375	7007.869604221297	9360.051578907909	8912.199607680192	7003.734173897999	7461.637400404855	8983.088732054162	8150.646417996613	8649.474814754161	7504.053151858803	6607.774459100223	7034.104490373293	7454.6497535327135	7266.300816206833	6906.287210951076	7409.812073523392	7751.733535998904	8567.862914691908	6513.65120382999	8322.542705022974	7929.3429918632055	8428.16722917568	7813.124425981662	7359.2520254579	8309.519617635928	8774.606704564776	7434.315950012189	7013.971539568621	8021.571981096226
8446.010984139459	8241.863804817129	7007.776945554325	9360.051578907909	8912.199607680192	7002.828223600868	7461.637400404855	8983.088732053837	8150.6464009798065	8649.474814754161	7504.053114317246	6607.774454587612	7034.104490372869	7454.642983456574	7266.300815739732	6906.208837561456	7409.811246718759	7751.427094509557	8567.862914052483	6513.65120382999	8322.542705022974	7929.3429918632055	8428.167229175413	7813.096629526712	7359.252018216128	8309.519617462363	8774.606704564776	7434.31594032747	7013.971539255873	8021.571981096217
8446.010984139457	8241.86347585607	7007.7764828859545	9360.051578907909	8912.199607680192	7002.72593008538	7461.637400404855	8983.088732053837	8150.646399473348	8649.474814754161	7504.052635073049	6607.774454111446	7034.10449037209	7454.642982387557	7266.300815670622	6906.173193620514	7409.811233500819	7750.193037847175	8567.862912697976	6513.65120382999	8322.542705022974	7929.3429918632055	8428.167229170467	7813.08908963882	7359.249412201156	8309.519617420512	8774.606704564776	7434.315868042575	7013.971538646052	8021.571981096188
8446.010984139428	8241.863475841508	7007.7734115641715	9360.051578907909	8912.199607680192	7002.090314020727	7461.637400404855	8983.088732053835	8150.646397171004	8649.474814754161	7504.052633750045	6607.774447590318	7034.104490372048	7454.642982312962	7266.3008156703545	6906.17039453651	7409.811233205087	7749.264264670819	8567.862896281062	6513.65120382999	8322.542705022974	7929.3429918632055	8428.167229050807	7812.985822909822	7356.062844261378	8309.519617408441	8774.606704564776	7434.315827611598	7013.971524129549	8021.571981096161
8446.010984139306	8241.863474221373	7007.773352354083	9360.051578907909	8912.199607680192	7002.059873788078	7461.637400404855	8983.088732053833	8150.6463964217255	8649.474814754161	7504.052396124016	6607.774443840519	7034.104490372028	7454.642481134662	7266.300815670337	6906.169713582189	7409.811233198192	7749.256756490681	8567.861970506787	6513.65120382999	8322.542705022915	7929.3429918632055	8428.167220150524	7812.614668072108	7270.608728658306	8309.519617396505	8774.606704564776	7434.315770168579	7013.971520145798	8021.571981096148
8446.010984139059	8241.863473724738	7007.771906078328	9360.051578907909	8912.199607680192	7001.874701448834	7461.637400404855	8983.088732053833	8150.646396308389	8649.474814754161	7504.051610596725	6607.774435325967	7034.104490371946	7454.6399082788275	7266.30081567032	6906.166746843266	7409.8112326362125	7749.244424802783	8567.861773825836	6513.65120382999	8322.542705021591	7929.3429918632055	8428.167218775712	7812.242750032012	6897.478754710348	8309.519617394388	8774.606704564776	7434.31576381936	7013.971511799411	8021.571981096141
8446.010984138602	8241.863473670446	7007.769655151249	9360.051578907909	8912.199607680192	7001.538207120394	7461.637400404855	8983.088732053833	8150.646396277637	8649.474814754161	7504.051517628873	6607.774430594927	7034.104490371891	7454.634731738941	7266.300815669511	6906.1665458780635	7409.811229713087	7749.237403702545	8567.861767687613	6513.65120382999	8322.542704934	7929.3429918632055	8428.167218775645	7812.227279044436	6889.348617141997	8309.519617389797	8774.606704564776	7434.31576263949	7013.971450829412	8021.57198109614
8446.010984138105	8241.863473654817	7007.7693627328745	9360.051578907909	8912.199607680192	7001.483392339043	7461.637400404855	8983.088732053833	8150.646396205568	8649.474814754161	7504.051487027361	6607.774430268537	7034.104490370152	7454.579661237857	7266.300815666904	6906.119048551885	7409.8112279091	7749.217429592093	8567.861767065238	6513.65120382999	8322.542671204628	7929.3429918632055	8428.167218775608	7812.223292435564	6888.1294166580965	8309.519617388663	8774.606704564776	7434.315762313961	7013.970776226012	8021.571981096139
8446.010984136092	8241.863473636124	7007.767518579951	9360.051578907909	8912.199607680192	7001.481035379254	7461.637400404855	8983.088732053824	8150.646396199174	8649.474814754161	7504.051466197312	6607.774430264537	7034.104490366766	7453.604527022736	7266.300815663675	6905.669452311297	7409.811227726853	7749.147121790257	8567.861766660262	6513.65120382999	8322.536679543784	7929.3429918632055	8428.167218775372	7812.22122876286	6888.039908951492	8309.519617388469	8774.606704564776	7434.3157620117145	7013.969208451718	8021.571981096133
8446.010984128163	8241.863473578585	7007.765238697317	9360.051578907909	8912.199607680192	7000.597510034875	7461.637400404855	8983.08873205292	8150.646396198968	8649.474814754161	7504.0514635876225	6607.774429843	7034.104490355339	7446.3911827811935	7266.300815656591	6905.418028042887	7409.811227470283	7749.016814865844	8567.861766603186	6513.65120382999	8322.494271101077	7929.3429918632055	8428.167218773524	7812.218711166071	6887.909845694829	8309.519617388289	8774.606704564776	7434.315761091786	7013.969203560297	8021.571981096129
8446.01098407201	8241.863473561534	7007.763507820983	9360.051578907909	8912.199607680192	6999.159750892236	7461.637400404855	8983.0887320424	8150.646396198505	8649.474814754161	7504.051463326647	6607.774422849866	7034.104490344906	7446.183723400739	7266.300815388581	6905.394833039688	7409.811226976317	7749.016814466261	8567.86176651063	6513.65120382999	8322.448152810884	7929.3429918632055	8428.167218773466	7812.216524600752	6887.751588421878	8309.519617388283	8774.606704564776	7434.315757109588	7013.969200343942	8021.571981096127
8446.010984068134	8241.863473555906	7007.761577658292	9360.051578907909	8912.199607680192	6999.11467718464	7461.637400404855	8983.08869654315	8150.646396198484	8649.474814754161	7504.05146317578	6607.774406972915	7034.104490344377	7446.168884905567	7266.300746991277	6905.39445350724	7409.811226952626	7748.881428149276	8567.861764959629	6513.65120382999	8322.436151492151	7929.3429918632055	8428.167218771305	7812.207545970708	6887.693077979051	8309.51961738825	8774.606704564776	7434.315757089134	7013.968557692473	8021.571981095575
8446.01098390156	8241.86347352834	7007.759093565713	9360.051578907909	8912.199607680192	6999.109388808896	7461.637400404855	8983.082558821876	8150.646396198405	8649.474814754161	7504.05146163296	6607.774404111396	7032.7959009894	7446.164528338438	7266.300709785539	6905.394383289667	7409.811226920091	7748.802687074994	8567.861763401073	6513.65120382999	8322.436151492151	7929.3429918632055	8428.1672187661	7812.199738394057	6887.521465983824	8309.519617388249	8774.606704564776	7434.315757063327	7013.965945639797	8021.5719810938335
8446.010982984217	8241.863473408685	7007.758216606026	9360.051578907909	8912.199607680192	6999.077281508243	7461.637400404855	8983.07924735024	8150.646396198386	8649.474814754161	7504.0514606123415	6607.774403879265	7032.121681016097	7446.12590797955	7266.300705472005	6905.39434559362	7409.81122691856	7748.765224040872	8567.860677752673	6513.65120382999	8322.436151381677	7929.3429918632055	8428.167218732093	7811.985568117205	6887.493567562124	8309.519617384969	8774.606704564776	7434.315756874167	7013.965938133935	8021.57198071283
8446.010982752887	8241.863473330844	7007.758160110084	9360.051578907909	8912.199607680192	6998.876679790732	7461.637400404855	8983.079069179525	8150.646396198383	8649.474814754161	7504.051459464909	6607.774403822506	7032.111542637045	7446.12574034915	7266.300705452784	6905.394341777936	7409.81122691827	7748.751114954137	8567.856879374733	6513.65120382999	8322.436151380783	7929.3429918632055	8428.167218684186	7811.892516265215	6887.2897377167765	8309.519617358685	8774.606704564776	7434.303648061511	7013.96593771616	8021.571980712666
8446.01098184306	8241.863473147398	7007.757871116499	9360.051578907909	8912.199607680192	6998.429176875531	7461.637400404855	8983.079065566546	8150.646396198381	8649.474814754161	7504.051459431175	6607.774403730618	7032.10984900605	7446.124001951157	7266.30070543617	6905.394339678884	7409.811226918203	7748.731432194097	8567.856706192026	6513.65120382999	8322.436151380396	7929.3429918632055	8428.16721812752	7810.814741973017	6883.921618878676	8309.519470557778	8774.606704564776	7434.194595588757	7013.965936936331	8021.571980712545
8446.01097952621	8241.863473097997	7007.717212818244	9360.051578907909	8912.199607680192	6998.396920994263	7461.637400404855	8983.079065496608	8150.646396198381	8649.474814754161	7504.051459423439	6607.774403691746	7032.109718071006	7446.123930527227	7266.300705407619	6905.394308392629	7409.8112269181875	7748.723370533715	8567.784956642656	6513.65120382999	8322.436151380029	7929.3429918632055	8428.167212086148	7810.8144109631685	6877.535139692703	8309.515360439273	8774.606704564776	7421.232269246351	7013.965931917203	8021.571980712535
8446.010978727047	8241.863472945024	7004.502031468082	9360.051578907909	8912.199607680192	6993.376209599508	7461.637400404855	8983.079065494288	8150.646394711499	8649.474814754161	7504.0514594230335	6607.774403678205	7032.109715306495	7446.123919001737	7266.300705321726	6905.3942535098695	7409.811226918178	7748.682889836854	8565.903615398278	6513.65120382999	8322.436151380029	7929.3429918632055	8428.167112508461	7810.813347694189	6876.944319514089	8309.49325129384	8774.606704564776	7410.859624825251	7013.965790588145	8021.571980712511
8446.010977901908	8241.86347288046	7003.0591911839565	9360.051578907909	8912.199607680192	6982.595894942905	7461.637400404855	8983.07906549358	8150.646379803932	8649.474814754161	7504.051459423029	6607.774403675419	7032.109715302645	7446.123893428718	7266.300705027671	6905.394188773937	7409.811226918157	7748.63655593984	8556.88414111785	6513.65120382999	8322.436151380025	7929.3429918632055	8428.167107609592	7808.870983662061	6876.944319514089	8309.493154001004	8774.606704564776	7405.9255216393385	7013.964667067543	8021.571980712502
8446.010970816931	8241.863472851135	7002.708849686816	9360.051578907909	8912.199607680192	6982.04770288111	7461.637400404855	8983.079065490872	8150.645670821538	8649.474814754161	7504.050962491638	6607.774403674147	7032.109715302137	7446.123884230708	7266.300704994788	6905.393232223062	7409.811226918152	7748.305111576152	8556.708614110732	6513.65120382999	8322.436151380023	7929.3429918632055	8428.167107602458	7791.685219685557	6876.943176023623	8309.493150518028	8774.606704564776	7402.891315687599	7013.963279259092	8021.571980711858
8446.010969104014	8241.86347280477	6999.517093674963	9360.051578907909	8912.199607680192	6982.0419811170605	7461.637400404855	8983.079065489845	8150.64374427327	8649.474814754161	7504.031203230661	6607.774403673227	7032.10971529794	7446.123871765588	7266.300704951398	6905.388667080142	7409.811226918151	7747.775122938776	8524.69321242279	6513.65120382999	8322.436151380023	7929.3429918632055	8428.167107558165	7784.840293740874	6876.933402250595	8309.493150481096	8774.606704564776	7402.111738935926	7013.961198590908	8021.571980711847
8446.010967066359	8241.863472779307	6993.530028574386	9360.051578907909	8912.199607680192	6982.0391545053135	7461.637400404855	8983.079065488397	8150.304848581439	8649.474814754161	7503.978954809498	6607.774403673201	7032.109715285605	7446.1238675880295	7266.300704775635	6905.388129466787	7409.81122691814	7746.682781023879	8516.44800463219	6513.65120382999	8322.436151380023	7929.3429918632055	8428.167106544408	7784.509066886641	6876.932162666536	8309.493150445971	8774.606704564776	7401.478786203773	7013.960156377374	8021.571980711642
8446.010965076506	8241.863472766716	6966.771931182549	9360.051578907909	8912.199607680192	6981.91711315477	7461.637400404855	8983.079065487324	8147.014337413929	8649.474814754161	7503.962785251961	6607.77440367319	7032.109715119636	7446.123867227907	7266.300704721615	6905.386112848768	7409.811226918136	7746.571944687697	8510.283282986818	6513.65120382999	8322.43615137997	7929.3429918632055	8428.16710578408	7783.16475784516	6876.89583420766	8309.493150443133	8774.606704564776	7400.882797995611	7013.960059248647	8021.571980708226
8446.010953711218	8241.863472705016	6964.2232948952615	9360.051578907909	8912.199607680192	6981.726257334793	7461.637400404855	8983.079065464193	8147.014106807332	8649.474814754161	7503.85113264381	6607.774403673165	7032.109714499346	7446.123865923652	7266.300704699764	6905.384993166459	7409.811226918132	7741.941184353292	8509.454725815966	6513.65120382999	8322.436151378271	7929.3429918632055	8428.167103863076	7779.723472573239	6876.8917434118375	8309.493150443102	8774.606704564776	7400.873386962603	7013.960005754661	8021.571980224706
8446.010797621202	8241.863472684889	6963.752615469451	9360.051578907909	8912.199607680192	6981.726245440013	7461.637400404855	8983.079065250255	8147.013789830862	8649.474814754161	7498.384127894779	6607.774403673162	7032.109712010351	7446.12386507317	7266.300704579315	6905.360508237955	7409.811226918131	7740.432564502064	8509.421926303923	6513.65120382999	8322.436151374752	7929.3429918632055	8428.167062079938	7779.365565051151	6876.885984819735	8309.493150443086	8774.606704564776	7400.799619768282	7013.959982771009	8021.5719713364415
8446.01061107621	8241.863472678728	6961.589815570804	9360.051578907909	8912.199607680192	6981.675484008567	7461.637400404855	8983.079065027938	8147.013775392273	8649.474814754161	7495.660259841135	6607.774403673158	7032.109711935566	7446.123864854932	7266.300700663874	6905.295400173389	7409.811226918117	7740.1059856942065	8509.35780635619	6513.65120382999	8322.436151374537	7929.3429918632055	8428.167017124828	7779.350250697915	6876.855053297364	8309.493150443082	8774.606704564776	7399.713017005258	7013.9596685120105	8021.571971089066
8445.99675785797	8241.863472677636	6943.94659154785	9360.051578907909	8912.199607680192	6981.6283683138945	7461.637400404855	8983.079065027476	8147.0137752771125	8649.474814754161	7495.658034262741	6607.774403673158	7032.109711350495	7446.123864780159	7266.300700466146	6905.278335691544	7409.8112269181065	7739.596074145765	8509.325852413964	6513.65120382999	8322.436151374517	7929.3429918632055	8428.166693259489	7779.248551970628	6876.854967169967	8309.493150443079	8774.606704564776	7398.4849214906	7013.958908874807	8021.571971035226
8445.995518607642	8241.863472677122	6936.639508003428	9360.051578907909	8912.199607680192	6981.4338466919	7461.637400404855	8983.079065022299	8147.013775273047	8649.474814754161	7495.657808172176	6607.774403673158	7032.109707110261	7446.123864754809	7266.30070043276	6905.270861071036	7409.8112269181065	7735.463949413384	8509.311765610157	6513.65120382999	8322.436151374517	7929.3429918632055	8428.158420901229	7779.162102315019	6876.852159954838	8309.493150443079	8774.606704564776	7395.611613953434	7013.957021514287	8021.571970971725
8445.995457958674	8241.863472676334	6936.603808044364	9360.051578907909	8912.199607680192	6980.96400046553	7461.637400404855	8983.079065015967	8147.01377527296	8649.474814754161	7495.497695710817	6607.774403673158	7032.109706896568	7446.123864748838	7266.300700381066	6905.259710963421	7409.811226918105	7733.445099903655	8509.311151194699	6513.65120382999	8322.436151371083	7929.3429918632055	8428.158369515882	7778.069844134482	6876.819128916605	8309.493150443079	8774.606704564776	7394.992318312731	7013.956794916297	8021.571970863412
8445.995442903437	8241.863472676334	6936.118677833727	9360.051578907909	8912.199607680192	6978.5763708920285	7461.637400404855	8983.07906500977	8147.013775272852	8649.474814754161	7494.9743816341315	6607.774403673158	7032.109706890231	7446.123864748838	7266.300700375747	6905.046233792798	7409.811226918083	7731.227883663354	8509.301440848729	6513.65120382999	8322.436151368736	7929.3429918632055	8428.158362412394	7778.0146894013515	6876.818599718351	8309.493150443079	8774.606704564776	7392.798438734387	7013.956794737793	8021.571969487168
8445.995442339728	8241.86347267631	6935.708290746589	9360.051578907909	8912.199607680192	6977.032861970718	7461.637400404855	8983.079064980939	8147.013775272587	8649.474814754161	7494.699130410941	6607.774403673158	7032.109706880244	7446.123864737239	7266.300700366871	6903.984599547092	7409.811226918056	7726.343005572758	8509.301173567388	6513.65120382999	8322.43615136039	7929.3429918632055	8428.158328817939	7777.838768163524	6876.818099915927	8309.493150443079	8774.606704564776	7391.972808334616	7013.956791548523	8021.571962155744
8445.995433197015	8241.863472674999	6934.355602944007	9360.051578907909	8912.199607680192	6975.5400561361075	7461.637400404855	8983.079064700074	8147.013775272577	8649.474814754161	7494.667064792146	6607.774403673157	7032.109706849338	7446.123864733892	7266.30070017714	6902.774077601174	7409.811226918056	7690.07903446885	8509.301124668495	6513.65120382999	8322.436151329573	7929.3429918632055	8428.158328663747	7777.790004712252	6876.818001157396	8309.493150443079	8774.606704564776	7391.333274656695	7013.9567828926965	8021.571962154236
8445.995385669168	8241.863472673533	6931.583907733842	9360.051578907909	8912.199607680192	6975.33157021717	7461.637400404855	8983.079063412602	8147.013752399338	8649.474814754161	7494.662199770003	6607.77440367206	7032.1097068379495	7446.1238647327145	7266.300699006895	6902.2061262788875	7409.811226918056	7688.342152271507	8509.301122300434	6513.65120382999	8322.436151098354	7929.3429918632055	8428.15829032012	7776.448786735522	6876.817975477306	8309.493150443079	8774.606704564776	7390.732929021286	7013.956733832409	8021.571962107206
8445.99538067402	8241.863472671866	6928.408458046296	9360.051578907909	8912.199607680192	6975.2728432912345	7461.637400404855	8983.079063233214	8147.013058496949	8649.474814754161	7494.651913470246	6607.774403644197	7032.109706825169	7446.123864724919	7266.30069820731	6901.098955405816	7409.811226918056	7687.475436390404	8509.30112089456	6513.65120382999	8322.436149288656	7929.3429918632055	8428.158285197493	7775.763953649773	6876.817944112994	8309.493150443079	8774.606704564776	7390.132061877985	7013.956730447397	8021.571962053736
8445.99536652965	8241.863472664616	6928.357488837012	9360.051578907909	8912.199607680192	6974.065102594749	7461.637400404855	8983.079063091165	8147.011443670852	8649.474814754161	7494.648504805865	6607.774403482386	7032.10970675136	7446.123864724253	7266.300698001748	6899.742361133063	7409.811226918052	7680.800063181358	8509.301082694736	6513.65120382999	8322.436147805513	7929.3429918632055	8428.15821049748	7769.147581622808	6876.81794163667	8309.493150443079	8774.606704564776	7388.602631126603	7013.95671918953	8021.571961778047
8445.995314586045	8241.863472664158	6928.349903546411	9360.051578907909	8912.199607680192	6973.303132157682	7461.637400404855	8983.079062958637	8147.011440374642	8649.474814754161	7494.648060494856	6607.774403482297	7032.109706178189	7446.123864724247	7266.3006304583105	6897.751155338827	7409.811226917808	7674.174417272172	8509.301081120022	6513.65120382999	8322.436147682281	7929.3429918632055	8412.755384036307	7769.001369106638	6876.817941635316	8309.493150443079	8774.606704564776	7386.888033465895	7013.956226400813	8021.57196075805
8445.99518308482	8241.863472664078	6920.014583784861	9360.051578907909	8912.199607680192	6973.231077220326	7461.637400404855	8983.079062496356	8147.011388376472	8649.474814754161	7494.6442985307685	6607.774403273969	7032.109706119381	7446.123864724115	7266.300622499646	6892.967142277452	7409.811226916283	7657.697406875482	8509.30108096504	6513.65120382999	8322.436147583247	7929.3429918632055	8411.382721176386	7768.248513903199	6876.817869461595	8309.493150443079	8774.606704564776	7382.571004631257	7013.9561423470595	8021.571960747097
8445.994377728894	8241.863472664023	6919.850796703107	9360.051578907909	8912.199607680192	6970.607296944413	7461.637400404855	8983.079062397535	8147.0113519616225	8649.474814754161	7494.644161187699	6607.77440287446	7032.1097061126875	7446.12386472408	7266.300621938849	6891.198576685732	7409.8112269130825	7656.506125371302	8509.30107979003	6513.65120382999	8322.436145748303	7929.3429918632055	8411.371263670433	7767.571806552456	6876.81519483802	8309.493150443079	8774.606704564776	7359.545098527047	7013.956141911834	8021.571960746719
8445.994235077058	8241.863472663877	6919.842348293394	9360.051578907909	8912.199607680192	6941.732524697546	7461.637400404855	8983.079062377728	8147.0112156386085	8649.474814754161	7493.685386587952	6607.774402861195	7032.109706112561	7446.12386472404	7266.300621933349	6889.940991021437	7409.811226913074	7651.3988117834815	8509.301068640241	6513.65120382999	8322.436136952532	7929.3429918632055	8411.36684924537	7763.074173199478	6876.808332455124	8309.493150443079	8774.606704564776	7281.3486683783485	7013.95614178335	8021.571960746383
8445.994210375746	8241.863472663523	6919.59444910094	9360.051578907909	8912.199607680192	6931.837792290734	7461.637400404855	8983.079061165314	8147.011131707858	8649.474814754161	7484.309401611076	6607.774402852669	7032.109706111894	7446.12386472404	7266.300621931342	6882.6686087642365	7409.811226913073	7642.37149071964	8509.301064520649	6513.65120382999	8322.436136096112	7929.3429918632055	8411.365881485857	7760.309495469626	6876.808105858492	8309.493150443079	8774.606704564776	7133.675592973384	7013.956141779716	8021.571960746116
8445.994177246866	8241.863472662993	6918.938577947491	9360.051578907909	8912.199607680192	6917.768546206951	7461.637400404855	8983.079060852908	8147.0111214191165	8649.474814754161	7475.247229714427	6607.774402849461	7032.109706104735	7446.123864724039	7266.300621790502	6880.5512686610155	7409.811226912355	7642.303406155214	8509.301063408093	6513.65120382999	8322.436134701013	7929.3429918632055	8411.36552558331	7759.935231897677	6876.808103143368	8309.493150443079	8774.606704564776	7132.798831960805	7013.956141778623	8021.57196074597
8445.993912057507	8241.863472662793	6918.789285501679	9360.051578907909	8912.199607680192	6917.452201827197	7461.637400404855	8983.07906032434	8147.011119972157	8649.474814754161	7475.2319980183165	6607.7744028455	7032.1097060805005	7446.123864724039	7266.300621476155	6866.403999612232	7409.811226895213	7642.288910471679	8509.301062610068	6513.65120382999	8322.436130207565	7929.3429918632055	8411.364809232507	7759.260610992194	6876.808102573355	8309.493150443079	8774.606704564776	7132.505739445675	7013.956141777301	8021.571960745413
8445.99338985267	8241.863472662782	6918.658333021348	9360.051578907909	8912.199607680192	6917.295362671006	7461.637400404855	8983.07905880372	8147.011113649595	8649.474814754161	7475.219364257297	6607.774402844826	7032.109705857221	7446.123864724039	7266.300621250422	6853.579736533251	7409.811226723415	7639.391893049567	8509.301059716647	6513.65120382999	8322.436102708465	7929.3429918632055	8411.354289506831	7758.9619736010245	6876.801411012593	8309.493150443079	8774.606704564776	7125.764704764105	7013.956141662297	8021.571960745039
8445.992060917117	8241.863472662782	6918.496545638667	9360.051578907909	8912.199607680192	6917.288193978143	7461.637400404855	8983.079058225965	8147.011097948019	8649.474814754161	7475.192284854354	6607.774402844644	7032.109705097377	7446.123864724039	7266.300611905181	6852.542115873973	7409.8112096438	7563.93802853344	8509.301053484396	6513.65120382999	8322.432797135942	7929.3429918632055	8409.416069988427	7758.948131835682	6876.788129456496	8309.493150443079	8774.606704564776	7123.579494357427	7013.956141655509	8021.571960744882
8445.99163622914	8241.863472662782	6918.144607985641	9360.051578907909	8912.199607680192	6917.285914291609	7461.637400404855	8983.079058005078	8147.0110963761135	8649.474814754161	7475.11204995921	6607.774402844584	7032.109705069382	7446.123864724039	7266.300584550649	6852.485145287378	7409.811110620278	7563.191298811304	8509.301051490094	6513.65120382999	8322.432200795363	7929.3429918632055	8407.48316213991	7758.893006731547	6876.687195547344	8309.493150443079	8774.606704564776	7121.1901908788905	7013.956141643333	8021.571960744836
8445.991506624156	8241.863472662782	6918.14396641228	9360.051578907909	8912.199607680192	6917.275331425598	7461.637400404855	8983.079055221719	8147.0110730910565	8649.474814754161	7474.859382009732	6607.774402844511	7032.109705065706	7446.123864724039	7266.300524094567	6852.196550081476	7409.750753764087	7494.351882107044	8509.301051304883	6513.65120382999	8322.43210191842	7929.3429918632055	8407.46320210794	7758.257587407178	6876.66919263365	8309.493150443077	8774.606704564776	7103.992340318333	7013.956141510067	8021.571960744836
8445.99150219754	8241.863472662782	6918.135683121725	9360.051578907909	8912.199607680192	6917.270907808244	7461.637400404855	8983.079053186291	8147.011065545847	8649.474814754161	7474.714092653556	6607.774402844449	7032.109705065412	7446.123864724039	7266.300495721074	6851.967678379807	7409.710891612939	7492.145692045646	8509.301050725	6513.65120382999	8322.4320827113	7929.3429918632055	8407.461603203623	7756.778567213716	6875.593717461247	8309.493150443077	8774.606704564776	7098.972829137587	7013.956140464968	8021.571960744836
8445.991498716798	8241.863472657611	6918.133188303771	9360.051578907909	8912.199607680192	6917.26851205777	7461.637400404855	8983.078958931754	8147.008876620005	8649.474814754161	7474.536059258134	6607.774402844439	7032.109705058036	7446.123864724039	7266.300492483154	6851.964539345957	7409.710525933935	7477.112010508277	8509.301049784754	6513.65120382999	8322.432082563675	7929.3429918632055	8407.459972717137	7754.22490933897	6872.282025454319	8309.493150443077	8774.606704564776	7098.543224545438	7013.956140280984	8021.571960744836
8445.991498666623	8241.863472642748	6918.13093729512	9360.051578907909	8912.199607680192	6917.2671295296805	7461.637400404855	8983.0788405305	8147.001028052292	8649.474814754161	7474.300666987572	6607.774402844417	7032.1097050518565	7446.123864724039	7266.300482233359	6851.909927875661	7409.710520689867	7465.844815300676	8509.301049761907	6513.65120382999	8322.432081247298	7929.3429918632055	8407.456553462065	7753.906237963091	6870.3482099671755	8309.493150443077	8774.606704564776	7097.723585614751	7013.956140277133	8021.571960744836
8445.991498271509	8241.863472642734	6914.420316447287	9360.051578907909	8912.199607680192	6917.263584043972	7461.637400404855	8983.078123969673	8146.995744344118	8649.474814754161	7473.316004500229	6607.774402844417	7032.109705015023	7446.123864724039	7266.300452445286	6851.678292757236	7409.710517088262	7454.525093030518	8509.301049731941	6513.65120382999	8322.432016113198	7929.3429918632055	8407.4467144593	7753.472243009628	6870.348055113793	8309.493150443077	8774.606704564776	7097.485727768955	7013.956140275854	8021.5719607448345
8445.991497256691	8241.863472642734	6912.0538459209265	9360.051578907909	8912.199607680192	6917.216245911438	7461.637400404855	8983.078055946873	8146.979000940782	8649.474814754161	7467.887968327453	6607.774402844417	7032.109704968895	7446.123864724039	7266.300424791899	6851.1939247014225	7409.710516842939	7423.3589202866015	8509.301049721358	6513.65120382999	8322.429971417789	7929.3429918632055	8407.294408966849	7753.335297806101	6870.335929791066	8309.493150443077	8774.606704564776	7097.284767533097	7013.956140275523	8021.571960744826
8445.991490863918	8241.86347264273	6911.570352915107	9360.051578907909	8912.199607680192	6917.186540935139	7461.637400404855	8983.078006730393	8146.976349294443	8649.474814754161	7462.56109389615	6607.774402844417	7032.109704958365	7446.123864724039	7266.300262967634	6844.47746136723	7409.710508005273	7369.887461357343	8509.30104964984	6513.65120382999	8322.426275714268	7929.3429918632055	8404.347272361021	7750.228451301836	6870.320078859171	8309.493150443077	8774.606704564776	7097.260963861113	7013.9561402754925	8021.571960744822
8445.991478974369	8241.863472642726	6911.355782047651	9360.051578907909	8912.199607680192	6917.182085106304	7461.637400404855	8983.078005506148	8146.9745684046575	8649.474814754161	7461.090794116597	6607.77440284441	7032.109704954308	7446.123864724039	7266.299018480093	6839.920635924319	7409.710476832063	7354.6426397821815	8509.301049642538	6513.65120382999	8322.426257995057	7929.3429918632055	8402.594988469235	7746.97153744753	6865.4996551575105	8309.493150443077	8774.606704564776	7097.0725957066215	7013.956140273649	8021.571960744819
8445.991429499185	8241.863472642719	6911.083655826052	9360.051578907909	8912.199607680192	6917.178104272736	7461.637400404855	8983.07798079511	8146.963759684332	8649.474814754161	7461.085155307349	6607.774402844405	7032.1097047648045	7446.123864724039	7266.28587274079	6838.163520811914	7409.710471310347	7354.528519622982	8509.301049636786	6513.65120382999	8322.426218566925	7929.3429918632055	8397.155619126308	7744.526271196652	6859.864352228741	8309.493150443077	8774.606704564776	7097.00043740231	7013.956140267917	8021.571960744819
8445.991429392912	8241.863472642719	6909.79144260118	9360.051578907909	8912.199607680192	6917.17462872924	7461.637400404855	8983.07792516197	8146.860577106842	8649.474814754161	7461.082968849814	6607.774402843858	7032.10967256477	7446.123864724039	7266.282799342274	6838.11637635837	7409.710448065655	7354.304088769936	8509.301049634842	6513.65120382999	8322.426216145064	7929.3429918632055	8397.133935073463	7744.437651592011	6858.990809865955	8309.493150443077	8774.606704564776	7096.902859878833	7013.956140267897	8021.5719607448145
8445.991428167508	8241.863472642712	6909.269156434545	9360.051578907909	8912.199607680192	6917.166158410203	7461.637400404855	8983.07788739786	8146.138140000425	8649.474814754161	7461.073881303606	6607.774402841726	7032.108452785757	7446.123864724039	7266.2825785527275	6837.989841582228	7409.71042233937	7325.378024645463	8509.301049633841	6513.65120382999	8322.426213106024	7929.3429918632055	8396.816960088741	7744.352148305463	6858.3976477193255	8309.493150443077	8774.606704564776	7096.89982899668	7013.956140264541	8021.57196074476
8445.991421664105	8241.863472642708	6906.409450468283	9360.051578907909	8912.199607680192	6917.148707083349	7461.637400404855	8983.07788720219	8146.1022860732	8649.474814754161	7461.063544846388	6607.774402841644	7032.1084401177395	7446.123864724039	7266.282510451337	6836.6296320043075	7409.710395315785	7323.1724810623755	8509.301049630862	6513.65120382999	8322.426208809302	7929.3429918632055	8393.896396697544	7744.257897010013	6858.3834167659925	8309.493150443077	8774.606704564776	7096.8670570720415	7013.956140259318	8021.571960744558
8445.991409299495	8241.863472642695	6905.929574168409	9360.051578907909	8912.199607680192	6917.131886974218	7461.637400404855	8983.077886258354	8146.086850300887	8649.474814754161	7461.037195391028	6607.774402841554	7032.108440117214	7446.123864724039	7266.282308276382	6834.608035669295	7409.710373076493	7311.854120300902	8509.301049629503	6513.65120382999	8322.42620728243	7929.3429918632055	8393.827372296895	7743.975299458543	6858.335646174639	8309.493150443077	8774.606704564776	7096.642322313082	7013.956140257065	8021.571960744546
8445.991388904382	8241.86347264238	6905.470951130547	9360.051578907909	8912.199607680192	6917.103468328222	7461.637400404855	8983.077885854458	8146.075816251502	8649.474814754161	7461.034608415132	6607.774402841436	7032.1084401065345	7446.123864724039	7266.271971693584	6831.958540717456	7409.710321848723	7301.390026308176	8509.301049628571	6513.65120382999	8322.426206796797	7929.3429918632055	8392.50844018468	7743.697843994539	6858.331074882175	8309.493150443077	8774.606704564776	7096.174062030943	7013.956140255845	8021.571960744541
8445.991380939275	8241.863472633995	6904.900449150297	9360.051578907909	8912.199607680192	6917.096952143989	7461.637400404855	8983.07787950431	8146.068944437785	8649.474814754161	7461.034559012738	6607.7744028411	7032.108440081456	7446.123864724039	7266.267439353025	6831.123845734768	7409.7093443292915	7299.441969247416	8509.301049628242	6513.65120382999	8322.42620678329	7929.3429918632055	8384.75756485886	7743.29920266976	6858.331009827396	8309.493150443077	8774.606704564776	7096.0951321425755	7013.956140255506	8021.571960744538
8445.991328702894	8241.863472537167	6903.443165637188	9360.051578907909	8912.199607680192	6917.0860672433055	7461.637400404855	8983.077777812072	8146.033382653439	8649.474814754161	7461.034465166685	6607.774402840903	7032.108440078182	7446.123864724039	7266.267109385648	6831.031476964331	7409.708660191379	7290.009523439979	8509.301049628153	6513.65120382999	8322.42620674834	7929.3429918632055	8382.98750242333	7743.297844340293	6858.330943235965	8309.493150443077	8774.606704564776	7096.092046714028	7013.956140255494	8021.571960744538
8445.991321228525	8241.82893732121	6901.5755307193585	9360.051578907909	8912.199607680192	6917.079986602264	7461.637400404855	8983.076618574092	8145.594992295222	8649.474814754161	7460.536951653889	6607.774402840867	7032.108440053031	7446.123864724039	7266.266997893807	6831.030874408558	7409.708510576751	7283.136979774008	8509.301049628055	6513.65120382999	8322.426206234462	7929.3429918632055	8380.315834578518	7743.291473344184	6858.330635195344	8309.493150443075	8774.606704564776	7096.080593896198	7013.956140255492	8021.571960744537
8445.991320758087	8241.553911878005	6900.040558224812	9360.051578907909	8912.199607680192	6917.05465932406	7461.637400404855	8983.064066817084	8145.584256891558	8649.474814754161	7455.770434037373	6607.774402840758	7032.108439789712	7446.123864724039	7266.266774649629	6831.007651627244	7409.708489200291	7278.4370627819835	8509.301049628051	6513.65120382999	8322.426200398128	7929.3429918632055	8380.247613434887	7743.290366950598	6858.330628071109	8309.493150443075	8774.606704564776	7096.054071008547	7013.956140255486	8021.571960744528
8445.991320658526	8241.498330782806	6898.936581414483	9360.051578907909	8912.199607680192	6917.053173534154	7461.637400404855	8983.061516304555	8145.55506827764	8649.474814754161	7452.070456532212	6607.774402840695	7032.108439774051	7446.123864724039	7266.266770194983	6830.989632894013	7409.708465254098	7261.83592149132	8509.301049628048	6513.65120382999	8322.426187056903	7929.3429918632055	8380.213389346853	7743.270216190252	6858.330626064989	8309.493150443075	8774.606704564776	7095.912155463071	7013.956140255486	8021.571960744437
8445.991319371407	8241.493786900504	6898.265252346923	9360.051578907909	8912.199607680192	6917.0516698428455	7461.637400404855	8983.052859397552	8145.554543059358	8649.474814754161	7451.401903742137	6607.774402840673	7032.1084383291745	7446.123864724039	7266.266766110523	6830.932117245056	7409.708353355585	7260.5176136708615	8509.301049628048	6513.65120382999	8322.426185975239	7929.3429918632055	8376.531361914536	7743.26454209659	6858.330624839338	8309.493150443075	8774.606704564776	7095.906812649406	7013.956140255486	8021.5719607444325
8445.991317323125	8241.493737015015	6898.262141040326	9360.051578907909	8912.199607680192	6917.051665127663	7461.637400404855	8983.013626024598	8145.550775107469	8649.474814754161	7451.075883759294	6607.774402838497	7032.108437251146	7446.123864724039	7266.266765982629	6830.762174000996	7409.708203275609	7260.2631528971315	8509.301049628037	6513.65120382999	8322.426184482958	7929.3429918632055	8371.93600501453	7743.26454209659	6858.330623735333	8309.493150443075	8774.606704564776	7095.8984575615295	7013.956140255481	8021.571960744421
8445.991309776431	8241.493652581825	6898.258973931173	9360.051578907909	8912.199607680192	6917.0516616717005	7461.637400404855	8983.013395787253	8145.550484918783	8649.474814754161	7449.618031233697	6607.774402836006	7032.108436875905	7446.123864724039	7266.26671515658	6825.857824751073	7409.698944789527	7260.250760887588	8509.301049627979	6513.65120382999	8322.426183578815	7929.3429918632055	8367.420368654386	7743.26450162169	6858.330622350278	8309.493150443075	8774.606704564776	7095.884095602033	7013.956140255474	8021.571960744331
8445.99130675774	8241.493650821662	6898.258935335789	9360.051578907909	8912.199607680192	6917.0516484272985	7461.637400404855	8983.012914631418	8145.550469008175	8649.474814754161	7440.393216932392	6607.774402835385	7032.108436767433	7446.123864724039	7266.266480081546	6807.697549088278	7409.697839784216	7258.536319892559	8509.301049627877	6513.65120382999	8322.426180507116	7929.3429918632055	8363.381952791431	7743.264352560106	6858.3306198883765	8309.493150443075	8774.606704564776	7095.883735160161	7013.9561402554655	8021.571960744282
8445.991301901604	8241.493646621997	6898.258917444535	9360.051578907909	8912.199607680192	6917.051624204938	7461.637400404855	8983.012306606322	8145.550460954561	8649.474814754161	7440.367334942895	6607.774402835372	7032.108436496011	7446.123864724039	7266.266479243462	6776.472666033898	7409.69668074248	7258.395991659319	8509.301049627871	6513.65120382999	8322.426179418271	7929.3429918632055	8358.741795604668	7743.263648179617	6858.33044799855	8309.493150443075	8774.606704564776	7095.883520585219	7013.95614025546	8021.57196074398
8445.99129813864	8241.493270411374	6898.258915259314	9360.051578907909	8912.199607680192	6917.051623244556	7461.637400404855	8983.001202063544	8145.550441919863	8649.474814754161	7439.781354873785	6607.774402835372	7032.1084362269	7446.123864724039	7266.266463027548	6770.8966027345705	7409.694938075982	7258.212789312818	8509.30104962787	6513.65120382999	8322.426179343005	7929.3429918632055	8357.856097482992	7743.263032394409	6858.327711469977	8309.493150443075	8774.606704564776	7095.883401645509	7013.95614025546	8021.571960741298
8445.991288811898	8241.488098004167	6898.258915116296	9360.051578907909	8912.199607680192	6917.051623135707	7461.637400404855	8983.000450509191	8145.5504352265525	8649.474814754161	7435.424512923662	6607.77440283537	7032.108435345419	7446.123864724039	7266.266452293352	6768.402376851054	7409.6934984678755	7257.261699376499	8509.30104962787	6513.65120382999	8322.426179342678	7929.3429918632055	8357.65655188894	7743.254112403529	6858.141547225102	8309.493150443075	8774.606704564776	7095.883392441985	7013.95614025546	8021.571960723773
8445.991282667452	8241.437760369794	6898.25891509837	9360.051578907909	8912.199607680192	6917.051623135087	7461.637400404855	8982.996551028293	8145.550434211851	8649.474814754161	7427.460898612431	6607.774402835366	7032.108432817816	7446.123864724039	7266.266449431959	6766.020308465436	7409.692561213744	7256.4614526530395	8509.30104962787	6513.651203829989	8322.42617933518	7929.3429918632055	8357.610365126899	7743.244611126683	6854.830561701221	8309.493150443075	8774.606704564776	7095.883392440891	7013.956140255458	8021.571960674453
8445.991281977833	8241.378729246924	6898.258915097931	9360.051578907909	8912.199607680192	6917.051623084914	7461.637400404854	8982.994655308303	8145.5504327822755	8649.474814754161	7403.279053084214	6607.774402835363	7032.1084235776925	7446.123864724039	7266.266438750897	6765.725412794188	7409.676696850439	7256.406640558574	8509.30104962787	6513.651203829989	8322.426179331344	7929.3429918632055	8357.525593311933	7743.220727046417	6853.25858128911	8309.493150443075	8774.606704564776	7095.883392437213	7013.956140255396	8021.571960225137
8445.991281817245	8240.3798281983	6898.258915059975	9360.051578907909	8912.199607680192	6917.0516229439	7461.637400404854	8982.907582143805	8145.550432653499	8649.474814754161	7397.230132071862	6607.774402835324	7032.108422156417	7446.123864724039	7266.266409749275	6765.656597255698	7409.676392477556	7256.341196176918	8509.30104962787	6513.651203829989	8322.426179323644	7929.3429918632055	8357.488719028617	7743.212429115104	6853.251552968641	8309.493150443075	8774.606704564776	7095.883391999116	7013.956140247345	8021.571960120221
8445.991281813385	8240.307940444496	6898.258915050613	9360.051578907909	8912.199607680192	6917.051622927536	7461.637400404854	8981.829447905966	8145.550432550778	8649.474814754161	7396.744474321205	6607.774402833503	7032.108416418965	7446.123864724039	7266.266217017773	6765.564381255495	7409.675866001486	7255.619785843121	8509.30104962787	6513.651203829989	8322.426179313803	7929.3429918632055	8357.464223733643	7743.2111831418515	6853.251536163834	8309.493150443075	8774.606704564776	7095.883391455751	7013.956140133961	8021.571960120206
8445.991281804967	8240.291135124739	6898.258915050377	9360.051578907909	8912.199607680192	6917.051622924123	7461.637400404854	8972.248232002497	8145.550432545825	8649.474814754161	7396.701765072157	6607.774402806847	7032.108413474611	7446.123864724039	7266.266047350687	6765.446606057239	7409.675033614793	7254.406793349486	8509.30104962787	6513.651203829989	8322.426179221846	7929.3429918632055	8357.456643443184	7743.210458332744	6853.251536157191	8309.493150443075	8774.606704564776	7095.883391012539	7013.95614013372	8021.571960119839
8445.991281802508	8240.290434047858	6898.258914967449	9360.051578907909	8912.199607680192	6917.051622924023	7461.637400404854	8958.809290956873	8145.550432542161	8649.474814754161	7396.673388948201	6607.7744027907	7032.108407608298	7446.123864724039	7266.2660416257095	6765.144245143108	7409.668023665102	7253.631716134021	8509.30104962787	6513.651203829989	8322.42617822807	7929.3429918632055	8357.44340905344	7743.210223155109	6853.251535999699	8309.493150443075	8774.606704564776	7095.883390810488	7013.9561401292585	8021.5719601197225
8445.991281801873	8240.282539646243	6898.2589148189945	9360.051578907909	8912.199607680192	6917.051622923129	7461.637400404854	8958.789467693987	8145.550432542015	8649.474814754161	7396.673388948201	6607.774402789824	7032.108388688651	7446.123864724039	7266.266041342827	6760.093895945029	7409.666370133136	7253.631450612319	8509.30104962787	6513.651203829989	8322.426175290344	7929.3429918632055	8357.439933423848	7743.210192685572	6853.251442087264	8309.493150443075	8774.606704564776	7095.883390709236	7013.956140128517	8021.571960119698
8445.991281801409	8240.281736975237	6898.258914761096	9360.051578907909	8912.199607680192	6917.051622922089	7461.637400404854	8958.787154519941	8145.55043254194	8649.474814754161	7396.670029844237	6607.774402789496	7032.107471464018	7446.123864724039	7266.266041305701	6758.439929260744	7409.664643967735	7253.607400969797	8509.30104962787	6513.651203829989	8322.426174467611	7929.3429918632055	8357.43812089838	7743.210174216018	6853.251295961237	8309.493150443075	8774.606704564776	7095.883390349584	7013.956140128463	8021.571960119664
8445.99128180106	8240.281735489296	6898.2589143214545	9360.051578907909	8912.199607680192	6917.051622922087	7461.637400404854	8958.245724176399	8145.5504325419315	8649.474814754161	7396.668882982959	6607.774402789459	7032.107440253064	7446.123864724039	7266.266041147131	6758.186404864622	7409.650629766937	7253.538506349613	8509.30104962787	6513.651203829989	8322.426174464908	7929.3429918632055	8357.43643670285	7743.210172279152	6853.251083183922	8309.493150443075	8774.606704564776	7095.883389796753	7013.956140128401	8021.571960119632
8445.99128180103	8240.277107792219	6898.258906765823	9360.051578907909	8912.199607680192	6917.051622922086	7461.637400404854	8958.119797058782	8145.550432541927	8649.474814754161	7396.66610068109	6607.774402789449	7032.107440193307	7446.123864724039	7266.2660409075415	6756.652950229051	7409.494647570066	7252.48792067039	8509.30104962787	6513.651203829989	8322.426174463566	7929.3429918632055	8357.43352364402	7743.210171555773	6853.249762652363	8309.493150443075	8774.606704564776	7095.883389737353	7013.956140128018	8021.571960119598
8445.991281801018	8240.271973933002	6898.25890612072	9360.051578907909	8912.199607680192	6917.051622922083	7461.637400404854	8958.06480022108	8145.550432541925	8649.474814754161	7396.666099431438	6607.774402789394	7032.107438557202	7446.123864724039	7266.266040059797	6751.870008328396	7409.396463645426	7252.325914193951	8509.30104962787	6513.651203829989	8322.426174463362	7929.3429918632055	8357.432981208774	7743.210168267147	6853.249434586005	8309.493150443075	8774.606704564776	7095.883389618858	7013.956140127832	8021.571960119461
8445.991281801014	8240.270596913764	6898.258906120569	9360.051578907909	8912.199607680192	6917.051622922076	7461.637400404854	8957.973024880896	8145.550432541925	8649.474814754161	7396.6660993861315	6607.774402789202	7032.107436200426	7446.123864724039	7266.266032642501	6751.81630674229	7409.376729701568	7252.313494815286	8509.30104962787	6513.651203829989	8322.42617446336	7929.3429918632055	8357.432780000516	7743.2101679285915	6853.247153800128	8309.493150443075	8774.606704564776	7095.8833892890525	7013.9561401278115	8021.57196011942
8445.991281801009	8240.263918333616	6898.258906120515	9360.051578907909	8912.199607680192	6917.051622922058	7461.637400404854	8954.593847708811	8145.550432541153	8649.474814754161	7396.666089657294	6607.774402788406	7032.107435284969	7446.123864724039	7266.26601300417	6751.808570500765	7409.322764809083	7249.2654195317145	8509.30104962787	6513.651203829989	8322.426174463326	7929.3429918632055	8357.432479569536	7743.210167301417	6853.243804237394	8309.493150443075	8774.606704564776	7095.8833888327545	7013.956140127735	8021.571960119305
8445.991281801009	8240.263841018397	6898.2589061201925	9360.051578907909	8912.199607680192	6917.051622922047	7461.637400404854	8941.675445324114	8145.5503820829	8649.474814754161	7396.66608701515	6607.7744027433955	7032.1074339961615	7446.123864724039	7266.266000250282	6751.782117400854	7409.24684438182	7243.6605930461055	8509.30104962787	6513.651203829989	8322.426174459823	7929.3429918632055	8357.432412236089	7743.210167101896	6853.240091241537	8309.493150443075	8774.606704564776	7095.491666998771	7013.95614012737	8021.571960119243
8445.991281801009	8240.263737418329	6898.258906115631	9360.051578907909	8912.199607680192	6917.051622922008	7461.637400404854	8941.463309079129	8145.395289659852	8649.474814754161	7396.666086871933	6607.774402743061	7032.107397467682	7446.123864724039	7266.2659996001275	6751.6184830202965	7409.230992200131	7143.856793360876	8509.30104962787	6513.651203829989	8322.426174437413	7929.3429918632055	8357.4323231628	7743.210167101896	6853.224752055865	8309.493150443075	8774.606704564776	7091.939759335793	7013.95614012545	8021.571960119238
8445.991281801009	8240.263187385297	6898.25890610296	9360.051578907909	8912.199607680192	6917.051622921845	7461.637400404854	8939.625556032348	8144.282200107472	8649.474814754161	7396.666086871437	6607.774402743052	7032.105282108749	7446.123864724039	7266.26599957987	6751.400434356991	7409.209203603843	7075.308260024336	8509.30104962787	6513.651203829989	8322.426174413886	7929.3429918632055	8357.432317663173	7743.210167100669	6853.084775490988	8309.493150443075	8774.606704564776	7091.939722600939	7013.95614012493	8021.571960119227
8445.991281801009	8240.263127389699	6898.258906102241	9360.051578907909	8912.199607680192	6917.051622921752	7461.637400404854	8939.39328011094	8143.454272614329	8649.474814754161	7396.6660868709	6607.774402743048	7032.090055836721	7446.123864724039	7266.2659993923135	6751.3985499192	7409.169995936085	7060.174973296262	8509.30104962787	6513.651203829989	8322.426174361472	7929.3429918632055	8357.432286701209	7743.210167099784	6852.047160382892	8309.493150443075	8774.606704564776	7091.727368423194	7013.956140124899	8021.571960119221
8445.991281801009	8240.263101484199	6898.258906102089	9360.051578907909	8912.199607680192	6917.051622921725	7461.637400404854	8939.363197937588	8141.010833396145	8649.474814754161	7396.666086869594	6607.774402742112	7031.992042730704	7446.123864724039	7266.26599839998	6751.24241452102	7409.141151741855	7049.877353941942	8509.30104962787	6513.651203829989	8322.426174110315	7929.3429918632055	8357.432271778049	7743.210167097018	6851.770741201458	8309.493150443075	8774.606704564776	7091.7132580111	7013.9561401248875	8021.571960119221
8445.991281801007	8240.26303713445	6898.258906102082	9360.051578907909	8912.199607680192	6917.051622921719	7461.637400404854	8939.34382435814	8141.009345091053	8649.474814754161	7396.666086868997	6607.774402741698	7031.989778181088	7446.123864724039	7266.265998335875	6751.174351207887	7409.124062268239	7048.799620926409	8509.30104962787	6513.651203829989	8322.426173775646	7929.3429918632055	8357.432271711747	7743.21016709596	6851.4953528036385	8309.493150443075	8774.606704564776	7091.509643238927	7013.956140124825	8021.571960119208
8445.991281800889	8240.262478496406	6898.258906102077	9360.051578907909	8912.199607680192	6917.0516229217155	7461.637400404854	8939.252086191282	8141.008905301572	8649.474814754161	7396.66608686862	6607.774402740994	7031.989766581231	7446.123864724039	7266.2659981806555	6750.997261724441	7409.123358671985	7031.803810625553	8509.30104962787	6513.651203829989	8322.42617373549	7929.3429918632055	8357.432271705617	7743.21016709596	6850.6487755247	8309.493150443075	8774.606704564776	7090.420495895168	7013.956140124805	8021.57196011887
8445.99128179895	8240.252833226818	6898.258906102076	9360.051578907909	8912.199607680192	6917.0516229217155	7461.637400404854	8939.237061878732	8139.818706184405	8649.474814754161	7396.666086866668	6607.774402739692	7031.989761212351	7446.123864724039	7266.265997606254	6750.84940081683	7409.120219056683	7013.070773736778	8509.30104962787	6513.651203829989	8322.426173732916	7929.3429918632055	8357.43227162701	7743.210167095899	6844.506303370641	8309.493150443075	8774.606704564776	7090.252027658296	7013.956140124803	8021.571960117548
8445.991281793364	8240.247470455357	6898.258906102074	9360.051578907909	8912.199607680192	6917.0516229217155	7461.637400404854	8939.234330011139	8138.785820617977	8649.474814754161	7396.666086866668	6607.774402739677	7031.989708814114	7446.123864724039	7266.265990599624	6750.7888734456355	7409.095948315119	7009.407337138399	8509.30104962787	6513.651203829989	8322.426173726966	7929.3429918632055	8357.432271471029	7743.210167095895	6832.797284042957	8309.493150443075	8774.606704564776	7089.862376851331	7013.956140124794	8021.571960117339
8445.99128179174	8240.24695039103	6898.258906101857	9360.051578907909	8912.199607680192	6917.051622921713	7461.637400404854	8939.231959860306	8130.8178959007	8649.474814754161	7396.6660868666495	6607.774402739405	7031.989473173994	7446.123864724039	7266.265975651677	6750.769892212085	7409.064789647362	7009.06535855642	8509.30104962787	6513.651203829989	8322.426173699714	7929.3429918632055	8357.432271463935	7743.21016709588	6831.139987413652	8309.493150443075	8774.606704564776	7089.826980962711	7013.956140124791	8021.571960117301
8445.991281791732	8240.244160620088	6898.2589061010885	9360.051578907909	8912.199607680192	6917.0516229217055	7461.637400404854	8939.231324440365	8108.025017371765	8649.474814754161	7396.666086866488	6607.774402739208	7031.989261964293	7446.123864724039	7266.26596977789	6750.769726116541	7408.392319360676	7007.322034103917	8509.301049627797	6513.651203829989	8322.426173654962	7929.3429918632055	8357.432271018524	7743.210167095873	6829.275916883282	8309.493150443075	8774.606704564776	7089.821122738683	7013.956140124779	8021.571960117237
8445.991281791732	8240.237359851093	6898.258906101033	9360.051578907909	8912.199607680192	6917.051622921704	7461.637400404854	8939.230655246927	8101.716848536918	8649.474814754161	7396.666086866468	6607.774402739091	7031.987666512759	7446.123864724039	7266.265969108437	6750.768248966085	7406.19977704346	7007.170990944882	8509.301049627717	6513.651203829989	8322.426173514044	7929.3429918632055	8357.432271013617	7743.210167095873	6828.536923489195	8309.493150443075	8774.606704564776	7089.813385820172	7013.95614012477	8021.5719601171
8445.991281791716	8240.19998696638	6898.258906101028	9360.051578907909	8912.199607680192	6917.051622921701	7461.637400404854	8939.229405153634	8100.044240845488	8649.474814754161	7396.666086866437	6607.774402738801	7031.987458776234	7446.123864724039	7266.26596614379	6750.768198715709	7402.339198559411	7007.053420042378	8509.301049627717	6513.651203829989	8322.426172964137	7929.3429918632055	8357.432270940277	7743.21016709587	6828.070950353821	8309.493150443075	8774.606704564776	7089.800695420432	7013.95614012476	8021.571960116865
8445.991281791368	8240.195288504827	6898.258906101022	9360.051578907909	8912.199607680192	6917.0516229217	7461.637400404854	8939.228878883954	8100.0306416551075	8649.474814754161	7396.666086866416	6607.774402737772	7031.939895513964	7446.123864724039	7266.265956534088	6750.76799079709	7401.586747995963	7006.948472782044	8509.301049627717	6513.651203829989	8322.42614711115	7929.3429918632055	8357.432270908215	7743.21016709587	6827.986780525058	8309.493150443075	8774.606704564776	7089.796130349033	7013.956140124739	8021.571960116718
8445.991281787794	8240.190251121563	6898.25890610102	9360.051578907909	8912.199607680192	6917.051622921699	7461.637400404854	8939.2288581309	8100.030559423935	8649.474814754161	7396.666086866412	6607.774402733796	7031.930672901087	7446.123864724039	7266.265937885497	6750.76782341376	7398.721175082582	7006.91264678739	8509.301049627717	6513.651203829989	8322.425347468268	7929.3429918632055	8357.43227088606	7743.21016709587	6827.88466625823	8309.493150443075	8774.606704564776	7089.795494056292	7013.9561401247365	8021.571960116064
8445.991281786937	8240.188408934717	6898.25890610102	9360.051578907909	8912.199607680192	6917.051622921698	7461.637400404854	8939.228854123061	8100.030229912408	8649.474814754161	7396.666086866412	6607.77440272889	7031.930107056036	7446.123864724039	7266.265833523401	6750.767596743199	7397.902279654842	7006.909054809969	8509.301049627687	6513.651203829989	8322.425070741361	7929.3429918632055	8357.432270702004	7743.21016709587	6827.8841390396865	8309.493150443075	8774.606704564776	7089.7954923042835	7013.956140124734	8021.571960114217
8445.99128177985	8239.547906457494	6898.25890610102	9360.051578907909	8912.199607680192	6917.051622921698	7461.637400404854	8939.228825351029	8100.025049873088	8649.474814754161	7396.666086866412	6607.7744027254175	7031.928326126609	7446.123864724039	7266.265800436612	6750.766679381938	7397.60682352501	7006.905251850055	8509.301049627258	6513.651203829989	8322.425009140185	7929.3429918632055	8357.43227052885	7743.21016709587	6827.881365601133	8309.493150443075	8774.606704564776	7089.79549160206	7013.956140124734	8021.571960113356
8445.991281750104	8239.412328504546	6898.25890610102	9360.051578907909	8912.199607680192	6917.051622921694	7461.637400404854	8939.228772418603	8099.845486277593	8649.474814754161	7396.666086866412	6607.774402721463	7031.907984214076	7446.123864724039	7266.265797787627	6750.76667935531	7397.544099909762	7006.904853132807	8509.301049622474	6513.651203829989	8322.425007011463	7929.3429918632055	8357.432270464422	7743.210167095867	6827.880669842479	8309.493150443075	8774.606704564776	7089.795489236876	7013.956140124734	8021.571960113039
8445.991281712162	8239.37405460664	6898.25890610102	9360.051578907909	8912.199607680192	6917.051622921622	7461.637400404854	8939.228679582717	8099.627699608589	8649.474814754161	7396.66608686641	6607.774402721106	7031.494997579653	7446.123864724039	7266.265795315256	6750.766673006064	7383.501912002712	7006.902406719574	8509.301049426962	6513.651203829989	8322.425005417446	7929.3429918632055	8357.432270404866	7743.210167095534	6827.880530630423	8309.493150443075	8774.606704564776	7089.795487736547	7013.956140124721	8021.571960112945
8445.991281709728	8239.372507597234	6898.258906101019	9360.051578907909	8912.199607680192	6917.051622919456	7461.637400404854	8939.22866685273	8099.617818037646	8649.474814754161	7396.66608686417	6607.7744026088285	7031.466821502797	7446.123864724039	7266.2657925032345	6750.7666677039	7383.408239857443	7006.902346949796	8509.301046575296	6513.651203829989	8322.42500541716	7929.3429918632055	8357.432270388326	7743.210166895569	6827.879845253858	8309.493150443075	8774.606704564776	7089.795487722947	7013.956140124606	8021.571960112658
8445.991281705874	8239.371064155624	6898.258906101019	9360.051578907909	8912.199607680192	6917.0516229171035	7461.637400404854	8939.228544724716	8099.600467006411	8649.474814754161	7396.66607662414	6607.774402565932	7031.1329042987245	7446.123864724039	7266.265785138475	6750.766666235834	7382.971103150877	7006.90234629995	8509.301046550278	6513.651203829989	8322.425005413945	7929.3429918632055	8357.432270387992	7743.210144925926	6827.8795601290085	8309.493150443075	8774.606704564776	7089.7954874972	7013.956140124498	8021.571960112556
8445.991281701812	8239.289146894766	6898.258906101012	9360.051578907909	8912.199607680192	6917.051622916818	7461.637400404854	8939.228535626824	8099.598271836831	8649.474814754161	7396.664576884486	6607.774402426335	7025.60824377915	7446.123864724039	7266.265772401174	6750.766663627707	7382.960229602209	7006.90234578152	8509.301046549586	6513.651203829989	8322.425005332498	7929.3429918632055	8357.432270387917	7743.208777309986	6827.878660759112	8309.493150443075	8774.606704564776	7089.795487458414	7013.9561401244855	8021.571960112338
8445.99128162475	8236.860554015768	6898.258906100685	9360.051578907909	8912.199607680192	6917.051622916799	7461.637400404854	8939.228531244778	8099.591560304881	8649.474814754161	7396.645261213805	6607.774401101318	7022.373537354625	7446.123864724039	7266.265756357803	6750.766662005944	7343.1830302562785	7006.902342705658	8509.301046549204	6513.651203829989	8322.425003594533	7929.3429918632055	8357.432270387832	7743.176538827623	6827.8782038045665	8309.493150443075	8774.606704564776	7089.795487321758	7013.956140124484	8021.57196011206
8445.991279870006	8233.171637063155	6898.258906097277	9360.051578907909	8912.199607680192	6917.051622916754	7461.637400404854	8939.228530522576	8099.5907107967405	8649.474814754161	7396.041199544048	6607.774400029326	7022.274446742452	7446.123864724039	7266.26575145754	6750.7666573157385	7045.52362461038	7006.902340858912	8509.301046548479	6513.651203829989	8322.425003536668	7929.3429918632055	8357.432270387664	7743.16926321301	6827.877370108114	8309.493150443075	8774.606704564776	7089.79548716537	7013.95614012446	8021.571960111654
8445.991279753402	8233.014930115018	6898.25890609632	9360.051578907909	8912.199607680192	6917.05162291579	7461.637400404854	8939.228525891192	8099.590382185457	8649.474814754161	7367.049081950021	6607.774398926263	7022.258496285719	7446.123864724039	7266.265720985669	6750.766639280505	7027.664082188037	7006.902335858915	8509.301046546825	6513.651203829989	8322.424604261432	7929.3429918632055	8357.432270387653	7743.169162929285	6827.877292158877	8309.493150443037	8774.606704564776	7089.795487144891	7013.956140124404	8021.571960109807
8445.991279457361	8233.013896485892	6898.258906096131	9360.051578907909	8912.199607680192	6917.051622915788	7461.637400404854	8939.228525751341	8099.5903359111935	8649.474814754161	7360.4119482393835	6607.774396967907	7022.212537376766	7446.123864724039	7266.265612701242	6750.7666385459515	7027.6499315373385	7006.902333564739	8509.30104654653	6513.651203829989	8322.419836220688	7929.3429918632055	8357.432270387648	7743.1691484366565	6827.876449748623	8309.49315044249	8774.606704564776	7089.795487144801	7013.956140124396	8021.571960107138
8445.991278911839	8233.013868372169	6898.258906096012	9360.051578907909	8912.199607680192	6917.0516229135155	7461.637400404854	8939.228525469825	8099.590293256054	8649.474814754161	7360.282350385511	6607.774383458371	7022.211785633212	7446.123864724039	7266.265604537467	6750.766637680294	7024.667014091802	7006.902332787594	8509.301046546369	6513.651203829989	8322.361484332952	7929.3429918632055	8357.432270387646	7743.169148396866	6827.875265728421	8309.49315043545	8774.606704564776	7089.795487143807	7013.956140124394	8021.571960106413
8445.991276957513	8233.013729486931	6898.258906095852	9360.051578907909	8912.199607680192	6917.051622819336	7461.637400404854	8939.228525456485	8099.590233905542	8649.474814754161	7360.281378362234	6607.774326260268	7022.211296883206	7446.123864724039	7266.2655944734	6750.766637658842	7021.005987439146	7006.902330051952	8509.301046545295	6513.651203829989	8322.358742227101	7929.3429918632055	8357.432270387646	7743.169148345337	6827.875251815544	8309.493150400627	8774.606704564776	7089.795487143807	7013.956140124357	8021.571960106398
8445.991273830856	8233.013727122965	6898.25890609541	9360.051578907909	8912.199607680192	6917.051622815175	7461.637400404854	8939.22852542299	8099.590136372395	8649.474814754161	7360.280980006554	6607.774320192783	7022.210227459158	7446.123864724039	7266.265581728874	6750.766637585253	7020.047255397257	7006.902318144238	8509.301046539502	6513.651203829989	8322.358431800942	7929.3429918632055	8357.432270387646	7743.169148344652	6827.875234597775	8309.493150390157	8774.606704564776	7089.795487143807	7013.956140123604	8021.5719601059245
8445.991265570297	8233.013105433933	6898.258906095229	9360.051578907909	8912.199607680192	6917.051622813287	7461.637400404854	8939.228525422754	8099.590127762079	8649.474814754161	7360.280766247894	6607.7742818144525	7022.209719868313	7446.123864724039	7266.265535013797	6750.7666372781905	7018.788025472783	7006.902314641155	8509.30104653311	6513.651203829989	8322.358219943273	7929.3429918632055	8357.432270387646	7743.169148344256	6827.875213648746	8309.493150389942	8774.606704564776	7089.795487143806	7013.956140123265	8021.571960105177
8445.9911711979	8233.012144932025	6898.258906093452	9360.051578907909	8912.199607680192	6917.051622813138	7461.637400404854	8939.228525421848	8099.590127330465	8649.474814754161	7360.28048138879	6607.774273435202	7022.208648541876	7446.123864724039	7266.265309574436	6750.766635581651	7018.113073293323	7006.902312614938	8509.301046520312	6513.651203829989	8322.358152313987	7929.3429918632055	8357.432270387646	7743.16914834425	6827.875210234655	8309.49315038992	8774.606704564776	7089.795487143805	7013.9561401226965	8021.571960104263
8445.991170471836	8233.011269330003	6898.258906089493	9360.051578907909	8912.199607680192	6917.051622812285	7461.637400404854	8939.228525408551	8099.590127061648	8649.474814754161	7360.280477717334	6607.774090468003	7022.202455307024	7446.123864724039	7266.263896020981	6750.766635510985	7017.948592113311	7006.9023115338905	8509.30104621004	6513.651203829989	8322.357833800052	7929.3429918632055	8357.432270387646	7743.169148344249	6827.875208198887	8309.493150389919	8774.606704564776	7089.795487143792	7013.95614012136	8021.571960097798
8445.991170233498	8233.005126123648	6898.258906083451	9360.051578907909	8912.199607680192	6917.05162279884	7461.637400404854	8939.228525408354	8099.590126907862	8649.474814754161	7360.280473753459	6607.768377477764	7022.20029560923	7446.123864724039	7266.260570611392	6750.766634548319	7017.936555423092	7006.902298750866	8509.301046203014	6513.651203829989	8322.349365393227	7929.3429918632055	8357.432270387646	7743.169148344249	6827.875208038799	8309.493150389915	8774.606704564776	7089.795487143672	7013.956140094785	8021.57196009668
8445.99116822905	8231.647756844286	6898.258906081161	9360.051578907909	8912.199607680192	6917.051622792179	7461.637400404854	8939.228525408289	8099.590126877352	8649.474814754161	7360.280472673107	6607.765138467408	7022.20013451985	7446.123864724039	7266.201096708398	6750.766632905284	7017.855040142732	7006.902092795798	8509.301046197395	6513.651203829989	8322.3274434438	7929.3429918632055	8357.432270387646	7743.169148344249	6827.875207974222	8309.493150389912	8774.606704564776	7089.795487143046	7013.956139907231	8021.571960096587
8445.991148957231	8231.58698885962	6898.258906081062	9360.051578907909	8912.199607680192	6917.051622790932	7461.637400404854	8939.228525406968	8099.59012683714	8649.474814754161	7360.28034577251	6607.0139585354755	7022.199132801698	7446.123864724039	7265.765770951816	6750.766632775423	7016.418383960938	7006.901702641876	8509.30104612672	6513.651203829989	8322.326710349196	7929.3429918632055	8357.432270387646	7743.169148344247	6827.875207951766	8309.493150389912	8774.606704564776	7089.795487142558	7013.956139853751	8021.57196009567
8445.991137542014	8231.578392602405	6898.258906080998	9360.051578907909	8912.199607680192	6917.05162279071	7461.637400404854	8939.22852540643	8099.590126818929	8649.474814754161	7360.279332641787	6606.793643154259	7022.196427415187	7446.123864724039	7265.45901865912	6750.766627926301	7009.348364814841	7006.901691579128	8509.30104601692	6513.651203829989	8322.326378747708	7929.3429918632055	8357.432270387646	7743.169148344222	6827.875207673578	8309.493150389912	8774.606704564776	7089.795487142329	7013.956139845378	8021.571960091308
8445.99112932444	8231.577866771937	6898.25890608084	9360.051578907909	8912.199607680192	6917.05162279071	7461.637400404854	8939.228525406408	8099.590126809381	8649.474814754161	7360.279162795319	6606.590266442911	7022.175621340729	7446.123864724039	7265.440780641307	6750.748037221819	7003.994425861217	7006.901691237934	8509.301045546841	6513.651203829989	8322.326330412136	7929.3429918632055	8357.432270387646	7743.1691483441555	6827.875197340012	8309.493150389912	8774.606704564776	7089.795487142317	7013.956139823543	8021.571960079935
8445.991115383884	8231.57777608428	6898.25890608052	9360.051578907909	8912.199607680192	6917.051622790682	7461.637400404854	8939.228525406399	8099.590126806543	8649.474814754161	7360.278754711172	6606.586522271502	7022.171183834987	7446.123864724039	7265.436978641556	6750.5782112660345	6989.816713446869	7006.901691038484	8509.30104298372	6513.651203829989	8322.325033064637	7929.3429918632055	8357.432270387646	7743.169148344153	6827.874967998261	8309.493150389912	8774.606704564776	7089.795487142314	7013.956139775649	8021.571960079931
8445.991039122327	8231.577369596296	6898.258906077973	9360.051578907909	8912.199607680192	6917.051622790597	7461.637400404854	8939.228525406397	8099.590126806528	8649.474814754161	7360.277758753728	6606.498426477901	7022.156900902985	7446.123864724039	7265.436151893805	6750.4961998964545	6958.062446460496	7006.901691005851	8509.30100220377	6513.651203829989	8322.153568682812	7929.3429918632055	8357.432270387646	7743.1691483441355	6827.874380200715	8309.493150389912	8774.606704564776	7089.795487142312	7013.956139763084	8021.571960079928
8445.991005160458	8231.577060836324	6898.258906063807	9360.051578907909	8912.199607680192	6917.051622790396	7461.637400404854	8939.228525406397	8099.590126806515	8649.474814754161	7360.215539281667	6606.153166326291	7022.156720279689	7446.123864724039	7265.436063127908	6750.487189085586	6902.857122452571	7006.901690990371	8509.300988826953	6513.651203829989	8321.653151969018	7929.3429918632055	8357.432270387646	7743.16914834413	6827.873378335807	8309.493150389912	8774.606704564776	7089.795487142312	7013.956139734467	8021.571960079926
8445.990993260537	8231.576816076966	6898.258906058305	9360.051578907909	8912.199607680192	6917.051622790382	7461.637400404854	8939.228525406397	8099.590126806505	8649.474814754161	7360.18429509479	6606.069590527868	7022.155527826292	7446.123864724039	7265.43606100971	6750.484799590516	6873.403869681813	7006.901690990246	8509.300988531319	6513.651203829989	8321.625921614701	7929.3429918632055	8357.432270387646	7743.169148344108	6827.873348791559	8309.493150389912	8774.606704564776	7089.795487142312	7013.9557412484955	8021.571960079925
8445.990985122733	8231.574899084071	6898.258906058167	9360.051578907909	8912.199607680192	6917.051622790373	7461.637400404854	8939.228525406395	8099.590126806505	8649.474814754161	7360.106125004879	6605.926196204978	7022.154672831859	7446.123864724039	7265.436013779819	6750.482991942028	6869.345260701715	7006.901690989341	8509.300988263938	6513.651203829989	8321.62571051741	7929.3429918632055	8357.432270387646	7743.169148344083	6827.873252871521	8309.493150389912	8774.606704564776	7089.795487142312	7013.930677604262	8021.571960079921
8445.990973577103	8231.542482948273	6898.258906058152	9360.051578907909	8912.199607680192	6917.05162279037	7461.637400404854	8939.228525406394	8099.5901268065045	8649.474814754161	7359.354780731023	6604.983177600804	7022.154333295244	7446.123864724039	7265.435977150132	6750.482795067958	6869.117410878882	7006.901690988199	8509.300988254083	6513.651203829989	8321.62511575324	7929.3429918632055	8357.432270387646	7743.1691483438535	6827.873196796605	8309.493150389912	8774.606704564776	7089.795487142312	7012.792284698279	8021.571960079921
8445.982305175818	8231.542038179421	6898.258906058144	9360.051578907909	8912.199607680192	6917.051622790335	7461.637400404854	8939.228525406394	8099.5901268065	8649.474814754161	7351.04106536397	6603.812426707547	7022.153618059981	7446.123864724039	7265.435974748175	6750.481574007411	6868.976023029725	7006.901690988037	8509.300988171432	6513.651203829989	8321.54059128129	7929.3429918632055	8357.432270387646	7743.169148341461	6827.873194781626	8309.493150389912	8774.606704564776	7089.795487142312	7005.244372973519	8021.57196007992
8444.597943304143	8231.541977043948	6898.258906058144	9360.051578907909	8912.199607680192	6917.051622790299	7461.637400404854	8939.228525406394	8099.590126806498	8649.474814754161	7324.378474826679	6603.4433212854065	7022.1527429231655	7446.123864724039	7265.435970494971	6750.471255354489	6868.892941372518	7006.901690987941	8509.300988144969	6513.651203829989	8321.331728184967	7929.3429918632055	8357.432270387646	7743.169148337569	6827.873106162176	8309.493150389912	8774.606704564776	7089.795487142312	7004.632019782591	8021.57196007992
8442.342869263099	8231.490390203751	6898.258906058143	9360.051578907909	8912.199607680192	6917.0516227902635	7461.637400404854	8939.228525406394	8099.590126806498	8649.474814754161	7321.482472273907	6603.051347112198	7022.152559203167	7446.123864724039	7265.43595033895	6750.1769545270345	6868.891794487113	7006.90169098767	8509.30098814094	6513.651203829989	8320.436141750573	7929.3429918632055	8357.432270387646	7743.169148324686	6827.872438567787	8309.493150389912	8774.606704564776	7089.795487142259	7004.603851416655	8021.57196007992
8442.319363259601	8231.276640258598	6898.25890605814	9360.051578907909	8912.199607680192	6917.051622790263	7461.637400404854	8939.228525406394	8099.590126806498	8649.474814754161	7321.154439037589	6603.022041801422	7022.152313015006	7446.123864724039	7265.435946762487	6750.166484228709	6868.890864856353	7006.901690985234	8509.300988103063	6513.651203829989	8320.400111611887	7929.3429918632055	8357.432270387646	7743.169148324459	6827.872360056451	8309.493150389912	8774.606704564776	7089.795487142254	6999.25312198923	8021.57196007992
8442.319330602068	8231.263608127076	6898.258906058129	9360.051578907909	8912.199607680192	6917.051622790254	7461.637400404854	8939.228525404636	8099.590126806496	8649.474814754161	7314.13757469699	6603.014237131738	7022.152309653728	7446.123864724039	7265.435943101445	6750.166182448078	6868.890581380792	7006.901690908053	8509.300988077055	6513.651203829989	8320.075235809501	7929.3429918632055	8357.432270387646	7743.168247363868	6827.8723414204505	8309.493150389912	8774.606704564776	7089.795487142253	6988.4384984153185	8021.57196007992
8442.319329883823	8231.261923175392	6898.258906058114	9360.051578907909	8912.199607680192	6917.051622790179	7461.637400404854	8939.228524266386	8099.590126806417	8649.474814754161	7310.458141870226	6603.005076306777	7022.152309588769	7446.123864724039	7265.43593585379	6750.166119312343	6868.890171238714	7006.901689146802	8509.300988054238	6513.651203829989	8319.795013604587	7929.3429918632055	8357.432270387646	7743.133362515138	6827.872338437738	8309.493150389912	8774.606704564776	7089.795487142252	6987.297868172126	8021.57196007992
8442.319329707736	8231.255625959911	6898.258906056692	9360.051578907909	8912.199607680192	6917.051622790076	7461.637400404854	8939.228515359486	8099.590126802228	8649.474814754161	7308.094143613477	6602.712246703131	7022.152309534125	7446.123864724039	7265.4359308970825	6750.166095560117	6868.8898827651565	7006.901687392233	8509.30098804921	6513.651203829989	8297.925306527179	7929.3429918632055	8357.432270387646	7743.11730709687	6827.872336379372	8309.493150389912	8774.606704564776	7089.7954871422435	6986.063835464505	8021.57196007992
8442.319328397343	8231.252832712069	6898.258906056575	9360.051578907909	8912.199607680192	6917.051622790008	7461.637400404854	8939.227282490301	8099.590115651535	8649.474814754161	7305.548386780353	6602.441599262419	7022.152309073957	7446.123864724039	7265.4359305591215	6750.165839862829	6868.889804601067	7006.901687290074	8509.300987983082	6513.651203829989	8248.092985684743	7929.3429918632055	8357.432270387646	7743.109681131997	6827.872335673522	8309.493150389912	8774.606704564776	7089.795487142149	6982.303944899698	8021.571960079918
8442.319318919399	8231.251720561158	6898.2589060565615	9360.051578907909	8912.199607680192	6917.0516227899025	7461.637400404854	8939.198411258196	8099.580015109276	8649.474814754161	7299.618803569888	6602.360252312711	7022.152301159737	7446.123864724039	7265.435930552866	6750.165689023539	6868.889795773698	7006.90168727679	8509.300987714763	6513.651203829989	8232.60899422544	7929.3429918632055	8357.432270387646	7743.1096615822125	6827.872332981317	8309.493150389912	8774.606704564776	7089.795487141886	6980.70367469824	8021.5719600799175
8442.319291761256	8231.225987205189	6898.258906056557	9360.051578907909	8912.199607680192	6917.051622789034	7461.637400404854	8938.49382495792	8099.219596142363	8649.474814754161	7298.36226763645	6602.075758958257	7022.152296234796	7446.123864724039	7265.435930540111	6750.16566622456	6868.889770674552	7006.90168725328	8509.300986734284	6513.651203829989	8232.387514526295	7929.3429918632055	8357.432270387646	7743.10879443033	6827.872329472815	8309.493150389912	8774.606704564776	7089.7954871414395	6980.675712157798	8021.571960079081
8442.319290232957	8231.183829576355	6898.258906056522	9360.051578907909	8912.199607680192	6917.051622788934	7461.637400404854	8938.487096764333	8099.119749968597	8649.474814754161	7298.34066112733	6600.196793812171	7022.152296159188	7446.123864724039	7265.435930519103	6750.165646041429	6868.889663935024	7006.901687247469	8509.300985439217	6513.651203829989	8231.784977086225	7929.3429918632055	8357.432270387646	7743.108794221087	6827.872329077778	8309.493150389912	8774.606704564776	7089.795487141315	6980.495803385272	8021.571960078992
8442.319278822959	8231.126684452895	6898.25890605635	9360.051578907909	8912.199607680192	6917.051622788725	7461.637400404854	8938.486717882894	8099.119181277162	8649.474814754161	7298.338524393556	6598.492996215946	7022.152296158522	7446.123864724039	7265.43593044822	6750.16561963378	6868.889342242641	7006.901687222477	8509.300984214784	6513.651203829989	8229.391696425642	7929.3429918632055	8357.432270387646	7743.108724280284	6827.872329012025	8309.493150389912	8774.606704564776	7089.7954871412985	6980.39443635994	8021.571960078985
8442.319271066237	8231.122218268902	6898.258906055625	9360.051578907909	8912.199607680192	6917.051622788705	7461.637400404854	8938.486717859134	8099.11896328696	8649.474814754161	7298.338380792466	6598.371246026754	7022.152296155771	7446.123864724039	7265.43593044741	6750.165617434595	6868.8892575149885	7006.901686975725	8509.30097942429	6513.651203829989	8229.221880802197	7929.3429918632055	8357.432270387646	7743.108710593658	6827.872328726756	8309.493150389912	8774.606704564776	7089.7954871412885	6980.373748066853	8021.571960078985
8442.319251860357	8231.117296736782	6898.258906052414	9360.051578907909	8912.199607680192	6917.051622788673	7461.637400404854	8938.486717859134	8099.118953408315	8649.474814754161	7298.336123898977	6598.337690158253	7022.152296155479	7446.123864724039	7265.435930446754	6750.165615631177	6868.889252480921	7006.901685250416	8509.300979041269	6513.651203829989	8229.200048310066	7929.3429918632055	8357.43227038559	7743.108710117595	6827.872328654317	8309.493150389912	8774.606704564776	7089.795487141276	6980.353460873313	8021.57196007898
8442.319237625885	8231.110167410252	6898.258905946095	9360.051578907909	8912.199607680192	6917.051622788253	7461.637400404854	8938.486717859061	8099.118953404584	8649.474814754161	7298.332791149143	6598.249305209796	7022.152296155302	7446.123864724039	7265.435930446164	6750.165608888703	6868.889242332467	7006.901685038864	8509.300978050574	6513.651203829989	8229.191897486233	7929.3429918632055	8357.432270368827	7743.108709944802	6827.872328613764	8309.493150389912	8774.606704564776	7089.795487141056	6980.343367477472	8021.57196007898
8442.319223427392	8231.100236563814	6898.258905923291	9360.051578907909	8912.199607680192	6917.051622787435	7461.637400404854	8938.486717858956	8099.11895331818	8649.474814754161	7298.331858120116	6597.988398688962	7022.1522961552755	7446.123864724039	7265.435930446154	6750.165608748253	6868.889229329819	7006.901685002028	8509.300977469135	6513.651203829989	8229.17955716023	7929.3429918632055	8357.432270366884	7743.108709853523	6827.872328589155	8309.493150389912	8774.606704564776	7089.795487141036	6980.32571528733	8021.57196007898
8442.31921056576	8231.098442030368	6898.25890590249	9360.051578907909	8912.199607680192	6917.051622784349	7461.637400404854	8938.486717858952	8099.118953317542	8649.474814754161	7298.314246224515	6597.552835357752	7022.15229615511	7446.123864724039	7265.435930446149	6750.165608248393	6868.889214202	7006.901685001742	8509.300977091223	6513.651203829989	8229.156623198214	7929.3429918632055	8357.432270366378	7743.108709693989	6827.872328558842	8309.493150389912	8774.606704564776	7089.7954871410175	6980.312697777035	8021.571960078978
8442.319124151687	8231.054658208177	6898.258905900537	9360.051578907909	8912.199607680192	6917.051622781805	7461.637400404854	8938.48671785895	8099.118953317229	8649.474814754161	7298.313700328202	6597.207618701755	7022.152296154947	7446.123864724039	7265.4359304461395	6750.165607073388	6868.889193993328	7006.901685001738	8509.300977068116	6513.651203829989	8229.133615874853	7929.3429918632055	8357.432270366375	7743.108709688311	6827.872328514117	8309.493150389912	8774.606704564776	7089.795487141016	6980.292018406356	8021.5719600789735
8442.31911755657	8231.050304545355	6898.258905900497	9360.051578907909	8912.199607680192	6917.051622780172	7461.637400404854	8938.486717858948	8099.11895331718	8649.474814754161	7298.307441868057	6587.777257119667	7022.152296154939	7446.123864724039	7265.4359304461295	6750.165606702871	6868.8891770306755	7006.901685001706	8509.300976996663	6513.651203829989	8229.098256106856	7929.3429918632055	8357.432270366373	7743.108709681752	6827.872328482568	8309.493150389912	8774.606704564776	7089.795487140677	6980.264769584189	8021.571960078972
8442.318881117886	8231.04909549811	6898.258905900165	9360.051578907909	8912.199607680192	6917.051622779997	7461.637400404854	8938.486717858948	8099.118953317176	8649.474814754161	7298.297397532106	6586.126116372614	7022.152296154021	7446.123864724039	7265.435930446082	6750.16560664482	6868.889176199986	7006.901684998157	8509.300976610284	6513.651203829989	8229.093495384292	7929.3429918632055	8357.43227036637	7743.108709681751	6827.872328480159	8309.493150389912	8774.606704564776	7089.79548714026	6980.259621055061	8021.57196007894
8442.318844515139	8231.047038431087	6898.258905899759	9360.051578907909	8912.199607680192	6917.0516227799835	7461.637400404854	8938.486717858948	8099.118953317176	8649.474814754161	7298.28881253913	6585.071376307193	7022.152296153949	7446.123864724039	7265.435930445587	6750.165606635052	6868.889176036378	7006.901684992972	8509.300975808099	6513.651203829989	8229.093336128513	7929.3429918632055	8357.432270366364	7743.108709681749	6827.872328480085	8309.4931503898	8774.606704564776	7089.7954871402535	6980.2580418507405	8021.571960078428
8442.31866898974	8231.042526655734	6898.258905898453	9360.051578907909	8912.199607680192	6917.051622779979	7461.637400404854	8938.486717858948	8099.118953317176	8649.474814754161	7298.284944087783	6585.009304490175	7022.152296153877	7446.123864724039	7265.435930443625	6750.165606629687	6868.889175703075	7006.90168488699	8509.300975680386	6513.651203829989	8229.093240427643	7929.3429918632055	8357.432270366358	7743.108709681749	6827.872328479396	8309.493150389528	8774.606704564776	7089.795487140248	6980.256539380276	8021.571947446222
8442.318424960597	8231.04252655991	6898.258905898281	9360.051578907909	8912.199607680192	6917.0516227799735	7461.637400404854	8938.486717858948	8099.118953317175	8649.474814754161	7298.273540304116	6585.006126388862	7022.152296153874	7446.123864724039	7265.435930417877	6750.16560662818	6868.889173269894	7006.9016829823895	8509.30097562351	6513.651203829989	8229.093238050433	7929.3429918632055	8357.432270366358	7743.108709681749	6827.872328479319	8309.493150389106	8774.606704564776	7089.795487140192	6980.2496151066725	8021.544499964514
8442.318100782946	8231.042358736016	6898.258905898116	9360.051578907909	8912.199607680192	6917.051622779973	7461.637400404854	8938.486717858948	8099.118953317175	8649.474814754161	7298.255727575801	6584.959592778656	7022.1522961538685	7446.123864724039	7265.435929998532	6750.165606625945	6868.889172627611	7006.901677662639	8509.300975580714	6513.651203829989	8229.093214182583	7929.3429918632055	8357.43227036635	7743.108709681748	6827.872328479302	8309.493150386743	8774.606704564776	7089.795487140005	6980.24955868363	8020.113598572596
8442.318037786836	8231.042144241403	6898.2589058970925	9360.051578907909	8912.199607680192	6917.051622779972	7461.637400404854	8938.486717858948	8099.118953317174	8649.474814754161	7298.241653545029	6584.90643844157	7022.1522961538685	7446.123864724039	7265.435929802516	6750.165606625277	6868.88917257957	7006.901677621652	8509.30097551602	6513.651203829989	8229.093161272309	7929.3429918632055	8357.432270366346	7743.108709681748	6827.872328479294	8309.49315038648	8774.606704564776	7089.7954871394795	6980.247869041736	8020.0737599716795
8442.318036916058	8231.042000549816	6898.258905896244	9360.051578907909	8912.199607680192	6917.051622779948	7461.637400404854	8938.486717858948	8099.118953317171	8649.474814754161	7298.241644330827	6584.882160655856	7022.152296153867	7446.123864724039	7265.435929775365	6750.165606625172	6868.889172471804	7006.901676885548	8509.300975282815	6513.651203829989	8229.0931462579	7929.3429918632055	8357.432270366346	7743.108709681748	6827.872328479294	8309.4931503863	8774.606704564776	7089.795487136581	6980.246063976037	8020.071808704115
8442.31803571319	8231.041458699954	6898.258905892549	9360.051578907909	8912.199607680192	6917.051622779948	7461.637400404854	8938.486717858948	8099.118953317166	8649.474814754161	7298.241642339608	6584.8566626836355	7022.1522961538185	7446.123864724039	7265.435929774969	6750.165606625127	6868.889172230304	7006.901674976586	8509.300975186794	6513.651203829989	8229.093144883524	7929.3429918632055	8357.432270366346	7743.108709681727	6827.872328479294	8309.493150386163	8774.606704564776	7089.795487116389	6980.229796650248	8020.071779526771
8442.318009832694	8231.041344325371	6898.258905891147	9360.051578907909	8912.199607680192	6917.051622779948	7461.637400404854	8938.486717858948	8099.118953317161	8649.474814754161	7298.2416401656355	6583.840235989171	7022.152296153808	7446.123864724039	7265.435929774917	6750.165606625075	6868.889172206577	7006.901665708285	8509.30097513934	6513.651203829989	8229.092888766992	7929.3429918632055	8357.432270366346	7743.108709674255	6827.872328479294	8309.493150385428	8774.606704564776	7089.795487110149	6980.224133144804	8020.071717507682
8442.317878533926	8231.041219507575	6898.258905886563	9360.051578907909	8912.199607680192	6917.051622779935	7461.637400404854	8938.486717858948	8099.118953317152	8649.474814754161	7298.241619765149	6580.893649242184	7022.152296153808	7446.123864724039	7265.435929774297	6750.165606625065	6868.8891721967075	7006.901665527959	8509.300975136208	6513.651203829989	8229.092795988603	7929.3429918632055	8357.432270366346	7743.108708097597	6827.872328479294	8309.49315038537	8774.606704564776	7089.795486994741	6980.216767805374	8020.071521759176
8442.31783602725	8231.040990200641	6898.258905841559	9360.051578907909	8912.199607680192	6917.051622779879	7461.637400404854	8938.486717858948	8099.118953317067	8649.474814754161	7298.241618405997	6579.274143945926	7022.152296153808	7446.123864724039	7265.43592977375	6750.165606625059	6868.889172193224	7006.901664491799	8509.300975128042	6513.651203829989	8229.092748467016	7929.3429918632055	8357.432270366346	7743.108441687177	6827.872328479294	8309.493150385126	8774.606704564776	7089.795486059162	6980.216758231628	8020.071257820822
8442.317834512973	8231.040973814048	6898.2589056246525	9360.051578907909	8912.199607680192	6917.051622779869	7461.637400404854	8938.486717858948	8099.118953316976	8649.474814754161	7298.241600039942	6578.980965835708	7022.152296151865	7446.123864724039	7265.435929771018	6750.165606625044	6868.88917219174	7006.9016644844905	8509.300975120925	6513.651203829989	8229.092563202055	7929.3429918632055	8357.432270366346	7742.949573165632	6827.872328479278	8309.493150383849	8774.606704564776	7089.795486026973	6980.216597289235	8020.067373479669
8442.317797337648	8231.040962789513	6898.258905620383	9360.051578907909	8912.199607680192	6917.051622779795	7461.637400404854	8938.486717858948	8099.118953316626	8649.474814754161	7298.241422785812	6578.977210177478	7022.152296150348	7446.123864724039	7265.4359226490005	6750.165606625028	6868.889172191461	7006.901663533847	8509.300975091359	6513.651203829989	8229.092562731654	7929.3429918632055	8357.432270366346	7742.844543516406	6827.872328479003	8309.493150383834	8774.606704564776	7089.795485738329	6980.216515473061	8020.051548947265
8442.31704851531	8231.040962755942	6898.258905611918	9360.051578907909	8912.199607680192	6917.051622779054	7461.637400404854	8938.486717858948	8099.1189533153065	8649.474814754161	7298.241348480607	6578.918619083824	7022.152296150338	7446.123864724039	7265.4358382762075	6750.165606625022	6868.889172190945	7006.90166286157	8509.300975086777	6513.651203829989	8229.092562642065	7929.3429918632055	8357.432270366346	7742.840968107512	6827.8723284752405	8309.493150383696	8774.606704564776	7089.795485675674	6980.216252739275	8020.051500735281
8442.27381288222	8231.040962685433	6898.258905591899	9360.051578907909	8912.199607680192	6917.051622778602	7461.637400404854	8938.486717858948	8099.118953314465	8649.474814754161	7298.2413004668515	6578.7964851558945	7022.152296150331	7446.123864724039	7265.435715543956	6750.165606625022	6868.889172144139	7006.901661877896	8509.300975086258	6513.651203829989	8229.092562539809	7929.3429918632055	8357.432270366346	7742.840962255029	6827.872328469509	8309.49315037282	8774.606704564776	7089.795484140585	6980.2146303900045	8020.050913157802
8442.214707441864	8231.0409626842	6898.258905478605	9360.051578907909	8912.199607680192	6917.051622777909	7461.637400404854	8938.486717858947	8099.118953314049	8649.474814754161	7298.2412889519555	6578.792299988209	7022.152296150087	7446.123864724039	7265.4281084743725	6750.16560662502	6868.889172127364	7006.901661850551	8509.300975086226	6513.651203829988	8229.09256242196	7929.3429918632055	8357.432270366346	7742.840961709717	6827.872328469505	8309.493150371829	8774.606704564776	7089.7954840316825	6980.214071123833	8020.050752492527
8442.211528315156	8231.040962683459	6898.258905434552	9360.051578907909	8912.199607680192	6917.051622777748	7461.637400404854	8938.486717858947	8099.11895331356	8649.474814754161	7298.241281937542	6578.7842959782665	7022.152296148889	7446.123864724039	7265.426577587062	6750.16560662502	6868.8891721241835	7006.9016616525205	8509.300975086084	6513.651203829988	8229.092562341182	7929.3429918632055	8357.432270366346	7742.840961643322	6827.8723284695025	8309.493150371798	8774.606704564776	7089.795483743253	6980.21395280031	8020.048366353643
8442.154861618706	8231.040962682333	6898.258905433406	9360.051578907909	8912.199607680192	6917.051622777687	7461.637400404854	8938.486717858947	8099.118953312325	8649.474814754161	7298.241279426185	6578.77960645634	7022.152296147033	7446.123864724039	7265.426577587062	6750.16560662502	6868.889172122547	7006.901661627137	8509.300975085822	6513.651203829988	8229.092562108783	7929.3429918632055	8357.432270366346	7742.840959749204	6827.872328469502	8309.493150371733	8774.606704564776	7089.795483724006	6980.21302668777	8020.04522960286
8441.68696008225	8231.040962679504	6898.258905423587	9360.051578907909	8912.199607680192	6917.051622777577	7461.637400404854	8938.486717858941	8099.118953312126	8649.474814754161	7298.2412768905915	6578.749312161568	7022.152296145135	7446.123864724039	7265.42657757254	6750.16560662502	6868.889172120862	7006.901661625406	8509.300975085738	6513.651203829988	8229.092562078607	7929.3429918632055	8357.432270366346	7742.840959692527	6827.872328469499	8309.493150371689	8774.606704564776	7089.795483583202	6980.212981266558	8020.044621250112
8440.221879455175	8231.040962679202	6898.258905410617	9360.051578907909	8912.199607680192	6917.051622777499	7461.637400404854	8938.486717858941	8099.1189533119	8649.474814754161	7298.241275916522	6578.700012532284	7022.152296145053	7446.123864724039	7265.426577167145	6750.16560662502	6868.889172120775	7006.901661624725	8509.300975085718	6513.651203829988	8229.092562078607	7929.3429918632055	8357.432270366346	7742.840944378287	6827.872328469498	8309.493150371647	8774.606704564776	7089.7954834693155	6980.212929012277	8020.044425377151
8440.155283167285	8231.040962679033	6898.258905359407	9360.051578907909	8912.199607680192	6917.0516227773005	7461.637400404854	8938.486717858941	8099.118953300326	8649.474814754161	7298.241275474571	6578.662395613971	7022.15229614505	7446.123864724039	7265.426577166688	6750.16560662502	6868.889172120495	7006.901661624708	8509.300975085705	6513.651203829988	8229.092562065349	7929.3429918632055	8357.432270366346	7742.840925568784	6827.8723284694925	8309.493150371265	8774.606704564776	7089.795483429686	6980.212897129761	8020.043940690283
8439.97101597077	8231.040962679015	6898.258905332951	9360.051578907909	8912.199607680192	6917.051622776136	7461.637400404854	8938.486717858941	8099.118953045565	8649.474814754161	7298.241275371243	6578.6546346816	7022.152296145032	7446.123864724039	7265.426577165488	6750.165606624952	6868.889172119818	7006.901661624667	8509.300975085698	6513.651203829988	8229.0925620595	7929.3429918632055	8357.432270366346	7742.840764149772	6827.872328469492	8309.493150368646	8774.606704564776	7089.795483412166	6980.212808813889	8020.043068576364
8439.729124487165	8231.040962679013	6898.2589053112415	9360.051578907909	8912.199607680192	6917.05162271831	7461.637400404854	8938.486717858941	8099.118953013111	8649.474814754161	7298.241275351158	6578.635203106426	7022.152296145012	7446.123864724039	7265.426577165413	6750.165606623767	6868.889172119772	7006.901661624619	8509.300975085696	6513.651203829988	8229.092562059273	7929.3429918632055	8357.432270366346	7742.840413674455	6827.872328469488	8309.493150347414	8774.606704564776	7089.795483381608	6980.212799160712	8020.041566066613
8439.649354357756	8231.04096267901	6898.258905296987	9360.051578907909	8912.199607680192	6917.051622693178	7461.637400404854	8938.486717858941	8099.118951786877	8649.474814754161	7298.24127531955	6578.625248825298	7022.152296144965	7446.123864724039	7265.426577165264	6750.16560662267	6868.889172119705	7006.901661624594	8509.30097508569	6513.651203829988	8229.092562059006	7929.3429918632055	8357.432270366346	7742.840412442309	6827.872328469209	8309.493150340913	8774.606704564776	7089.795483349201	6980.212739715881	8020.036815725547
8438.719784668923	8231.040962679006	6898.258905296177	9360.051578907909	8912.199607680192	6917.051622686689	7461.637400404854	8938.486717858941	8099.118936250746	8649.474814754161	7298.241275317715	6578.5626082051385	7022.152296144902	7446.123864724039	7265.426577165225	6750.16560662267	6868.889172119701	7006.901661624591	8509.30097508569	6513.651203829988	8229.092562058679	7929.3429918632055	8357.432270366346	7742.8404090731665	6827.872328468841	8309.49315033549	8774.606704564776	7089.795483331676	6980.2126811012	8020.021113104894
8438.47259895721	8231.040962679006	6898.2589052940975	9360.051578907909	8912.199607680192	6917.051622686067	7461.637400404854	8938.486717858941	8099.118863149272	8649.474814754161	7298.2412753156195	6578.507509413739	7022.15229614465	7446.123864724039	7265.426577164556	6750.165606622663	6868.889172119338	7006.90166162459	8509.30097508569	6513.651203829988	8229.092562058519	7929.3429918632055	8357.432270366346	7742.840338238721	6827.872328468832	8309.49315030293	8774.606704564776	7089.795483331649	6980.212647851643	8019.996401829749
8437.951594397515	8231.040962679004	6898.2589052909	9360.051578907909	8912.199607680192	6917.0516226855425	7461.637400404854	8938.486717858941	8099.118862930264	8649.474814754161	7298.241275310633	6578.452216155104	7022.152296142655	7446.123864724039	7265.426577164424	6750.165606622637	6868.889172117293	7006.901661624584	8509.30097508569	6513.651203829988	8229.092562058258	7929.3429918632055	8357.432270366346	7742.840329485046	6827.87232846883	8309.493150095326	8774.606704564776	7089.795483331565	6980.212647736744	8019.691547132376
8437.946045243461	8231.040962679002	6898.258905289938	9360.051578907909	8912.199607680192	6917.051622680776	7461.637400404854	8938.486717858941	8099.118861405216	8649.474814754161	7298.241275303458	6578.44258959534	7022.152296124032	7446.123864724039	7265.426577163449	6750.165606622617	6868.889172117131	7006.901661624584	8509.30097508569	6513.651203829988	8229.092562058246	7929.3429918632055	8357.432270366346	7742.840320604562	6827.872328468829	8309.493149976977	8774.606704564776	7089.795483331547	6980.212647536664	8019.684829013461
8429.451643349892	8231.040962679	6898.258905289696	9360.051578907909	8912.199607680192	6917.051621281175	7461.637400404854	8938.486717858941	8099.118860674768	8649.474814754161	7298.241275303218	6578.430112799224	7022.152296096845	7446.123864724039	7265.426577159763	6750.165606622572	6868.889172117095	7006.901661624584	8509.30097508569	6513.651203829988	8229.092562058231	7929.3429918632055	8357.432270366346	7742.8401937796425	6827.872328468826	8309.493149236088	8774.606704564776	7089.795483331524	6980.212643926419	8019.68325486155
8424.65517115636	8231.040962678995	6898.258905289384	9360.051578907909	8912.199607680192	6917.0516208043155	7461.637400404854	8938.486717858941	8099.1188586175185	8649.474814754161	7298.241275301143	6578.383529010845	7022.1522960939965	7446.123864724039	7265.426577142746	6750.165606622328	6868.889172117045	7006.901661624584	8509.30097508569	6513.651203829988	8229.092562058231	7929.3429918632055	8357.432270366346	7742.83893758633	6827.872328468821	8309.493143065345	8774.606704564776	7089.795483331446	6980.212622403846	8019.682357465242
8422.624806614785	8231.040962678995	6898.2589052891835	9360.051578907909	8912.199607680192	6917.0516208028375	7461.637400404854	8938.486717858941	8099.118857348079	8649.474814754161	7298.241275300355	6578.3755848447045	7022.152296092532	7446.123864724039	7265.426577142746	6750.1656066185	6868.889172117042	7006.901661624584	8509.30097508569	6513.651203829988	8229.092562058227	7929.3429918632055	8357.432270366346	7742.838723814902	6827.872328468809	8309.493125576999	8774.606704564776	7089.7954833314425	6980.212610307857	8019.681819625424
8420.836243632948	8231.040962678993	6898.258905288739	9360.051578907909	8912.199607680192	6917.051620802815	7461.637400404854	8938.486717858941	8099.118839855624	8649.474814754161	7298.241275300283	6578.362666427145	7022.15229608827	7446.123864724039	7265.426577142744	6750.165606606809	6868.88917211703	7006.901661624584	8509.30097508569	6513.651203829988	8229.092562058227	7929.3429918632055	8357.432270366346	7742.838534586655	6827.8723284687285	8309.493052304264	8774.606704564776	7089.795483331435	6980.212607358859	8019.678877886906
