# Supplementary material for: An improved FOX optimization algorithm using adaptive exploration and exploitation for global optimization
Source: PLoS One. 2025 Sep 18;20(9):e0331965. doi: 10.1371/journal.pone.0331965 (PMC12445531; doi:10.1371/journal.pone.0331965)
Supplement: S2 File — This compressed file contains all the results of the conducted experiments. Each main directory within the archive includes three subdirectories: Analysis, best_fit, and convergence. The best_fit and convergence folders contain the raw experimental data obtained from 30 independent runs. The Analysis folder includes tables and figures derived from these raw results. These files can be used to reproduce and further analyze the results presented in the manuscript. (ZIP) [file pone.0331965.s002.zip › cec2017/convergence/IPSO/C17F29.csv]

trial_1	trial_2	trial_3	trial_4	trial_5	trial_6	trial_7	trial_8	trial_9	trial_10	trial_11	trial_12	trial_13	trial_14	trial_15	trial_16	trial_17	trial_18	trial_19	trial_20	trial_21	trial_22	trial_23	trial_24	trial_25	trial_26	trial_27	trial_28	trial_29	trial_30
44933477627932.96	43278442563953.91	36029665949797.55	1140180163685.381	25000985726527.56	102007332524823.11	194859719554169.34	425784481188141.25	646456632301466.6	8259609014128.617	108666598733434.75	26434706949708.97	489116905707145.3	56658161883028.43	10284626052508.01	68444236240702.87	22670143314362.99	459526192074305.2	64415743809125.1	91484346252605.27	216978114369318.78	162546512389.99136	922659958201.204	43964852261.84129	71688527138163.17	27799860735501.688	12815633660546.855	101302703829073.94	59570413624072.39	11702485457966.812
26135490392605.586	7899924775564.12	4540601730316.779	393596397088.4123	9264671060836.623	23814132900244.883	64552749534871.28	76542611211167.55	176953084764716.25	2163470817064.166	15802497234576.71	9534322041054.58	275169145336879.2	39296599039726.89	1896806308903.3184	40056914462199.51	8876801660754.213	28818112749835.63	10120998126585.47	2888299201811.112	66227548035778.625	34758049557.211395	583631284620.1748	43814032936.3372	53684992778997.08	7033337102540.399	3617999941737.9917	32959052808993.973	3194193786158.5327	9210071150144.85
3995214522222.7856	843843790845.5033	2318304254013.6655	283147673008.8363	4040954043771.4365	505033673776.63885	27910147750046.45	27761066202782.39	21147790468575.555	275529500568.4583	3453516450892.2456	2370904788978.2476	28449568318364.574	8789361006350.269	1111761102224.9436	34606387593201.254	1132021570987.151	18661691747812.926	4651307510938.14	410712827370.38025	15806440850120.955	29022261121.12275	267317854574.51163	26551518361.65615	504647950946.59814	6561763378727.915	1111029253952.3247	9654647018868.738	280168794226.38544	2198315429829.398
607167517328.8416	112781447202.99036	905381340368.9741	33874225171.880035	819709675013.1427	242724565510.9308	13440610451196.797	4823187266690.303	18481733766180.33	232246007079.70938	2867466102977.711	895793717388.7571	7862832160449.233	8789361006350.269	382100228183.7408	31422783999175.465	975530330958.7776	10892915979923.688	3168433700012.953	271332181592.26294	1304646537999.254	16758593887.86045	233210556928.56848	25661171009.132217	180585720240.58093	1258359309122.25	611536394300.2214	8423773013111.5	189110025684.7033	916213538205.9672
137167304614.65877	13215633142.305832	779846620261.3058	24056990169.895947	631298483594.5981	47862288494.288734	8367560104516.0625	1245328719466.3186	13066697547599.328	196341574658.6086	2400936968900.318	791101948905.5104	3373742473445.568	8407560099132.805	32053893761.774498	26159953696258.56	918736828959.365	9837629704091.918	2494755197134.9424	178670567380.68243	453788585262.02563	11887763977.083124	96688083588.11568	13177568983.940733	157744246083.81064	1039206197177.229	596020635678.9268	6034116426411.508	133627510008.12534	58814747224.91238
93072254391.27695	7017099376.119652	167000031732.79892	20120962773.226112	222422697151.1505	9704807859.701292	6089988551935.023	117739582717.1598	6190197724447.07	187595047472.22064	2256902387607.132	748999595223.2987	1297005149103.0278	4167869786859.2847	19410433119.241566	19484497209591.52	903392953289.3425	1124734073942.6243	842535640042.4895	172567922470.24847	53875998909.13092	11296832844.726324	63584975701.57404	12654584751.637415	48407773094.68032	909315088673.0742	536625411186.35266	2708923114677.5737	40760283635.28638	15978333348.097574
87583285459.2362	6627085500.931503	127464430141.93068	19905606535.492153	23077992105.30387	9648077875.655859	2747647841994.898	113225137293.4017	4039078190532.7314	166774446751.90698	893023666662.5647	744953054475.2191	200105398800.80978	1958580552254.6719	18036828727.17059	11072285580174.803	782726758126.2252	588508803573.4363	723154055234.7911	80829466372.58914	19696953816.727882	10860765587.705372	50863232057.88827	12567223695.301607	46371562831.60592	900513349500.0103	312221468746.2735	1898369713939.752	38705122182.246414	13629495973.563799
43761674654.28366	6285762981.612338	102700470590.27498	16753837595.770248	17238879410.371307	9593728253.651814	175620198133.74918	95756916669.22801	3570673059006.2964	109892726967.91364	284185830829.2884	694404681974.5403	175796868290.15253	142980237610.29395	17391496411.09533	10497162470478.877	738753843904.2798	561983688066.4883	473293581262.8645	51530802012.04777	10897691320.023897	10859194944.629553	30283859095.246403	12505364336.508745	42259654908.93225	812618197153.359	283709336596.19165	1051147318022.3131	34887289970.14094	13053610945.952423
13879030399.649097	5905761083.247099	53051201595.58921	16636165925.931654	13607727194.214136	9492697755.68509	166255032182.46997	94310018824.4514	3294506692904.79	94978815045.60425	267206980222.459	546029041381.3054	80615474135.4508	55701000244.780815	12840404202.09878	9175043450505.463	652239659183.0896	544500266381.4489	371717786299.7102	41444708071.48486	10809738255.377466	10852785373.415617	19220816763.887886	12099949022.814995	38460085656.006805	792761742375.0931	257286451893.49374	742260326744.6282	32688313959.596127	12059299971.950329
11121631547.390448	5503772444.777172	20083235688.583782	16252609440.898891	13598586088.233624	9417977488.813004	159719308114.92163	91478901505.57524	1821462315936.6565	60881790862.33831	249899679700.70898	291419621344.008	80020897517.10507	44895391146.10401	12650766075.910114	8050123857188.96	573063546369.5725	541924822394.9146	92246786963.97153	31757008838.557823	10722826234.61588	10851229431.939394	17063414269.280535	10144512815.374405	35769848073.72169	633596266292.206	250300595852.5991	655560298225.344	32625730157.886593	10229263932.66534
10097596618.538572	5490798713.082565	19450107732.98429	15582189613.103252	13512593145.75042	9347887857.38479	142650624195.6505	89036223076.88416	1280132685184.4587	55613374551.09686	225736249476.98877	233185861208.78506	79327096639.28601	33536838515.29991	12648130844.935377	7190068168243.139	556230625678.2498	541896573317.15796	75892517053.2443	26604305043.926994	10630393683.263992	10844608517.172943	16291377132.07874	10110107242.561928	32617083554.09358	318699658623.2784	246524633963.93457	521245823587.3207	32553625951.86249	9245421726.520472
9786316920.401398	5333563406.548493	18458649253.76749	14786291475.11689	13464275280.945173	9129716298.699635	39536163333.2245	87386094874.82433	779472045835.2618	30346223181.21469	168786333853.06113	69272109146.97519	54710405342.336105	26248048539.846527	12560189540.965094	7070096268455.132	544199500158.9082	541540128279.6376	73641472959.97823	21953196362.63987	10391937384.844303	10842560169.935966	14331221161.907087	10107134056.143356	29609019650.823406	220815917590.92166	241418651456.2775	479604527496.7884	31183042596.196293	9068134778.419222
9655122392.07045	5269790818.150041	18429224595.204254	14630637295.126558	13448884439.890125	9039091130.34481	25690498499.127956	62599609089.29972	528404466514.27423	23550554867.612625	156441051298.52805	38670753164.20462	52489446789.99675	23999033430.06769	12499221359.823658	6373861899458.703	517465677647.9189	534064152631.65594	71030114057.27573	17758283443.79824	10210381667.280142	10832726559.212439	14247920256.064186	8777292989.753365	29348933874.854168	190980262767.22372	234249685164.11963	470944316526.7359	28446191936.63854	8892374061.679096
9051282157.695122	5194082435.03243	18388803326.075222	14314530643.580694	13419434315.926622	9019341095.889874	25413707062.702778	47277021783.37164	414553081052.31006	16864091227.535389	154831305315.8426	30637706446.945873	35815344510.29852	22995940286.909786	12434750373.534464	5450960542707.358	479814454619.4187	529171820843.5065	53355810282.57892	17089428560.58097	9988164389.891628	10808507252.918056	14235720639.343584	8344227672.590027	29047230016.068317	170434267041.33783	223066666564.66653	461140372563.6979	28000096119.166767	8779977270.36636
8555897528.829067	5086766293.0739975	18315940026.596836	14090885966.857761	13373657874.389847	8999870574.691893	25360968916.780815	36456053535.745155	370820694910.83624	16581102474.038239	153668633340.32983	29915274907.329205	25708628722.165073	22932527078.992958	12197598958.664537	5262176549184.321	474963079851.62445	521640532788.4152	49729719183.914406	16566980979.661375	9710482639.42769	10757616407.348265	14170170201.226482	7458685166.627527	29031550796.753834	144826692920.5525	179186240762.86987	436768024217.64557	27882403260.103554	8675738661.820276
8299751447.552574	4852523684.097664	18309620663.815678	14037365703.750143	13373537958.99034	8995765407.192066	25360917052.388626	36302304567.93273	303159240513.72253	16560461525.89808	124554750518.87138	29846173165.652966	20902035658.992332	22695991782.49658	12082023483.909155	5248430331973.902	356322499849.9782	520119902445.2771	48158898543.32205	16132842884.584457	9361873237.462597	10655295124.163485	14159252733.016804	6587293076.251281	28913155990.328564	137362952116.73439	170232453007.12793	282141837067.3566	26841281001.586193	8552015894.68759
8160370846.351813	4778907524.923249	18307639837.796967	14008303550.021835	13373363328.639736	8994813382.088806	25355040486.102444	35852976755.93019	296198217693.91705	16410222195.346008	100251607280.99971	28986560422.814476	18952915000.79623	22631898327.582535	11888039213.869146	5231783805255.846	356228802080.45483	519739005778.60803	46945203517.316956	16068499319.849274	9140327749.79577	10638034472.629492	14119396452.273563	5790602134.510067	28735923006.703674	132942051781.52881	168603885826.15555	195329494206.75098	25867403073.153545	8482970436.424112
8153097531.69377	4755117141.050252	18305620750.024227	13999598244.706001	13372359676.380836	8971751346.05663	25353494311.765102	33904116593.047924	288213522707.39734	15820339379.518152	85523797767.72824	28476789790.12496	17406923828.737328	22094373257.781757	11590217508.006805	5202326603903.461	355592468794.9389	516175769212.08563	39286974082.21582	15990580648.619215	9114512334.778812	10601183657.194963	14084086446.996859	5658395227.707955	28698927857.88159	132079355615.39876	158208280274.95978	182899457693.06482	25315684425.228664	8268742524.162869
8148667161.060597	4735028976.281406	18282818451.43646	13997473470.52087	13371065353.139671	8946072096.99274	25309312562.477665	33032292035.0981	284676877684.5002	15416859127.16473	67532666400.34204	28321869851.20258	17271420624.881565	22030047246.711132	11522694533.473484	5165991358384.062	354669784297.2417	501670830345.6304	39266097827.58056	15892728514.875118	9089934784.411003	10591354227.684103	14008858708.729092	5640257786.924658	28674083987.901024	132003220856.27708	145018490557.33322	180383680723.4046	25219188735.943897	8189662743.542703
8140847255.483525	4682943584.375378	18276676260.641563	13930320898.045908	13370569652.943426	8944881214.558275	25256705732.385307	29350384486.351803	265017377085.80045	15265447638.030296	19785688309.807564	28250040594.883556	17268740419.36512	21930519819.95329	11186797736.99779	4839768621968.138	354542491877.3302	167151378827.50818	39188847435.685165	15576951636.894735	8705407628.1162	10583503222.455513	13887619788.979063	5515481080.962087	28660916410.378178	127061916628.94856	143528418048.49408	179842847610.97086	25160478470.011147	8022871146.975495
8006204367.398728	4582807829.324873	18267865946.016582	13814177979.921972	13370549868.889608	8673497576.815132	25253582451.767834	28504318178.96899	250793507151.52344	14837374005.95737	15419356555.50861	28242906494.00895	17255439507.48837	21835819952.20002	11144216358.034912	4414509637701.507	352686356718.62933	116175971797.09314	38829693676.110344	15569552203.544321	8605623067.530224	10582567363.067165	13838926220.07789	5504545437.956194	28656597787.949615	111031275598.10815	142493906915.6031	179231317822.94345	25028837631.81101	8016994182.34442
7991344449.162565	4564581005.137965	18266792485.936348	13751232063.354506	13366956872.385782	6708058946.980535	25159304441.57192	28362954717.964237	234720059638.53278	14342614324.695784	12219463452.5514	28233778650.77005	17244015111.166416	21783009138.74946	11138923662.873596	4362716091902.6826	350211686049.2915	111306566754.72089	38620754431.6276	15566520172.004925	8586709782.911215	10582364032.3141	13833872725.401789	5500141927.650795	28653328721.22304	106318025334.60005	142422427646.51517	179060507440.60672	24914367800.746857	7974943209.208209
7978559583.649745	4480568279.207482	18248973042.425262	13667188915.543093	13364755010.504694	5833708143.208657	25154133601.259434	26742401382.462463	228603621844.35925	11784057669.9824	11710527264.871887	28189543368.323143	17243948283.19163	21760290147.923767	11135975842.09096	2092608758920.458	350095069259.7059	110851401027.3719	38468366762.572754	15536883189.733921	8585996914.559283	10582267324.924856	13833598433.589321	5351343916.258662	28653253797.66645	105560416645.43266	142258977363.50153	178632132893.52448	24633696820.64902	7969990886.6343
7974679959.435924	4479506331.864753	18191703973.90004	13646759662.10816	13362231312.526756	5495949142.379629	25046192059.884712	26728413265.15886	228335903194.35925	10271134991.674059	11515828546.978493	28148432533.344227	17243835896.15665	21738094479.816433	11130783051.349258	33708470412.132412	349265064995.5616	110845876109.95287	38125893509.84039	15444311560.518639	8585423444.218324	10581233313.44603	13829233829.400927	5142691938.753885	28648387519.695393	103483819267.95735	142050959595.97562	178620997085.557	22838912476.778202	7968687226.289321
7966203685.753507	4465744801.24284	18165924565.783318	13597183107.006386	13361720044.369595	5312773105.444227	22916518342.84071	26700987205.1484	227477439430.99905	8910074367.93363	11515807696.184805	28146742880.569256	17243660247.93687	21630330468.55003	11125779375.050766	29838882639.316135	349254810393.6759	110754769643.2867	37621077638.02997	15400644718.852985	8584647625.585685	10579459504.683748	13801426754.688272	4573514281.61727	28642926594.170338	101290766948.04224	141929491133.1542	177940123684.76773	22770858782.25692	7968581332.640656
7960956073.922021	4368519312.946321	18112135976.581337	13477900528.73981	13361715548.884315	5311237030.924382	22073973757.672474	26332244524.62291	224232063558.08984	8858447038.796656	11468521108.380413	28146272322.24601	17241564936.389168	21575700792.047665	11124694940.709	29815690087.06696	349086559453.8852	61569399633.68477	37563632417.04001	15383909667.17926	8583929761.586593	10579455096.174387	13774152868.127892	4572854173.275845	28625613501.59902	95051688140.83112	141893995467.4953	177667566289.17056	22699101565.817047	7968249266.07423
7956316986.303644	4313341221.53169	18104082362.831432	13460148567.739515	13361714010.923956	4006720784.80519	21971732020.914867	26272934787.723095	224047744241.1602	8814186482.81396	10609091060.707163	28146265712.777744	17237786998.37954	20777145841.100906	11121158304.725264	29705974545.494686	343010158798.5527	53276900658.65543	37480481374.20208	15311779153.799849	8573893264.455271	10579450222.955355	13748746600.317049	4479001178.439705	28593816275.198368	89971841144.47261	141791445850.1022	177057544706.18884	22519228954.206676	7967014575.964342
7954178515.191615	4313341215.944967	18089480110.463238	13342376153.894167	13360841989.307632	3769345612.0190487	21761571036.921772	26173264093.43558	177738113528.96527	8806941653.49236	8911205343.400023	28146252381.837128	17236379311.01849	20680691993.969315	11111812475.02519	29695172106.797512	340761774745.3457	53058175233.57673	36640195738.83398	15280527792.541784	8564404554.988349	10579412242.210112	13746886537.671564	4423014570.019236	28501291027.86523	59799777242.71266	141190751426.59943	176977215618.58627	22322760793.712654	7966602658.289516
7952663576.955211	4288619339.099254	18080265536.199257	13257025700.856918	13353322322.534231	3761213933.9826574	21290217596.669205	26163042231.42055	166810236883.72693	8801832131.055141	5526974477.150435	28146079256.71893	17236199985.484608	20679590434.41707	11077710518.46837	29672197101.33322	329657592155.1417	53058077151.955215	35388995699.6603	15278265491.017992	8558915675.42174	10579336990.518589	13746458254.614838	4339813068.94435	28354267173.551666	49913918052.86766	140288674444.62976	176005935714.93283	22322635559.979763	7966371373.238012
7942897815.855799	4264624880.4988785	18079339357.266323	13174333266.830526	13272233638.641228	3754983981.021149	21031189030.67366	26075757091.69544	128492079374.53831	8794120512.393557	5478415398.04038	28142672968.762283	17234325365.958836	20675824014.209686	11059357564.416792	29497076895.02586	327502041841.5894	53055093293.29586	34450933148.26625	15275484153.67258	8408326171.264522	10579172599.527533	13746457084.490824	4319468006.859393	28259474105.863464	31855365059.43508	136717390521.31216	175534661741.63928	22290277320.824745	7956265725.04098
7905024511.358456	4251259116.5721316	18079036168.468033	13171080482.503963	13239646290.259853	3745932609.4304786	21006855196.608997	26058807218.864643	121393407636.75822	8767691195.971872	5475658110.837118	28140511869.744728	17228967865.524174	20668222822.888958	11045893539.545614	29265659259.41099	322257484242.801	53053166696.38115	33947152593.31017	15259597743.36057	8335978977.285932	10577623417.62289	13744775562.08483	4309813361.80813	28258416858.737087	30284795236.89911	132562165832.94855	174961262373.5721	22203647932.98295	7935317315.91705
7874466024.594842	4238919482.499207	18078984688.21438	13138702124.787577	13224329642.568615	3326106143.5004992	21004676518.93393	26039030231.772655	43601277677.189	8762835618.036354	5438632730.585361	28135770595.52098	17228761037.357674	20623764925.724804	11045815153.66648	28993972731.487465	318787602235.2885	53045449884.17974	29199699955.338444	15053497509.744799	8294417636.812024	10569569092.218163	13744178866.754948	3900823791.7363043	28018402484.612263	29977943646.14291	132153146377.01414	174078364017.5622	22130321693.69109	7929527427.573494
7863677612.349391	4172186970.2791476	18078981098.736465	13110362328.640213	13222182744.063194	2908682846.45275	20999636824.63063	26034074683.885944	32220957412.492073	8753909266.084867	5357337501.900034	28135604632.381657	17228684127.925392	20394666498.363834	11043672336.41469	28663483786.208324	318558233777.9227	52923958870.73902	25192180118.062515	14747205158.359177	8294417636.812024	10485002126.020409	13743093397.62399	3900822268.278121	27911972262.776634	28125790718.634422	132141645310.07912	173985111254.72717	22076651899.28656	7924936751.820857
7861263552.414614	4093158321.681999	18078952261.304615	13107699583.458538	13220815141.577742	2641399851.8227706	20991359589.164944	26025757111.815407	28768637582.020912	8742130617.952497	5235041054.248024	28135217145.018917	17228596628.34347	20264189569.40545	10648386894.369614	28621308165.787228	318210572251.5443	52840178835.319534	16216951318.860836	13816187317.865965	8294357103.703001	9953679737.5615	13740500325.537172	3852296313.794782	27860623306.47728	27266857854.045567	131727322634.41896	173503168161.9453	21819688636.343742	7923797102.268557
7860877238.602499	4093158321.681999	18078952236.32275	13024079434.556768	13216384779.733528	2608948714.8309507	20778589552.174885	26004633827.782753	24865257403.32784	8741232582.11366	5168666859.880501	28134798861.4443	17228540426.979046	19977677052.71274	9666282021.446974	28456440671.323677	318006408622.58484	52837367565.45599	13099077220.373003	13507074410.171324	8294242969.483223	9940962260.516602	13737584286.217546	3823905349.60574	27837931407.482414	26856603533.816917	125192814542.4874	173182485799.8337	21432759654.129456	7921093309.912777
7707234262.190843	4090098888.86755	18078952112.09977	12481903882.292269	13216328114.95559	2484665708.456861	20763005783.409756	25745975396.005722	21473385793.662415	8740282709.142977	5156594380.096328	28134754171.47741	17228377164.956047	19907935494.13472	9666282017.877008	28239680997.281513	317880109010.3749	52732888875.06563	12999230401.219501	13506623426.779587	8294079549.342227	9920583916.480007	13737236894.196257	3629352123.3395753	27784878681.286743	26655520343.819057	102219663733.96196	171206517330.99075	19917644720.919384	7920545595.22857
7490340765.565048	4087415908.695419	18078952085.824497	12435668215.562336	13216167197.205389	2234009160.520509	20756300040.42164	25619942211.51143	20915934351.18991	8739547046.828259	5154524652.394782	28134599019.092854	17228233206.471	19871464128.726665	9228618948.571047	28056951594.146168	317774997656.9753	52490541083.15156	12778405283.13746	13440460091.998747	8293951677.504126	9891127612.29253	13735733272.517048	3322843460.543517	27715025798.53266	26516295262.375107	63314995519.55105	170409125324.36523	19434869802.845253	7884563578.93043
7346012750.617923	4068660216.672214	18078952081.41066	12266893004.189865	13216136613.371973	2226225631.8451476	20562599590.47191	25304886515.682755	20906772704.946445	8737907362.156874	5153352772.345674	28134566150.870403	17228193024.769993	19577341323.085724	8565537217.76209	27688922972.40164	317661100091.73584	52145595261.987656	12722257248.947289	13365436476.694437	8293914936.5581875	9725464810.62271	13733817999.731306	3107358803.942151	27271717013.312492	26493821360.35883	61652571413.082794	163854649968.96213	19395102665.564148	7872739266.150478
7276647416.674305	3904573867.540414	18078952081.15318	12213686538.443064	13215598855.534302	2218407219.04402	20269395894.62265	24093374103.18837	20906348590.571278	8735626781.32599	5151942080.733321	28134535318.1797	17228157936.134373	19221491895.803387	8528767232.979995	27576889597.401527	317418812215.43365	51677873344.22804	12525857449.675676	13277123531.908983	8293815970.031037	9682252818.67769	13712042065.739786	2863772926.677621	26931158745.115032	26487230786.003517	61145663019.78311	163765658776.47882	19381279225.595127	7745216880.613366
7263485597.939618	3882619525.151225	18078952079.296886	12212590375.855186	13212893119.549139	2180167677.346458	19904751532.24992	21538423125.642086	20906347904.908195	8730942650.132488	5150663469.732543	28134532254.077892	17228096825.37306	18932517249.50442	8465797223.999463	27548778575.247204	316253304363.838	51501442138.815216	12444681128.423882	12504311067.2818	8286210241.891516	9609102070.141455	13610285955.08099	2858460722.3511705	26545368016.709797	26484925653.726	60897188369.66303	163708927661.1241	19373913521.360325	7326480555.353624
7263485597.939618	3868426843.579682	18078952071.400738	12210683927.973993	13208389110.04485	2172407097.314551	19881522208.089237	21498465614.889202	20728465014.425686	8728852784.477997	5147871713.476083	28134531862.465088	17227993007.90684	17303904206.17132	8449861756.340806	26788207514.890957	316206330726.9697	51496491883.32281	12316363345.208786	12252059212.466087	8280978444.82154	9573082483.450827	13608846950.161154	2830653628.3570204	26463788260.381485	26484614796.402718	60700236707.05838	162472011547.20462	19346921241.872314	7316175364.776889
7261205187.422429	3784760179.898576	18078952070.192543	12207452937.704279	13208382999.107002	2165040291.652618	19880782555.221886	18484669529.166744	20413353074.619854	8728314457.919485	5134871774.127973	28134523289.715084	17227966801.80693	16429817212.830853	8402881088.366556	25931188670.691105	315475437226.62537	51495433610.44744	11988142848.471088	11983696260.664219	8277919681.38026	9573045360.990158	13590609566.286184	2797724389.775652	26461121509.88876	26449703633.243435	60663471847.68473	160605748835.81006	19282614136.336563	7313866692.774797
7249369114.582932	3752555158.091559	18078952070.190327	12204851053.171656	13208316737.501137	2163652591.9647207	19872246143.35068	18477637328.148193	20022509713.838017	8726425591.42724	5134847370.947287	28134513876.06195	17227950606.74372	16192427304.513847	8369688397.535137	25218832109.560425	315141924757.9781	51495428604.4346	11916414309.323154	11549496183.818148	8274171892.826218	9566458507.556229	13589839748.034077	2694672966.0751157	26444932884.161003	26399327774.40157	60606712520.88249	159549017872.20547	19280412224.795624	7247360628.722008
7186352842.659828	3716979754.827499	18078952070.133488	12150532284.565208	13204835527.989985	2160630515.5267444	19722138028.793076	18477246926.121487	19912989760.08738	8723010204.492983	5134122453.829879	28134510708.483715	17227875038.348118	15599590982.205818	8142526476.501671	25218812587.718296	314947898124.2685	51493917387.67292	11868929516.450945	11523820800.243828	8273383018.356874	9547270581.54583	13589676941.535923	2690418493.4922414	26427936932.19906	26373993437.176723	60547571984.53295	159508894239.88412	19280028252.840515	6987355287.881235
6938422114.690017	3675166499.355542	18078952070.08738	12150369859.385084	13163712646.528265	2147091534.5999172	19605434965.471977	18415733074.586414	19828627837.058937	8722401429.221962	5132605862.265636	28134504760.062912	17224749992.677433	15577222112.145414	8139197531.718897	24501857080.98859	314407140662.16174	51207494605.28507	11758657919.763395	11519737420.83232	8273251733.410371	9545736367.304743	13589276817.831734	2661124895.016849	26382491148.33647	26368627469.606384	60489008983.205154	159503708369.3399	19270206176.97175	6865333584.188405
6832123145.832028	3480402471.6381245	18078952070.04011	12136082353.346096	12988321110.73414	2044101630.5174677	19369631824.675613	18374038316.03418	19551143955.29024	8722175178.781403	5129520635.056454	28134502195.668777	17168651251.638664	15442599012.74562	8132596865.022194	23371433782.185394	313573102845.58344	49696210906.13275	11674587558.010828	11498958287.86354	8273172321.996938	9539973953.422604	13588889054.058655	2633534077.838657	26282032224.597313	26368079809.367973	60477207533.11111	158348356858.96698	19247724575.789528	6807042194.9656
6781424271.115253	3300479935.4079957	18078952070.03095	12129559578.102007	12938484485.363934	2011596880.202221	19278994199.168262	18371154512.010483	19364841176.89284	8722031245.119097	5129422059.633275	28134500646.914616	17159134839.454935	15203952649.44097	8130875529.559321	23344322700.28652	237096647275.4317	49496381476.5401	11082542986.781519	11490686433.750444	8273151436.883727	9538924839.819235	13588684614.265543	2629006593.6418242	26254571233.630283	26365275617.017326	60473424347.20647	145770371652.77438	19230999273.140514	6766741979.77613
6626833462.937475	3292652556.268741	18078952070.030365	12101467712.777456	12932905435.858343	1910087984.4927554	19241941247.219727	18344371778.249336	19279226085.205902	8721903602.631609	5129305026.536742	28134500584.362663	17129697968.410463	15128801513.944727	8124037965.111475	22942743917.67451	236041603195.61957	49486801435.183	10911103490.491323	11479810831.724125	8273147642.195166	9532989419.430511	13588075049.007103	2627014338.0544395	25790530179.27907	26361654328.515823	60472369708.57294	135918078877.06241	19224320138.77031	6701851587.720157
6523300969.159705	3288322876.1845098	18078952070.029995	12088126283.288353	12932792581.677547	1885745061.3150144	19192030788.54198	18179293542.004223	19178681223.653778	8721895759.937544	5129256994.323051	28134500551.868355	16998450958.994411	14662167260.664013	8121831198.601524	22601316989.49937	235840799252.7103	48656905023.420685	10893359050.40962	11411576355.86105	8273138917.355251	9349507423.565828	13588074786.348429	2613877122.847436	23993195381.761032	26358569529.521492	60340716523.76298	111285222724.44627	19214010087.87586	6351461092.582421
6517568842.147106	3268569324.05173	18078952070.02993	12030753048.268862	12932752692.27433	1881493083.1746368	18808673226.260654	17864620047.089176	19122557729.7186	8721811398.034664	5128976785.683187	28134500551.216557	16990768845.165556	14464499315.463625	7743621953.962887	22592777363.084217	234887802420.9042	39714561407.05183	10878542854.653555	11382013587.84734	8273129342.423451	9237041489.096605	13588066337.728569	2611832297.5142527	23460666695.73459	26356316376.977097	59930461321.63482	85424800498.47969	19194012945.282238	5930346689.262163
6517566387.365808	3263181823.116036	18078952070.029903	11994046106.56248	12919156085.857256	1873203243.1065817	18051047226.021744	17841771494.07602	19010248486.103764	8721725480.413261	5125515997.901501	28134500549.339058	16972577344.488295	14235329220.544096	7740045591.043628	22591402800.882145	232934740950.31696	37811413656.77254	10876520092.437244	11350310894.273571	8273034948.197316	9080458124.100943	13588064361.378868	2611720227.730946	23441589734.64214	26353452934.65504	58263216562.242004	72093870977.2395	19183513326.046646	4924490100.439789
6510471884.973151	3253755504.9081416	18078952070.02983	11712550315.613026	12913816579.826157	1871603248.1270301	17854571042.235092	17841366839.468086	18993489089.66622	8721446232.208565	5003893010.6069975	28134500547.32867	16959887623.179338	14163156468.946297	7732488167.903153	21222296711.1132	218765960839.66318	36319736830.396965	10876021459.5993	11327469983.721045	8269813063.454207	9077050158.470327	13588059624.434368	2611656346.1309466	21413195126.140965	26353385335.27099	58163001241.61394	72084532109.59631	19183181172.44101	4237901583.9656544
6501175258.572167	3253486751.410989	18078952070.02981	11704321800.551746	12912336488.067621	1813348754.8570778	17462428500.630184	17827135898.67852	18990055712.942574	8721252903.645485	4971467774.348172	28134500540.834362	16936591613.79089	14101310375.355236	7726829258.474049	21122706783.879944	208356538389.8801	32256594699.26636	10872295628.542473	11305056766.265657	8263573864.392595	9076625572.501497	13588017001.03855	2610123707.844874	17965943706.08914	26333544792.12875	58084073329.50719	72083497049.97955	19183180369.334152	4225055610.7195935
6497677416.630525	3252676749.984971	18078952070.029774	11662501820.09629	12906517127.15687	1494901188.7557435	17339967113.626785	17786234150.042744	18965097359.87115	8721175096.826199	4969429784.939345	28134500513.55488	16920747338.049173	14051901533.08508	7718308576.32655	21110817246.607246	191363781726.00726	32083176299.04172	10821916598.72083	11287219998.641918	8235457934.454395	9074943919.871675	13587814293.026724	2609926138.744967	17915197627.72727	26260902299.827183	58044982957.84633	71997295231.96681	19183179966.60449	4167525060.7273583
6494949285.074642	3251825172.485494	18078952070.02976	11652559655.501442	12902001504.539791	1454832783.813918	17184866698.69478	17781714012.997295	18885914743.1524	8721165270.188776	4962962039.845058	28134500492.343178	16888476463.1077	14027380106.439949	7711585574.192562	21096238493.109512	187957715866.69418	31184330316.920033	10788083512.25203	11282068416.243147	8225815934.42913	9072375834.275406	13587624991.242653	2608434426.6424236	17899824583.620335	26082413432.40431	57693603069.3472	71499409013.31883	19183176761.5909	4094573744.312505
6480493018.993279	3251214294.155377	18078952070.02976	11645289119.710262	12883845450.138727	1452959723.8950589	17176643531.989431	17315596943.373127	18846447760.19111	8721163786.655516	4959525013.963604	28134500487.990368	16836645014.732674	14017027159.621202	7706443029.216569	21094910930.278534	186102581661.3534	25421318268.74356	10744124994.115116	11270915611.119148	8222262823.997063	9057929834.756327	13587618845.46825	2606865661.8282366	17562155876.59082	25633471331.618332	57691695366.95285	69974095863.80136	19183174750.679455	4046080186.8472867
6455427922.363882	3244629010.81025	18078952070.029755	11645201127.16465	12882429548.47376	1452610535.660207	16957951265.665253	17289928923.37782	18843014145.241604	8721161311.823034	4958397817.684608	28134500487.82426	16823081053.789392	13968738147.249046	7692224002.443754	20695235013.362263	178423496098.83786	23847643068.925568	10714299466.376713	11257894065.650852	8220480397.285127	9057077877.988089	13587618508.679293	2585581486.9697003	15966409062.710419	25561374670.013153	57689984448.57101	66379309160.76106	19183163389.69999	4000562844.7291074
6429800079.774585	3240914191.0551314	18078952070.029675	11644971268.592941	12880113933.57802	1452156571.7429883	16782209918.554794	17274495076.02528	18842930078.73969	8721131903.71208	4955368835.036014	28134500487.74172	16816949006.107578	13355464344.747925	7677565914.170917	20246404069.404587	171023454571.644	23617170874.15475	10638796835.114939	11182603382.07565	8206528435.539481	9057068381.553288	13587618394.538246	2447903740.441485	15621212952.410322	25256293882.812138	57573950845.25993	63423240517.266846	19183141411.79058	3927554323.4508915
6421738479.554218	3238605975.6204014	18078952070.02876	11642965737.236013	12872525454.407598	1452087140.4879377	16110171662.114407	17274468333.37216	18841710892.34443	8721068886.370775	4951838794.899776	28134500487.67118	16675975981.960903	11602626600.756598	7669652700.731044	20211307539.44073	130536070358.14754	22510224181.3648	10582250450.55913	11035418520.004251	8136931353.573233	9056545263.027796	13587617544.156576	2431596804.43528	15598619471.329689	24203818427.700066	57559645099.99334	61099111085.41822	19183021124.92732	3741291536.037618
6418918739.210025	3236406633.345629	18078952070.023354	11639700389.60911	12826212520.162357	1448905589.7733622	16055962385.765139	17262826789.466873	18841250263.020702	8720070776.79297	4902871970.565844	28134500487.66751	16660905583.860312	10931532726.930017	7659530864.120568	20187493710.542294	84257385846.58513	22509312654.32447	10570339273.318638	10947946194.087095	8002737961.644538	8979053467.286133	13587617158.632614	2428991252.7580395	15597843731.78148	23725968500.86512	57552323754.280304	55608427980.04077	19182733751.98008	3689944348.131933
6370815611.175955	3235582337.499908	18078952070.023273	11584976267.912802	12821307331.149393	1448725979.4840467	15991712940.456953	17182899931.487804	18839854136.6838	8719800600.95852	4897186006.047667	28134500487.667057	16659018252.086306	10928504818.53391	7659338340.668269	20175710539.597404	69749537730.97308	20856351195.300293	10564219387.096039	10476913180.343855	7836133721.940034	8940614172.351486	13587615917.35967	2428347502.7521353	15583276748.067554	23024438017.319416	57551056865.19802	42921624157.23508	19181784274.986103	3688258916.5855675
6338712250.809235	3235505765.9282346	18078952070.02322	11068784028.802671	12809449109.53407	1448718293.1120872	15945115384.180708	17032743221.208986	18838792107.776997	8715884300.952036	4896775231.893257	28134500487.6666	16658039615.854666	10925768350.422295	7658634825.886982	20170601842.65191	58765066785.01881	17882171413.80471	10556205743.11271	10243260974.532194	7667549053.168528	8939796405.855463	13587615868.100805	2424043227.9341884	15351622061.266819	22522326252.8781	57551019453.27847	41407780009.20877	19181437427.073063	3675595468.7505527
6329046865.0298195	3233510279.5066752	18078952070.023212	10916792058.217146	12777255557.247173	1448713395.6895175	15793390921.428917	16578356729.903612	18838792107.776997	8713892719.804674	4888150275.373209	28134500487.66659	16656729094.234098	10906647351.853266	7649731390.110865	20165135642.9391	58277551298.83275	17670693319.613808	10537398914.944637	10236766319.981464	7327473482.458774	8939686286.390997	13587615867.294615	2419606756.773751	15172173714.189177	21613488977.074	57550704543.090485	37122446900.7263	19180737493.625423	3661316798.497201
6329037400.183164	3233406418.4269886	18078952070.02321	10823218081.659296	12640711910.049313	1448707212.6680338	15206106811.301662	16556662742.513851	18838792001.385128	8713447880.27789	4885964246.639434	28134500487.66641	16654621949.206015	10825043639.143879	7649645658.962329	20162998408.62308	58268366069.771065	17160017121.223402	10522758892.494518	10233958195.942059	7278599659.098583	8939606760.947031	13587615845.463387	2416166815.7491994	15065082698.242825	21297226861.623905	57550245618.773186	32260973527.366776	19176379571.478508	3658772521.4133806
6319679904.049018	3233275672.739604	18078952070.02321	10815364806.15686	12616261820.02799	1448701546.8049786	14523385201.141384	16552920234.936491	18837583438.244564	8712823679.781088	4883679081.37814	28134500487.66634	16630825733.61556	10513133979.786303	7649583654.769344	20160505090.304333	56872449863.94356	17137958026.391605	10402149233.44066	10228910993.243856	6758081198.5200615	8934573315.408321	13587615471.081306	2415955867.825194	15039187650.253428	21292793402.018818	57509383717.40235	30353792507.089993	19175398403.50656	3644130864.0418906
6303648252.752652	3232297159.2956243	18078952070.02321	10777973535.15365	12615568389.594147	1448694988.9803145	13797516906.10339	16497657410.419537	18820800375.7066	8712237106.678728	4879276053.43005	28134500487.6663	16561259285.042276	10425763947.619932	7649319506.884474	20157548045.883835	56040070266.68313	17118600950.13401	10323376634.913076	10211010333.529219	6684253526.460382	8931719913.626997	13587615436.594221	2415879216.215289	14675135078.229725	21281296164.4878	57400221753.60565	29622978217.547447	19175262739.76557	3607398282.8723817
6241635084.879937	3229805956.705475	18078952070.023205	10044365007.755928	12505369755.986542	1448691919.78963	13787736165.940243	16427107264.710642	18806836286.624977	8712164059.159628	4853132372.039888	28134500487.666264	16460080054.49944	9522104139.38494	7649301071.720349	20153145388.82972	53279212027.51073	17074832792.31376	10323374617.786367	10193341651.806862	6658652273.713325	8920764349.092861	13587615432.42974	2414026596.463627	14432121146.067478	21186095753.715374	57367800689.11523	29478330996.04082	19175181659.977722	3585268468.5832834
6139534069.6010895	3225700733.8483825	18078952070.023205	9851108464.329132	12282641829.668213	1448688775.4840395	13678480515.584814	16423603476.997555	18806016174.526325	8712100550.640675	4815959955.7916765	28134500487.666225	16457404256.453682	9390863499.388454	7649069729.099402	20143379860.31087	52647051803.72722	16923006844.612919	10322674373.79372	10123091447.42042	6651375805.672061	8916070217.561262	13587615432.172813	2407962875.4665027	14368444589.950706	21183134712.647152	57366026872.55522	27886929826.733006	19174822484.651615	3585226328.706159
6132441277.376782	3224987034.8065524	18078952070.0232	9830208380.410883	12261382809.576984	1448687339.082368	13532757462.281672	16420687172.00623	18805985758.61865	8712053222.462938	4776185318.565785	28134500487.666218	16443400976.420322	9283594305.494307	7648565397.063781	20139664753.580837	52035648175.88615	16907326175.300358	10301019372.248392	10120181605.33655	6650856569.777763	8916013466.602325	13587615432.14723	2406895556.263575	14318377922.03618	21180041217.922356	57312059965.9642	27849088748.83656	19174793148.798546	3584710159.333595
5970286388.051121	3160200723.5312724	18078952070.02283	9799643867.403563	12250837986.256868	1448685806.848966	13271026078.238884	16419784350.816671	18805937012.574512	8711995349.660782	4625014196.807408	28134500487.666203	16436571769.938578	9190739623.08609	7648098477.437691	20138873763.144226	44297519482.29521	16879462005.77902	10237012611.373857	10116992832.442532	6646213729.407827	8915888374.430395	13587615432.146112	2406887113.8002	14302879043.935804	21172129138.46927	56255177058.91018	27841076549.74092	19174742284.33426	3584205277.3238072
5613854646.203941	3152129165.0754337	18078952063.67327	9511068841.553368	10401353245.913645	1448683318.9496155	13241935530.48121	16371488168.677769	18805667701.035057	8711942960.213924	4571407538.157692	28134500487.666183	16422288748.845726	8652463336.034885	7648079472.9008255	20138545192.618305	43525437251.29085	16736607764.316284	10233659224.909384	10116644875.178955	6642474788.380428	8915837115.650496	13587615426.654512	2406881940.0823035	14285685414.450035	21171467487.87091	54128012880.9089	27754125041.4661	19173729451.106987	3582815571.3615284
5613105248.826088	3151252249.0722294	18078952062.792824	8733058859.379248	10372260550.583673	1448681684.6846704	13048059437.395174	16298222362.651693	18805610308.51821	8711864848.777706	4553654881.635288	28134500487.666	16337318418.025566	8641370178.22803	7648037360.770858	20138320499.126728	42892266240.752205	16580336260.649303	10143359640.296375	10110203096.063725	6640473025.806716	8915175889.675169	13587615379.25754	2406865863.0179424	14272324800.164682	21169661071.808662	53723943135.87149	27658771132.312714	19171517144.445232	3578924781.131521
5575901134.386183	3150942554.7771316	18078952061.982708	8282512044.665672	10329723536.43784	1448664941.9672704	12955322411.066408	16217210028.428717	18805568875.288105	8707990454.551682	4553143287.459795	28134500487.66596	16296317349.34211	8549637135.858983	7647985261.836806	20138010976.324253	42810563586.05605	16575546512.86221	9673909710.735203	10104398338.773808	6640392866.707168	8909708464.57237	13587615365.324064	2406839183.7276773	14262734508.418665	21164037130.535217	53622434279.762474	27634501567.764267	19153663802.84161	3568746770.6588664
5450745529.720091	3150240951.5387073	18078952061.156868	7747645611.084673	10183908903.234188	1448664803.568629	12916769972.15106	16110227000.820799	18805565133.663223	8707806174.092865	4470875045.945655	28134500487.665813	16295373861.898808	8486876226.696426	7647949236.3279	20137845227.612106	42598695310.23644	16565012984.243103	3754841080.765148	10081241825.936928	6640389394.58108	8908249394.203556	13587615363.229895	2406835248.2751966	14259960984.10586	21034317376.980827	53577111310.22243	27419451949.380093	19138487877.827477	3555036441.2215114
5321839855.062054	3149532391.194086	18078952061.019276	6665411719.021256	10033312685.521421	1448651944.4864912	12806025626.932434	15984825435.745506	18805556406.04667	8707429317.375935	4243148871.849434	28134500487.665802	16295274125.158382	8471163963.680883	7647939348.273751	20137833395.952435	42559387733.205536	16476154291.604504	3204099283.7433634	10066152046.23827	6640155641.987445	8894190536.823835	13587615359.502182	2406830112.8410096	14259464865.056967	21025529330.917313	53557832939.81215	26354090836.473507	19072971877.271748	3554934515.53167
5294409069.477078	3149402569.1012635	18078952060.97032	6107200968.021096	9925254837.135103	1448642750.8796995	12689560318.657267	15944301861.965567	18805322091.629898	8707427144.644934	4154729062.2622333	28134500487.665802	16295228262.729818	8456069600.13004	7647271923.271229	20137632446.991978	42550428228.00369	15982684895.810804	3092522970.9236317	10062979716.332972	6639101453.269761	8877440737.680864	13587615357.319054	2406830009.3051057	14255683681.503347	21003846982.36386	53536075357.570694	25809774918.998077	19068978283.73933	3554724420.893818
5226274554.303119	3148019094.178594	18078952060.955048	5762629221.590282	9896450549.837156	1448641422.9690328	12555316242.491112	15876265054.94466	18804729124.058926	8707342550.488548	3807788633.120888	28134500487.665802	16295138479.434376	8425587691.298487	7640661819.385973	20137606427.365856	42380500850.82576	15850867311.526667	2996696448.4966197	10061565324.861347	6639078461.051193	8872472882.710918	13587615357.231003	2406821636.9588785	14246844824.400845	20992765028.741573	53487767810.59181	25260517590.16969	19063725590.927147	3554450638.751521
5216417859.082117	3147959735.887474	18078952060.95501	5608649579.519651	9891911144.81308	1448638172.9718084	12535439317.20974	15446841948.072845	18804289485.890728	8707190933.738646	3696109942.7373085	28134500487.6658	16294647381.36192	8378843062.025878	7633544582.051887	20137600866.271572	42364559168.19035	15572278592.496262	2978914358.2436824	10059085945.876436	6638043149.135106	8870337450.298143	13587615357.149776	2406554342.408475	14245690065.836184	20429394218.79221	53485850101.73186	25216492157.513813	19046478208.852592	3551998040.3323164
5191519830.909127	3146751692.2029443	18078952060.954895	5590116473.268831	9890379374.65142	1448555706.94976	12481886517.185438	15390968105.650799	18804289475.18774	8699346136.639286	3636688726.3928504	28134500487.661705	16294170329.999866	8332332675.551532	7631141942.195992	20137574547.534412	42146335282.15432	15571509238.323408	2921935527.6731644	10020020639.10841	6635819402.061574	8866781025.78516	13587615357.123318	2406408961.5193486	14245571611.221571	20421498215.65087	53484676364.947586	24375551727.724182	19028763304.939556	3550504078.8213973
5185866070.436705	3144018245.457946	18078952060.954876	5569995503.7467165	9887491524.428082	1448298994.0245473	12471467661.114729	15268750869.37894	18803298782.401184	8692934306.049606	3636688726.3928504	28134500487.219685	16290240307.291779	8263816073.403673	7631141256.625403	20137563015.55111	41929318817.97573	15570711050.630816	2898481582.2003703	10019072323.319693	6627192282.569933	8859880744.132236	13587615357.083527	2405677121.318034	14245562359.506575	20398141262.164673	53480021875.902596	22632605261.26687	19019240473.914856	3550132844.203547
5176575544.213193	3137385429.1591516	18078952060.95486	5564637123.966825	9886179023.435522	1446298058.2887318	12467393884.32957	15111170147.862755	18799176868.66583	8692909515.157751	3623884374.277812	28134500074.485023	16289054767.736496	8195609700.834585	7631140614.15199	20137543984.244595	41581269020.40743	15570113345.057837	2826091521.5386767	10015305855.41022	6613865697.422738	8859867115.986916	13587615357.006313	2403904111.983964	14245557181.514078	20366916837.566936	53478455820.41623	22506413679.1328	18999903731.02068	3533631849.9557967
5147211194.0941305	3123393933.5132737	18078952060.95486	5511017666.632785	9882903489.631048	1439335842.219385	12460487389.924341	14665193884.909706	18785742187.860367	8692907400.634998	3552643622.947287	28134499992.700512	16288265697.851978	7953049456.6975355	7631140602.937131	20137541007.719707	41327816367.93163	15568418864.904871	2825678298.6692057	10004747067.043055	6587038709.748225	8841093142.62369	13587615356.980227	2403904111.983964	14240006836.09104	20324604482.503178	53414201143.1508	20608612936.64547	18981954779.52209	3368053920.9430213
5140540381.471149	3091901370.1320095	18078952060.95486	5471270947.748732	9881253172.439196	1436173721.3011947	12396391936.215483	14515750856.805166	18782924612.55739	8692898248.996014	3534895956.6181054	28134499989.18025	16281452050.841917	7775996802.080842	7631140598.872244	20137530619.45869	41163928042.41462	15565593288.141975	2821819251.462393	9984832521.905716	6460208722.063483	8814457906.947128	13587615356.947094	2403864894.356799	14160770467.114883	20244199496.27714	53389829400.20677	18197368661.0284	18892696673.7108	3224149602.2700477
5137283974.579826	3064119907.394144	18078952060.95486	5434826948.256259	9880143053.63309	1433925570.875129	12190228863.680342	14450268511.154408	18782762607.688896	8692212880.816868	3532314180.250845	28134499988.92798	16276541336.162176	7722840675.080411	7630276578.401805	20137511501.97289	40789778519.38383	15559851921.856869	2769581313.5270267	9929836937.60851	6332542031.816463	8774979040.332752	13587615356.926876	2403738993.629885	14159729347.544172	20064958541.33048	53382765353.96094	10604477409.63942	18886450103.74979	3218498401.8242164
5136293405.886515	3028323323.3191476	18078952060.954857	5431559527.9241905	9880141003.009407	1420136335.8458428	12024051947.588957	14435352966.14816	18782248170.7214	8627994816.210892	3501424034.7463837	28134499988.923344	16256337770.678288	7691689566.182974	7629790561.660705	20137508949.557663	40549080725.840324	15554633590.69229	2740114169.4618835	9916224293.311123	6322375550.642741	8638159804.33584	13587615356.903801	2403649703.876843	14159583488.934492	20003594203.70018	53371704882.13449	8946350380.549562	18865648619.185883	3218191550.2624373
5112170665.273226	2993646067.794074	18078952060.954014	5418438872.309683	9880128947.261358	1411076344.337826	11919918148.544928	14407003477.251625	18782227073.69363	8609458891.16147	3473829076.908386	28134499988.905827	16252554141.523972	7607081354.985106	7627289061.845487	20137506542.04412	40457667000.59023	15554557796.13829	2735798227.7288365	9915684245.723373	6307814939.901116	8634519816.319468	13587615356.902225	2403637398.711571	14153437256.033937	19997182757.946453	53369408840.057365	8932707327.056831	18816450184.710003	3214934819.801253
4947737891.061773	2976485267.122419	18078952060.949978	5389832268.096108	9879616293.101849	1409916219.7017636	11899102103.965233	14302881894.331732	18782175969.455105	8609002077.567617	3471829236.6332545	28134499988.90566	16244014099.875185	7567718614.159346	7609521339.716104	20137505628.33231	37815141664.40593	15553398050.304178	2734901569.2749615	9915302622.331202	6299653961.666705	8634507847.942507	13587615356.90031	2403624481.08833	14067565465.518818	19996674330.021362	53339918025.263115	8929579191.076399	18708942407.12703	3171987739.5970297
4947424290.702459	2948118093.996039	18078952060.948277	5358685366.466145	9876598447.193338	1409845377.5515704	11767607809.833448	13755400042.960165	18782052655.53259	8607229598.469646	3450541395.626611	28134499988.90557	16242005533.601395	7529687886.85965	7456931517.607331	20137504674.821175	27767917032.493645	15511023379.210684	2729857797.0165963	9915275835.848621	6294739635.534671	8634203293.649477	13587615356.897022	2403614797.386287	14025762443.281988	19996125294.82943	53336890366.96486	8926545904.191732	16853911313.580055	3162757670.3423266
4928973621.39391	2943175479.157398	18078952060.948193	5338746859.986815	9876322371.03752	1409833526.5874414	11744404256.81275	13498509464.18592	18771914483.623653	8604329300.214306	3406799413.859231	28134499988.905544	16239159752.766356	7478784194.64456	7439740254.387692	20137504415.192417	27048193560.88332	15506534018.980682	2726670233.03742	9915254693.373884	6271658691.6813135	8634150352.091646	13587615356.896421	2403614276.3697796	14018236926.763191	19946293986.71565	53332228666.41066	8748769446.99434	14229398712.133776	3162757670.3423266
4893300563.812283	2938238912.9613886	18078952060.947906	5318992885.572169	9876098386.05314	1409817511.9197278	11669112875.049387	13498279917.551441	17946257792.44893	8550404327.095351	3382457400.8213487	28134499988.905495	16238844120.610458	7477060450.668647	7433763999.586741	20137502850.72229	26784772245.596127	15478202525.312756	2726657077.312196	9913851867.879002	6260104698.44367	8581058951.299814	13587615356.896225	2403612168.6164813	14016618602.108267	19533939809.35175	53329617628.73958	8735399077.58291	14073593040.578356	3162753800.1843266
4890053144.240436	2931719307.9595137	18078952055.71991	5116329752.092454	9874956956.9949	1409800142.873097	11653555303.73067	13441426119.457674	17787368586.70361	8502959530.827626	3374849950.0741415	28134499988.90549	16231926124.607296	7401123265.391366	7299084859.237641	20137483624.583775	25786352487.071575	15386645634.535301	2713594937.661104	9911759202.194105	6259046803.531231	8167047049.741623	13587615356.896225	2403610605.6971083	14011449341.666763	19433123735.73259	53323973715.20871	8715568273.415117	14069105543.781631	3162668170.6832376
4889806855.181278	2929801701.186276	18078952052.5839	5107183125.630102	9869137195.875006	1409729056.131489	11623816779.49478	13419100727.524948	17711279035.851532	8483783193.994233	3370816478.3243093	28134499988.905483	16093829168.221146	7351714166.561735	6973138844.582878	20137283913.043644	25770520679.91597	15318526753.279562	2694861970.478212	9910895585.507652	6255140272.960371	7317505498.452919	13587615356.89621	2403610598.934243	14006190296.508102	19400248801.07523	53321417768.6016	8333156518.906967	13937643411.206121	3161963468.3333178
4887867012.053553	2926395583.943998	18078952052.42211	5082576230.855228	9832252888.834806	1409701460.6954777	11608203870.904022	12817077146.128973	17711056432.83146	8475453466.059417	3361317898.9401574	28134499988.905483	16084662959.753149	7063155879.097722	6640208336.6798935	20137283750.12432	23506487952.85531	15313622120.219242	2643249634.115537	9910605425.616055	6200085164.605871	7091572700.548654	13587615356.8962	2403610586.403806	13912682992.411095	19375240337.909565	53321278223.447014	7817411760.273512	13862145978.345669	3161712958.255629
4886007620.875676	2926339645.4644637	18078952052.37771	5052837935.603088	9746037505.494976	1409635202.6385326	11607905482.496817	12815016419.508072	17709521393.193794	8469336135.825008	3235289755.74109	28134499988.905483	16042102674.764364	6965526373.91645	6639266820.80356	20136799883.36876	20948994699.055878	15313201605.295267	2579414778.6492686	9910322725.523317	6200050525.3989935	6413956865.48733	13587615356.895899	2403610482.30162	13776762212.09225	19345285705.841892	53313649464.499725	7217386662.927954	13854506765.137377	3161623394.96153
4880242674.753895	2923740539.3669477	18078952052.375904	4968317115.468637	9733301812.617926	1409317753.4152207	11603078067.809212	12812734681.45985	17693687533.950714	8463821185.449558	3224575911.158253	28134499988.905483	16041078949.173113	6964049735.976313	6538189739.838001	20135031464.111416	17537039576.96851	15276598078.128351	2578472147.5823956	9908994635.794104	6044601063.248545	6269989566.58564	13587615356.860939	2403610244.3788857	13719789739.582846	19301135394.470436	53103129590.812225	7150128733.397527	13847649441.246164	3161596415.473892
4851107693.522946	2923685794.2525973	18078952052.373135	4945331954.195806	9627963479.20545	1402656958.0843165	11600968171.221592	12786957268.96423	17672669581.53702	8414992936.849531	3223147343.903726	28134499988.90524	16034262714.22861	6881467900.957014	6263476647.61986	20133396123.231853	17398469399.423046	14902518254.32395	2577089317.6405363	9908684815.712849	4481084965.126694	6241875017.97371	13587615318.46401	2403610164.512163	13707657019.809782	19230728787.989464	53055262304.414406	6849579561.998748	13209478851.909527	3154373401.103871
4833494392.33946	2923568657.6716743	18078952052.373005	4928858535.943654	9519525533.59318	1400811620.8051193	11595845070.421938	12737192756.292944	17620908002.892788	8121044853.610897	3216830926.9331865	28134499988.905205	16019906225.986446	6597350885.674512	6234918078.416032	20132239636.74472	17397897112.19031	14560451405.946161	2575756486.599452	9903468725.094795	3756399036.3217654	5663733799.936001	13587615317.364573	2403609572.4926114	13706917881.768192	19123287538.730694	53051736859.149666	6574892055.366413	11090713087.763083	2974133821.625334
4831028909.19807	2923478742.2838216	18078952052.372726	4927822996.243382	9510946592.986881	1400694255.4240122	11593528517.869308	12178941741.059706	17528455393.324566	8059865997.538458	3174421586.3572288	28134499988.905186	15994499286.134783	6534022448.31558	6079818885.790665	20130849596.12054	17180095287.462616	14532338220.521116	2574847146.840903	9903203970.571379	3681203861.5964537	5663733797.83148	13587615316.235039	2403609282.8421726	13703505607.287537	19072940411.0833	53014719262.17622	6538841063.170563	11084629571.669071	2968317172.3873076
4789671003.683658	2922512549.429685	18078952052.37271	4923513833.262791	9506567564.0107	1400003040.2594779	11593304882.478788	11854926576.16834	17388067739.07405	8059688873.714542	3052086488.4110646	28134499988.90518	15991710093.147234	5892731015.170848	5950704923.036533	20130553147.590183	16385125199.710608	14519724491.314013	2574079426.0121436	9898672228.198196	3669225997.926044	5624792407.881723	13587615316.16552	2403609034.058231	13692039955.540089	19033130959.33124	52921893954.26381	6527233004.190951	11083565759.89933	2968062684.124923
4726100893.686832	2922381408.6410847	18078952052.37271	4922698807.883997	9502571155.17403	1398418746.6484141	11593213791.774319	11750503680.80313	17311807067.10918	8024852356.959354	2722033894.828284	28134499988.90518	15990372444.89022	5863444821.326306	5842466769.482389	20130144961.976967	14867981641.125353	14385722023.38747	2564424597.8890038	9884382590.96581	3462322921.4827003	5269571268.029213	13587615316.081219	2403609025.786331	13648508976.126368	18974109939.25685	52911284376.77192	6526597283.49023	11080168230.211716	2967912307.200945
4685647203.522993	2922297590.3643656	18078952052.372707	4922221066.140772	9500359027.664553	1394284840.1018145	11593203963.077534	11736847424.99894	17301579191.84246	7987197858.269424	2682592440.932336	28134499988.90516	15990350008.42119	5805716116.250861	5709229573.2030735	20130066545.289577	14245251216.130163	14219967125.341131	2563334087.710388	9881809654.324215	3461704967.432317	4699380887.632917	13587615316.080633	2403609022.671612	13645582422.33131	18941931749.228752	52840828767.930984	6521588902.427386	11074881144.480446	2967878824.8264666
4684890513.407538	2922252799.5100045	18078952052.372707	4922166817.493464	9497383907.940477	1394059379.1320245	11593202089.486267	11720385893.70543	17295989674.055275	7984589899.136841	2677648535.171373	28134499988.905075	15990215595.422014	5740084176.532024	5693474578.823343	20129991378.82996	13961945325.66041	13998836320.441689	2562019594.5528193	9872014374.925537	3450573809.3537536	4623192047.74295	13587615316.08036	2403609022.5115886	13638322307.652452	18941924230.197876	52835221899.99988	6510039754.646927	11037285141.857723	2967753322.9058633
4683519074.357089	2922188402.261671	18078952052.372704	4921664224.60309	9451416406.753988	1393829924.0011384	11593192385.007244	11691536440.742682	17284382486.562344	7776455544.47961	2671605106.6811495	28134499988.904636	15989707794.820822	5694352713.089274	5649829520.084643	20129807460.04765	13656424228.250399	13767711345.479132	2561595776.935001	9763468221.406593	3448413814.082856	4614453520.517749	13587615316.08029	2403609022.5053816	13629823616.74603	18941744764.43427	52834718731.86197	6503976148.629558	11020483967.719244	2967706656.0640445
4681958161.480062	2920862568.0739746	18078952052.3727	4913133510.199962	9433581386.883623	1392863167.259632	11593145835.013191	11674794951.331554	17235434485.333843	7693063854.111378	2657778038.0104127	28134499988.850025	15988891783.221825	5462295790.39912	5473290565.872209	20129782676.72075	13288718863.185972	13738492175.740358	2551638965.925894	9763263919.56067	3446729723.7771945	4311408194.124517	13587615316.080288	2403609020.776379	13622429590.25072	18941329008.71144	52834466858.82957	6502785409.551142	10823318845.89871	2967397648.3647747
4681726051.876649	2917088719.1136217	18078952052.3727	4905298396.867491	9432521682.83226	1391317719.1296327	11593105619.575739	11671171981.426899	17171172681.865755	7617599668.240739	2649007953.300193	28134499988.80678	15987707876.562037	5460806679.268086	5358088663.029215	20129753442.52688	13279175940.052423	13700318217.562754	2527700076.2932787	9763256901.427013	3446609596.3936963	3940178228.904961	13587615316.080267	2403609018.7823505	13592086047.023447	18931407233.909122	52834283456.246346	6502416306.452629	10390074277.251177	2965977316.4646087
4681071235.483971	2915517189.0484157	18078952052.3727	4902412006.141099	9432366568.756088	1390040455.2047288	11593086734.090174	11665436378.080935	16948245624.677017	7605903542.545895	2627144417.2232676	28134499984.13536	15987685758.678694	5458316643.451158	5296330159.044704	20129731727.606155	13263690116.022087	13191359197.302277	2495326600.3064713	9757475536.850658	3429733794.3167486	3876236550.2676845	13587615316.080254	2403609018.4699564	13590172615.379704	18930983396.870308	52834136405.52349	6502032687.482592	10089087086.536406	2965329771.880193
4679194782.373751	2915516756.3075957	18078952052.372696	4902167919.201318	9431587926.866943	1386981300.07706	11593086433.701136	11651579801.710392	16785744385.655298	7540177637.111085	2623409951.7380996	28134499970.65186	15987644435.879883	5450564399.553275	5260650938.592567	20128728979.107353	13236971903.174587	12966030066.651777	2489687945.67646	9757475454.60079	3399675107.9311438	3837717964.343879	13587615316.080252	2403609018.382082	13589843785.502995	18930887407.67593	52833787317.3299	6498884400.073167	10003351421.518719	2965326022.552476
4668596874.041195	2914931754.0741916	18078952052.37269	4900601427.012328	9427136529.171223	1386955656.0132658	11593086392.934053	11628970226.733433	16689463656.65832	7222951781.879527	2545528933.6885085	28134499967.78586	15987554078.350983	5450167351.25777	5237875813.305357	20120096109.676445	13225579195.1236	12915707554.203444	2486119591.290877	9703010009.917252	3392401987.1607203	3739194639.4079204	13587615316.080252	2403609017.435222	13589773694.703936	18928622869.687862	52833337912.1911	6475994892.903134	9989033546.282381	2962562666.4496374
4650262510.652504	2914550728.1446924	18078952052.3724	4894046400.866398	9365403465.469551	1386952858.7884393	11593086373.3189	11601638690.487844	16661592745.68146	7214511974.764239	2501542619.055486	28134499966.98541	15987160615.722462	5450127140.722707	5212273535.807743	20048847402.1059	13221720960.451923	12892981558.899008	2476152776.2563396	9612539159.646448	3377629874.2161593	3730046818.260843	13587615316.080185	2403609017.4351206	13589758857.579348	18888379512.0399	52833152929.80901	6423090267.533724	9970885696.673866	2954504454.410633
4650088286.852132	2914440011.8324976	18078952052.372025	4890877220.208188	9362901734.274202	1386950599.37984	11593086364.96228	11542238587.386269	16637979885.83265	7191383148.997556	2444236514.559708	28134499966.684006	15987128890.30204	5448494265.3220825	5192365561.413218	20027455036.968143	13172434182.795246	12482253999.361061	2466713721.4896603	9588659398.480108	3099612095.9588184	3716669744.135438	13587615316.024961	2403609017.4350557	13571617451.425749	18888103187.246857	52833051145.02468	6282205813.059951	9935640934.097868	2943488010.255622
4649960384.254822	2914234678.029718	18078952052.371937	4890756878.088763	9358560458.019308	1386938942.4341478	11593086278.719727	11516103584.801048	16618985497.029865	7177646571.250102	2421054884.2744784	28134499966.68399	15987109805.348139	5444720050.709493	5191850174.434012	20027360683.95742	13170391082.902306	11658337961.613768	2450653586.672491	9578286745.862349	3026666227.515245	3697557932.573397	13587615316.009464	2403609017.431526	13565642617.981226	18888103090.156162	52833034679.23004	6280583729.365021	9591851322.802883	2939989471.7904167
4649734530.626444	2914109777.786469	18078952052.371895	4890432453.66792	9352248902.179132	1386929896.4734263	11593085883.156744	11485440606.215956	16608913091.297132	7139119611.811331	2396861374.833563	28134499966.683918	15987109428.432528	5436335011.086061	5184988614.760657	20027282552.084736	13158022865.519905	11345966511.667433	2444825815.765191	9575327977.812838	2958382920.4310555	3697207337.2717137	13587615297.676186	2403609017.4300923	13565343164.074057	18886356693.848927	52833006580.76194	6279608176.518963	9549632499.92974	2934134145.9421287
4649653054.241132	2914106778.5713205	18078952052.371887	4887547081.87847	9347993645.276209	1386914165.9559283	11593085831.276583	11475681612.207748	16604651158.45013	6682751179.058635	2389086807.3604207	28134499966.683914	15987101988.067554	5422329848.815643	5175098915.433758	20027140300.058887	13081342405.320415	11082490468.111208	2421618130.1112537	9573011040.08501	2919907070.190784	3695871068.7943835	13587615274.163143	2403609017.363325	13564396665.079811	18881930787.684307	52833005501.409996	6279248503.344576	9535330217.616932	2898034963.44476
4649600673.236384	2914106150.303064	18078952052.371887	4887502888.068818	9347088621.786928	1386841818.3028207	11593085780.559326	11475235112.167183	16604582159.047077	6588671515.414039	2388546813.619759	28134499966.683712	15987094810.331266	5422056291.394596	5159835481.784987	20026702418.403328	13078336732.13371	10665162817.142408	2417819987.3110437	9571743554.797344	2905312762.9571433	3692768354.956893	13587615273.000868	2403609017.2612815	13563967460.43474	18866278832.711376	52833004654.64372	6256056826.5661545	9501795410.614975	2858306165.8200636
4649585742.7770815	2914037530.0714626	18078952052.371887	4887319416.23208	9341006255.963392	1385824577.2930844	11593085474.583935	11473644384.896818	16604359449.587011	6424220227.21231	2339853951.569528	28134499966.68272	15986498817.204884	5420640621.226146	5155414164.730036	20023832069.29469	13076249737.515944	10051794860.81925	2417762916.2850204	9569691068.417942	2901302456.8118434	3692113558.299668	13587615272.967653	2403609017.137841	13560570114.785717	18866210970.405186	52832510504.65445	6199435858.264942	9490349398.436049	2830683405.95226
4649571723.757116	2913443636.0008373	18078952052.371887	4887070712.135556	9337700750.354198	1385292412.2684934	11593085462.013092	11472819599.970104	16594270787.231354	6403200779.210284	2281852501.437362	28134499966.682358	15976136432.84691	5411237759.882727	5141740374.042531	20023260086.814095	13074852293.214134	9023011370.901497	2417303102.7305145	9567192045.321012	2900211013.6410465	3689930675.603484	13587615272.935492	2403609016.788248	13553574519.691217	18764526705.08433	52828744404.1637	6046986661.978533	9396030829.759521	2827830002.0532227
4649564777.57679	2913101155.996366	18078952052.371887	4886442159.429711	9334512574.048035	1384997876.758664	11593085422.389208	11471383389.133898	16256546594.540577	6386849305.693004	2281019846.0756536	28134499966.680428	15796832257.003693	5391682418.853328	5141293012.983923	20023024057.118168	13071311321.87108	8620105594.43663	2417258994.9560204	9538955633.205465	2899346189.4779468	3678994343.982974	13587615272.797972	2403609016.712805	13553128090.569439	18762793369.90227	52805912028.66245	5412986068.276716	9264264592.873302	2805121539.1251945
4649562297.602976	2912997792.4012966	18078952052.371864	4885654443.067825	9326643181.153765	1384921948.1761894	11593085413.894085	11445577162.501492	16225466002.134623	6303517544.474896	2279935940.6449575	28134499966.675148	15766824847.240124	5374136753.924519	5134808967.562118	20022788564.933544	13047890486.904036	7745668090.896837	2417184617.2305408	9525136517.85202	2898453340.289842	3656539914.022882	13587615272.79347	2403609013.703116	13552307499.110712	18729912339.70778	52796048165.057	5409400093.573438	9257470926.48189	2802985932.260716
4649553978.817339	2907934083.3944345	18078952052.371674	4839604452.159365	9321074494.227789	1384649952.8837283	11593070858.429049	11444974471.082775	16225427261.045158	6212716537.058403	2272700804.97785	28134499966.665077	15757260561.221346	5373546898.407743	5110557253.228062	20022654227.49056	12964488290.131952	7291506138.678672	2417171252.0758395	9414226962.99446	2898317272.348956	3655556623.732085	13587615272.793148	2403609013.56415	13549510882.388733	18726819515.625896	52786513018.92011	5151531114.83145	9251308289.7127	2789791927.0041785
4649477522.669774	2906899615.387184	18078952052.244827	4828768044.560518	9320462950.439049	1384295326.0634537	11592850668.179287	11444762467.217758	16202185056.02053	6198898961.733725	2269741103.1414404	28134499966.644527	15757228494.986807	5270217810.724619	4900890440.297492	20019211412.37666	12957039513.866592	6746291367.992347	2417092855.5455995	9413611718.362925	2891003871.4856243	3652067961.1037173	13587615272.792532	2403609013.5624957	13540125130.942327	18721466156.061348	52786074550.398575	5023836486.005542	9250791167.958279	2787631953.23977
4649476592.527417	2906334440.701219	18078952051.104786	4796035342.313553	9319607078.572264	1382961060.0729277	11592428130.778446	11444008365.903343	16087621613.881939	6196529494.199494	2267140476.2180676	28134499966.164284	15756857612.56105	5219383601.274372	4861506735.293766	20011044571.712513	12949447102.501925	6536577992.885402	2417088431.6688185	9413100216.99835	2887014959.512857	3642942498.8996253	13587615272.742947	2403609013.558297	13540095421.835752	18707672237.569477	52785390641.949844	4992074831.006574	9193310585.438286	2783921191.991262
4649475133.565518	2905506046.0436	18078951938.25048	4669598273.33931	9319394052.176765	1382958944.986943	11592426421.947916	11442974335.06617	16087089362.141762	6192797183.950343	2251596419.4157157	28134499672.231945	15754006359.382605	5216868291.889442	4844467338.9281645	20010167589.56693	12949193966.099442	6513064658.461993	2417077551.5805907	9329094926.78459	2882700953.1853657	3613919678.3342223	13587615272.68853	2403609013.5581946	13537377113.73785	18648931435.61585	52784400285.82142	4990203134.166825	8948629223.47274	2781868842.803668
4649472331.270692	2898405096.988923	18078951927.103306	4666365924.3216095	9319321741.33779	1382955447.8959386	11592419231.436169	11442323390.901434	16086887377.739452	5854085887.500096	2250233531.7753944	28134499525.638775	15747428034.666061	5211873808.335411	4841206461.890661	20010106965.5921	12949062876.222916	6479230121.846749	2417071634.9676228	9311276931.28095	2875639058.1340213	3440043586.4107227	13587615272.688066	2403609013.558193	13531981164.556517	18640973252.33087	52784007109.67809	4988964123.496294	8863852026.200216	2774250210.9413157
4649469724.666524	2894789252.519406	18078951927.103306	4659485268.068933	9319250878.716246	1382954117.062035	11592419229.608576	11441993602.503614	16086420668.445002	5515387664.007737	2250070094.0310335	28134499523.218994	15746186411.451378	5206924375.648862	4836165107.205962	20009704101.50591	12948916374.204906	6419788185.494859	2417069453.586135	9300851912.613094	2844877990.0587225	3383682743.9207435	13587615272.687729	2403609013.558186	13508018072.811724	18640253913.566406	52783868855.64633	4959299029.6106415	8850103262.797983	2764571663.277232
4649469484.286553	2893552401.166313	18078951924.968033	4659053317.914924	9319216060.848917	1382948903.4133794	11592407872.754692	11441952220.610973	16085177909.98182	5360089150.097061	2249908645.5373073	28134499517.074932	15746070682.550308	5197360636.978374	4835941514.517528	20009617574.424232	12938980098.878277	6401944489.704701	2416925735.954468	9293152162.964943	2827499843.781726	3381752765.9786215	13587615272.68771	2403609013.558186	13447618201.28586	18611999664.171795	52783701349.563034	4955364095.48987	8845738593.61397	2711143386.899406
4649469484.274591	2893125393.7849655	18078951924.94465	4653400181.040363	9319206400.309715	1382933207.6741476	11592386863.757723	11441948365.425339	16083809763.064226	5356863041.549267	2249850689.992182	28134499516.23737	15746062276.541985	5174600824.176175	4835295283.735359	20009387637.945522	12936883844.707256	6315277154.770789	2416636569.821212	9253191123.985626	2825438246.674427	3372626390.071605	13587615272.687695	2403609013.5581813	13447522712.465937	18568921975.321102	52783683119.6981	4946271632.87318	8838335886.687742	2683716401.773697
4649469478.541352	2893026152.646869	18078951924.859028	4645138665.482826	9319206095.858713	1382933203.3782873	11592324141.988169	11441931502.56455	16071879537.083366	5354712623.234357	2249824624.8433065	28134496050.818237	15715741073.395397	5167109095.34039	4834507266.7969265	20009039834.648586	12936746244.820225	6120669023.65483	2416523157.3835387	9019094054.184608	2777901736.351951	3364711900.812488	13587615272.687645	2403609013.558123	13444838261.313526	18563614316.547993	52783676326.2004	4919034022.435256	8833124784.525593	2636176101.30537
4649469476.6297655	2892982484.5458817	18078951924.857616	4642530631.281564	9319206095.858713	1382933128.6833131	11592008654.082369	11441881602.207682	16066380981.30025	5349390062.414988	2249714591.451269	28134400232.955032	15641773894.977234	5162823412.435329	4834087008.38189	20008692413.6485	12934981785.797926	6029241649.364384	2416496025.7712774	8854157386.11474	2776204279.5827627	3307949453.954033	13587615272.687637	2403609013.554274	13438070765.037088	18554488554.557438	52783673306.29563	4895504476.563704	8826053462.987757	2448268637.9410567
4649469476.56984	2892874089.4940996	18078951924.857616	4585842968.917836	9319206095.271034	1382932707.5467186	11592007417.743824	11441881458.253233	16064779893.104597	5329061877.5002575	2249065471.4900856	28134399335.67086	15628728033.856756	5154641398.317727	4833953287.979871	20008237906.91103	12934650173.761635	5839916243.144117	2416390740.1710277	8825804368.911007	2670824618.2335076	3165179491.210036	13587615272.687624	2403609013.5528765	13418241367.33602	18532914978.940575	52783672915.2648	4863656481.9629	8823970122.024971	2407961676.530009
4649469476.529414	2890832043.967167	18078951924.857613	4552749075.495558	9319201705.386593	1382932375.5573585	11592007173.110538	11441837926.922958	16055563215.040348	5328773714.77946	2248264295.212418	28134391382.16781	15627004351.337473	5151241678.836205	4833857939.207903	20008190862.314175	12929827258.98159	5831117602.448649	2416147488.233371	8286693302.879015	2553464966.978882	3160470063.130233	13587615272.50644	2403609013.552803	13407489257.549322	18378876106.444946	52783672757.027214	4856389299.321714	8822764762.129917	2402805224.1530952
4649469476.526014	2884811354.0361433	18078951924.857613	4541117785.005649	9319036717.059233	1382931875.9543097	11592006746.16947	11441836896.207558	16016894569.972376	5301992727.141638	2246051322.070324	28134380879.679424	15625488117.139803	5145458187.712389	4833821985.309501	20008166272.2505	12919620913.771841	5806335721.329702	2416147243.388777	8265055752.275859	2500473735.454028	3160294578.0741053	13587615271.922043	2403609013.5527625	13339222030.077559	18354531783.20181	52783671666.08538	4856114615.530485	8822529306.051207	2400964253.9444065
4649469476.523682	2884752404.308578	18078951924.857613	4537482687.111478	9318875068.564905	1382931805.4060886	11592006659.538485	11441836896.031233	16008480182.131905	5233076602.045144	2237027287.120678	28134372927.249874	15620413630.179258	5142777818.520495	4833795128.279825	20008153373.017143	12900907594.386333	5804998011.50268	2416091837.002721	8079139260.420015	2496548669.106269	3160282854.2835627	13587615271.921228	2403609012.814168	13309242373.46388	18351676613.065067	52783671284.824196	4844643171.147839	8822495825.604847	2399163443.4545813
4649469476.517492	2884670935.0004687	18078951924.857597	4528894456.00124	9318607906.02802	1382931800.2376277	11592006583.722797	11441836893.686525	15986355161.181349	5170623165.082321	2236764385.709617	28133930525.437744	15617647596.524382	5142302344.285148	4833794959.436606	20008057200.68497	12882717407.84032	5768817836.577937	2416080240.67807	7995059279.720715	2489103145.8979726	3160282493.7795672	13587615271.91518	2403609012.8131332	13291345225.956917	18325273264.154602	52783670499.399345	4841540300.523454	8822408641.977316	2389981513.565625
4649469476.390065	2884549515.929509	18078951924.840294	4524201960.93069	9318607876.638554	1382931799.4137418	11592006581.112917	11441836878.980326	15491037820.958853	5163631115.863788	2231537658.896119	28133837315.246044	15616759633.297071	5141370996.009487	4833794871.971927	20008024356.633297	12874878123.780542	5758933211.018613	2415964731.5287895	7605000256.6095	2417741297.4663777	3160272973.0549436	13587615271.878172	2403609012.8128443	13208456898.910646	18309405693.95117	52783670113.86657	4835729707.60514	8821633753.182999	2389546017.662391
4649469474.846911	2884386487.8807826	18078951924.13686	4519682262.479741	9318607870.319515	1382931799.1830773	11592006580.329765	11441836869.68165	15172327125.490576	5114011368.413156	2178358020.093125	28133836122.626045	15612594445.442728	5140984163.081782	4833778712.394807	20008006453.547253	12874576389.358017	5757704795.605206	2415861358.715984	7598455779.94442	2395436541.9815307	3160272413.206016	13587615271.874327	2403609012.812768	13168156442.45107	18227093983.016537	52783667716.34912	4804609391.149941	8820849472.956682	2377553698.635691
4649469474.796473	2882909601.915382	18078951924.13686	4514840148.854348	9318598939.668638	1382931797.3192701	11592006579.781973	11441836857.829525	14664291154.372448	4755660840.763933	2177074986.606419	28133833250.409523	15610168919.563658	5138933824.029303	4832863971.853172	20007910190.1528	12871941875.814873	5750776582.044502	2415861243.3086333	7510064482.273444	2395183925.1820116	3159353456.057837	13587615271.874325	2403609012.8127227	13129751181.619898	18187830304.475845	52783666865.72347	4803561476.70269	8819429689.384224	2367595791.7145185
4649469474.78162	2882830865.428232	18078951924.136856	4513484059.81252	9318508196.715414	1382931796.2743688	11592006579.677088	11441836856.251915	12803091522.853699	4513728836.775382	2176170797.7308383	28133830179.163704	15595633040.06758	5129138716.185025	4829342990.891213	20007886401.88223	12861058239.84839	5747132584.765357	2415821578.1866627	7497301801.974171	2377340801.0709763	3158404653.3989344	13587615271.874317	2403609012.8122544	13114603442.269783	18127956997.396564	52783654020.485054	4802873691.750781	8819219171.736681	2367418553.060722
4649469468.948141	2882772366.904494	18078951924.136772	4506503446.069052	9318057249.251284	1382931796.2024832	11592006579.114548	11441836854.815863	11596606290.326466	4425178582.838932	2173565075.5162683	28133819083.258793	15593514518.126148	5128833755.164034	4818008668.701141	20007885702.372288	12857337639.541624	5745250425.470793	2415792838.4629874	7476969639.689927	2334325098.0455585	3155193615.143825	13587615271.874144	2403609012.811205	13070136639.445389	18125342547.325676	52783646931.34715	4798052095.635846	8817039548.252686	2367304798.1188254
4649469363.769113	2882769488.6274204	18078951924.136707	4506284240.34876	9306266535.702986	1382931795.9159873	11592006578.65894	11441836851.819494	11560481982.465641	4424957296.949916	2172722689.5206814	28133668294.32706	15584806572.021603	5111106316.580428	4817269602.657306	20007885306.117477	12846378475.712385	5744364610.59995	2415706044.612772	7464175875.164044	2265352380.735534	3155123338.106293	13587615271.874138	2403609012.810406	13062751894.136307	18124418434.967373	52783614042.52214	4797856342.500228	8815342435.409607	2367058752.971319
4649469117.741977	2882769399.3797345	18078951924.13667	4506085744.270577	9275835889.10007	1382931795.6994884	11592006577.871601	11441836624.739597	11504448186.209116	4424695667.875134	2171943467.159851	28133601879.279823	15580697832.217367	5068911049.758814	4796700207.442498	20007491411.073036	12845188048.195763	5742745989.187555	2415674927.7156763	7442884693.583446	2253020207.989869	3155110747.1967425	13587615271.874132	2403609012.8071265	13060353936.435406	18122734707.469795	52783613928.09824	4797355581.582085	8802243949.748966	2366759660.458921
4649466926.119836	2882769039.0204034	18078951924.136562	4475606900.587975	9272049425.866625	1382931795.6812978	11592006577.48597	11441835850.585598	11428435078.731636	4414541671.14834	2168153876.032614	28133419513.780064	15567127218.335573	5020674082.156284	4763091902.356413	20007428424.043392	12838893112.241924	5729545138.053987	2415674159.505599	7426156813.657566	2229357504.364734	3154986770.6034317	13587615271.8741	2403609012.8002896	13048842186.415508	18112891763.214855	52783605172.85255	4730026507.005181	8796158846.084295	2366738308.6547437
4649466880.147772	2882768655.0217485	18078951924.13656	4451055448.28528	9271359753.991198	1382931795.6776903	11592006577.403328	11441834291.25921	11381834720.079353	4388108608.670484	2161350645.4039617	28133409855.701515	15433441344.26813	4996335769.709213	4762225483.93028	20007418423.976837	12796470677.918657	5727926840.538368	2415664710.517773	7411577533.178198	2229312712.240352	3154938988.084647	13587615271.873804	2403609012.798105	13015248548.678078	18092279168.201492	52783597407.32546	4724453140.682265	8702156557.725658	2366737376.3178067
4649466879.334293	2882767727.829144	18078951924.136547	4437331214.651597	9271291876.19387	1382931795.6575089	11592006577.158953	11441834285.429943	11365437681.48429	4373776904.494616	2146960794.0403454	28133384976.439835	15422113068.334597	4974484483.233466	4694339713.636787	20007415988.898834	12793435735.514261	5726443293.110331	2415662603.2577705	7411139150.92604	2228622518.5116706	3154925445.7832627	13587615271.866848	2403609012.6759048	13002057142.426682	17759013572.179226	52783590556.78716	4722160173.03331	8637983755.232756	2366735891.910633
4649466873.220208	2882767551.1339374	18078951924.136543	4437180520.212961	9271008920.719704	1382931795.6537392	11592006577.087679	11441834285.355938	11340378659.805262	4358648005.515976	2125538560.4549797	28133329149.064457	15421919327.158121	4938484950.467649	4647057435.33183	20007412279.97734	12793099712.585978	5725594017.139541	2415662484.2953925	7398391344.928583	2225218671.1954756	3154924378.6533966	13587615271.712267	2403609011.9204025	13001055473.782703	17742409050.997505	52783587769.63062	4714192252.472661	8539087420.5768585	2366630774.0840135
4649466870.710605	2882765207.0292406	18078951924.13654	4436586822.07849	9270693885.523577	1382931795.6488101	11592006576.853842	11441834283.178106	11281672126.428669	4351011808.603796	2085345289.6226573	28133312119.37919	15420035939.404621	4848163970.663699	4599064140.530106	20007408387.56854	12792869503.94297	5724190036.019635	2415662168.3724184	7370301042.514327	2219770250.634638	3154908285.1868825	13587615253.75545	2403609011.854302	12992693795.83221	17742366208.50629	52783586149.90563	4659416083.748926	8521712658.385593	2364653274.6715517
4649466869.239383	2882762647.7551413	18078951924.136536	4435268940.886096	9270407960.950726	1382931795.6468976	11592006576.787262	11441834281.091951	11170623685.690863	4346460676.283786	2057348949.6557171	28133298496.659595	15419266528.70709	4744673003.486063	4584087321.33214	20007358570.406567	12792280600.178347	5709006265.169756	2415657555.8718243	7276548492.832071	2219666070.186715	3154904933.5870657	13587613857.63674	2403609011.8391876	12985756829.077877	17741225593.966045	52783583757.02403	4631870333.493056	8507869691.225134	2364638484.6154003
4649466731.733765	2882757978.6515856	18078951924.13641	4434572802.812069	9148553328.870983	1382931795.644468	11592006576.704075	11441834280.719772	11097892887.557356	4323721522.30802	2016861578.7417552	28131920897.337475	15415610173.83822	4594697392.8809595	4574257780.946393	20007341370.381474	12792187672.851336	5669920540.8741	2415647469.9654336	7232299591.834454	2219664380.419857	3154904281.133238	13587613857.63674	2403609011.8321476	12985697470.556067	17740655372.017124	52783556153.31715	4626837698.485071	8503711512.155233	2364523213.410376
4649466626.53799	2882756732.485678	18078951923.969685	4434293548.74581	8909052045.470951	1382931795.6444044	11592006576.643923	11441828527.281425	11071057750.494162	4272288475.287087	1996841593.1544123	28131653220.18184	15402083794.35681	4386038386.461223	4556201464.791241	20007341130.763783	12707208705.761505	5643772342.815781	2415641208.374151	7216753919.517592	2219661387.85516	3154903928.714795	13587613856.316513	2403609011.795442	12975968111.76019	17736323753.616673	52783555443.38737	4626798482.234841	8503637114.286783	2364423096.5404716
4649466597.7926855	2882756333.7210546	18078951914.8831	4434170419.548509	8871414841.132807	1382931795.644203	11592006576.641571	11441693275.739237	11010981699.630459	4266479745.101774	1968676387.3957086	28129570678.476227	15333063418.88908	4309365667.326608	4549813699.347629	20007340760.154842	12642187769.105116	5628963006.784409	2415635568.7571254	7196150336.260079	2215569269.6386275	3154903886.870692	13587613854.11139	2403609011.740285	12880165463.191088	17726187208.634144	52783554819.62235	4621732735.419672	8502796202.249299	2363435769.6592693
4649466460.782822	2882756061.8413134	18078948544.001	4433771734.004433	8853378633.269932	1382931795.6434557	11592006576.638395	11441558610.882553	10579975233.648445	4265093180.4740515	1955448978.2392118	28116801428.802433	15301694510.20516	4278819141.955735	4545862432.690519	20007339294.890427	12641466962.002909	5628465167.166624	2415633487.937432	7157101729.67875	2189306052.9408436	3154903842.7600093	13587613853.712889	2403609011.510143	12876416980.858116	17723032527.5538	52783554302.99262	4619544830.645056	8502691523.531841	2363406331.7461696
4649466273.903707	2882753179.8781447	18078630246.659245	4433365431.111922	8766227517.756458	1382931795.6431823	11592006576.632244	11440738590.028912	10392664131.755522	4261118697.78729	1953522264.602765	28114741926.030006	15278519046.852114	4225872524.3382864	4532688151.595813	20007337767.150192	12612324152.470707	5627798167.185765	2415615831.184613	6992211148.432841	2150793668.4298186	3154903842.7486863	13587613853.692953	2403609011.1883326	12876317119.614317	17722899289.238785	52783554075.789825	4609826146.944292	8493696508.366463	2363200068.9590764
4646093949.011184	2882749072.0551825	17992040290.497486	4433296731.909523	8753628140.597189	1382931795.6431823	11592006576.625834	11440448831.028795	10392379006.208055	4120890712.636543	1953519429.719463	28110347737.538013	15119366274.094425	4204875331.1601176	4510532445.525915	20007337314.416534	12607443968.355864	5619933580.342506	2415454804.084878	6904181786.764418	2148417479.550315	3154903838.104785	13587613853.479752	2403609011.175982	12876210705.202314	17722487570.049694	52783552489.03579	4607455079.328752	8486886782.006648	2363008472.0268464
4543904521.490894	2882746296.241958	17362907715.503563	4424838281.218341	8731933441.226437	1382931795.6431735	11592006576.624125	11440390986.56175	10362126862.284489	4105912563.130545	1953479653.3977444	28098760602.794697	15078077326.377512	4203739357.4210744	4448652786.039485	20007337009.798805	12600787935.842924	5619619877.516158	2414891562.5974984	6890618206.898397	2143669471.7343428	3154903838.095053	13587613853.431236	2403609011.172133	12857782360.522818	17720075174.19404	52783536481.503555	4606566002.965632	8486526396.502452	2362185303.4587483
4493238021.17793	2882744861.661717	17310665787.886093	4422491875.056265	8718553463.86864	1382931795.6431684	11592006576.624092	11440375031.779547	10317249171.598024	4104555873.6709323	1953294975.6419477	28098197680.902206	14776306127.975042	4126405422.7441225	4426905759.5267105	20007336753.83581	12587466824.246962	5617119990.581101	2414779279.273876	6890564628.329197	2126019886.013041	3154903838.0928955	13587613853.399004	2403609011.172088	12828694561.766268	17720015153.947475	52783525655.94386	4604240417.951634	8373426410.309594	2360307312.1483145
4493183095.232642	2882744195.3753924	16576600425.612679	4412961483.099009	8668524488.89245	1382931795.643162	11592006576.62409	11440370913.83935	10299268029.254019	4092656970.666188	1953234381.6009002	28097138324.732376	14649819326.372168	4068532206.0689745	4401603020.031352	20007336608.027294	12576289105.12797	5616676249.875192	2414578102.3485093	6890498312.569112	2120463359.4411278	3154903806.051868	13587613853.399004	2403609011.171244	12775943553.919876	17720009936.60805	52783499651.23661	4582720081.487147	8350301295.4026785	2359918448.4321256
4493061242.109057	2882744000.4934335	16419237948.007736	4406589773.62699	8646110703.07068	1382931795.6431515	11592006576.624088	11440356117.655567	10280568104.949574	4061122134.903336	1953006148.5515804	28094632902.386612	14564834047.220848	4053624259.6033373	4393349629.995165	20007336407.385006	12558686013.783163	5616674885.31466	2411882757.3539524	6882475217.511506	2120267873.2307107	3154903805.5413566	13587613853.399004	2403609011.1648755	12775868239.519876	17719860991.055515	52783417964.65005	4410262305.196576	8342270464.977279	2359908410.179801
4493005523.262108	2882743724.413359	16012661329.25229	4405142536.792892	8593447179.065775	1382931795.6431515	11592006576.62351	11440209108.86929	10280511620.962372	4027378745.469792	1952680794.812592	28093541040.521732	14493888327.745426	4007958178.673111	4388739811.872501	20007336194.739353	12531266448.440063	5616674863.468042	2410755314.3890514	6869914037.337112	2120180856.3269765	3154903805.5165234	13587613853.399004	2403609011.14897	12771064679.458029	17719748047.49085	52783404003.10301	4371426679.257553	8341623842.787301	2359770204.3538084
4492820378.307006	2882743176.9262404	15903704210.292248	4399697147.770427	8589408032.40429	1382931795.6431515	11592006576.62319	11440207785.82826	10279549322.808676	3994100789.459808	1952655023.8684077	28074225425.509827	14403386501.08874	3997024344.611771	4361443288.355107	20007336073.76011	12497699659.075249	5616674858.649176	2408616886.17832	6858402404.780819	2120005297.304116	3154903805.298824	13587613853.399002	2403609011.111539	12723278309.0264	17719600486.375763	52783403475.487045	4353644188.517721	8340040044.878534	2359639492.3108616
4491473947.678608	2882743069.9501867	15872702471.972233	4394543441.066117	8519858922.1965	1382931795.6431515	11592006576.622992	11440204069.79855	10270488116.529829	3901961629.115258	1952651342.16006	28018975512.534985	14400215390.790693	3900880716.4142137	4357159246.13686	20007336061.731068	12464879800.281034	5616674853.208409	2406821850.628531	6857374926.611611	2119813202.9201314	3154903805.284867	13587613853.39878	2403609011.106131	12713592360.790924	17718722783.86607	52783403407.9203	4349988041.021801	8339295422.463261	2359477404.826845
4488959723.492405	2882743065.016363	15706273099.112846	4392674649.535721	7718216889.254864	1382931795.6431508	11592006576.622673	11440200576.809216	10255479600.144112	3897484894.2544465	1952645402.705342	28016952921.80422	14348049378.19075	3714370299.734312	4339697508.924912	20007336059.693302	12418282721.31889	5616674590.891307	2402486796.471355	6855431942.275866	2119812283.4407713	3154903805.2835474	13587613853.386068	2403609011.106123	12709864796.346577	17718369861.873764	52783402740.32213	4344334089.7976	8336548280.010109	2358559449.5334764
4488200804.564054	2882743064.236521	15704107517.637613	4392281922.455947	6285095731.498285	1382931795.6431243	11592006576.62231	11440200566.57638	10250759715.510023	3896086757.2319403	1952607357.8279157	28011706968.239536	14320971154.191593	3609131377.880108	4313590288.392752	20007336056.450863	12296930416.660269	5616671532.467762	2402312434.1469893	6839938794.372313	2119798762.6362681	3154903805.2632074	13587613853.372757	2403609011.0998473	12709569388.049917	17718015350.32899	52783401104.1479	4341795433.735633	8336489501.148316	2358414170.9184875
4488200767.694606	2882743064.1575184	15703728864.91915	4392243768.327027	6234230534.601004	1382931795.6395192	11592006576.622301	11440200562.99827	10250185719.371492	3890699872.053971	1952037459.3558571	28010437763.792725	14202234908.23556	3589324976.086702	4279020858.835947	20007336054.152424	12123720269.734488	5613861313.660286	2401795528.0936465	6817845747.684845	2119788426.8454938	3154903803.309191	13587613853.37016	2403609011.087218	12709314523.011517	17715459663.73143	52783400248.36944	4339346047.166907	8336287730.570968	2358300142.983112
4488170862.279219	2882743064.1575184	15703513472.36058	4392239763.377016	6231546125.857427	1382931795.3095963	11592006576.622202	11440200553.564154	10249162882.889383	3873436876.449562	1948692526.5658636	28005511386.651657	14200292823.445805	3409656787.1717377	4274828620.7728863	20007336054.085106	12080025471.445679	5613002328.610028	2399983160.8938665	6813301440.825748	2119785110.3085537	3154903803.139577	13587613853.34904	2403609011.074193	12709145539.143328	17714671250.03445	52783395769.40947	4337705843.980323	8335705750.685951	2357822167.3755493
4488158659.005321	2882743064.156621	15703242441.176907	4392238474.637808	6224887023.241467	1382931766.574349	11592006576.6222	11440200544.940464	10246254138.272612	3835888538.1918297	1943152005.6447182	28001118577.451782	14199532816.776348	3343759723.388461	4274715934.537668	20007336054.049374	12077623477.573978	5612921695.080459	2399982348.1679378	6811503374.491364	2119783005.0667713	3154903803.0742073	13587613853.201618	2403609011.071862	12708494078.80636	17714483145.64936	52783394346.67906	4336082830.068448	8335577558.969114	2346313293.91541
4488132382.471746	2882743064.156525	15702390365.770817	4392134041.776936	6208972912.281676	1382927880.1652663	11592006576.6222	11440200531.079538	10238929665.515032	3809594585.3800735	1943087746.478023	27999724886.49737	14186231232.671366	3293357647.841835	4272253184.1987114	20007336053.991455	12072988573.539188	5612897984.507025	2399940800.068871	6778675101.915288	2119746683.427339	3154903803.073772	13587613438.28107	2403609011.07125	12706996073.529812	17712926195.263783	52783394195.347755	4336079943.529522	8335469679.929307	2341427077.009904
4488108307.9450035	2882743064.156451	15702334546.974564	4392068796.767092	6058100504.314388	1382927872.7171292	11592006575.295763	11440200527.569702	10217546026.811954	3735378336.7006316	1943085289.1348104	27999472372.538097	14181604745.5556	3272710072.5274134	4268139358.8397527	20007336053.961845	12064471449.005182	5612890949.553859	2399845690.911764	6627131433.746073	2119731296.5082393	3154903803.0716476	13587612682.255074	2403609011.071157	12705503662.531609	17711551897.867527	52783393795.81339	4336070972.080916	8335439696.419622	2340751380.966477
4488098577.031301	2882743064.156408	15702327271.962759	4391993371.832892	5950041454.942805	1382927872.1066768	11592006573.610493	11440200525.661427	10193596685.193209	3700355522.538316	1874632174.7712831	27999302576.174583	14162829118.968534	3267062880.539265	4267909448.401862	20007336053.961704	12036395222.81262	5611236433.98129	2399385767.274665	6624883177.5719795	2119731268.310628	3154903775.6194425	13587612662.405973	2403609011.070842	12705061403.14663	17706297379.77812	52783393667.1375	4335837426.627904	8335433867.823025	2339745593.6080303
4488097714.624945	2882743064.15637	15702326542.632904	4391993371.832892	5764340580.869085	1382927871.7923882	11592006572.923563	11440200523.604145	10187987262.870274	3678256977.584273	1833026156.719113	27970133334.13307	14160767982.183397	3263265472.651182	4267394585.934774	20007336053.94098	12011085228.665722	5611227777.877031	2391830402.0686154	6617086219.70117	2119731263.6491153	3154903724.981819	13587612656.228998	2403609011.07064	12704979628.703281	17678034339.35455	52783393564.847565	4335110368.153144	8335412491.222825	2339498114.369339
4488097298.00535	2882743064.156368	15700977559.853989	4391993361.163255	5761138707.993291	1382927871.6640358	11592006572.870089	11440200521.739605	10187480707.922348	3651122597.066068	1829374412.913829	27966409174.150146	14156087316.583162	3261337681.984891	4267120260.8403077	20007336053.87758	12010694966.264303	5611174419.881195	2385568606.9365244	6616047519.907928	2119730607.4948149	3154903709.494042	13587612654.56589	2403609011.070566	12702902148.883488	17675866204.608715	52783393465.65285	4334976002.625207	8335373076.478749	2339455883.0690346
4488095905.690903	2882743064.1562467	15689365884.280294	4391991861.6531725	5737933423.551396	1382927871.6640282	11592006572.848595	11440200521.692324	10187180888.479748	3631652010.6089582	1804325462.6421366	27952078840.60042	14154661348.236504	3260255801.714679	4263428185.705478	20007336053.863342	11991696193.789982	5611056050.957141	2385521137.7708097	6604670441.65498	2119723488.0301325	3154903536.433173	13587612654.56589	2403609011.0705457	12702865638.985514	17673880011.129745	52783393446.43718	4334436566.653102	8335097156.11714	2339250309.9822884
4488095340.786305	2882743064.1562333	15618330836.112913	4391851200.302097	5643011456.181979	1382927871.6638842	11592006572.844799	11440200521.691845	10186516675.621655	3612135694.5260506	1800077098.6616046	27772212647.841	14149882137.747368	3258781842.122094	4261285324.017241	20007336053.778656	11903965632.850569	5609938288.26767	2385505742.54837	6593027805.552795	2119665764.7972217	3154903454.7235527	13587612654.524605	2403609011.070485	12700252437.407547	17673756736.827976	52783393354.852905	4333628536.281125	8334926714.131236	2339231422.043547
4488092671.141842	2882743064.1562204	15614985356.084871	4390862640.75663	5586263543.053888	1382927871.6637027	11592006572.844162	11440200521.690912	10184098260.10417	3609847197.1838336	1798287612.097637	27065515805.239254	14141675217.874292	3258409162.748356	4259518373.3989377	20007336053.778595	11704168452.758137	5609412968.220522	2385478556.9812465	6592681686.3577385	2119639220.5215225	3154903431.3734646	13587612654.52383	2403609011.0703654	12697197366.27278	17673602431.68787	52783393324.93455	4332352754.657869	8333935356.708939	2339231281.7519207
4488091222.038206	2882743064.1562204	15605830421.615593	4385720695.86275	5569009989.883094	1382927871.6636586	11592006572.843727	11440200521.69076	10183961345.120623	3605818195.4608994	1795050049.9072597	25824383215.10675	14106662925.461143	3257678919.7471714	4259278817.61695	20007336053.778584	11660157786.150866	5609376283.941625	2385467124.5138984	6578737501.899092	2119638254.3198109	3154903422.849273	13587612654.52383	2403609011.0703654	12695754741.730062	17673591003.76157	52783393321.154305	4256705799.142268	8330434006.7473	2339231253.0926166
4488088487.873833	2882743064.15622	15563259672.009739	4385693923.372317	5429105366.582794	1382927871.6636586	11592006572.843649	11440200521.690712	10183960959.333097	3605418894.611201	1794283865.067179	23356979710.91997	14091700078.918756	3257587189.626743	4258796596.6271586	20007336053.778553	11554869013.966286	5609093762.382081	2385452299.5400014	6571869793.358719	2119636463.3086004	3154903418.400933	13587612654.523815	2403609011.070345	12695748909.586153	17673472451.62817	52783393316.8427	4167010118.8408146	8328306875.995529	2339231220.631135
4488088119.170307	2882743064.1561265	15546444385.130505	4385677514.099693	5110606695.317582	1382927871.6636586	11592006572.843647	11440200521.690588	10183936399.393118	3591529090.185936	1793025484.2160604	21645183992.507908	14090362454.389732	3257585951.03185	4258697900.3762736	20007336053.778545	11550060418.835962	5608016740.5609865	2385343569.4074435	6570501935.86744	2117986139.4755685	3154903402.4216504	13587612654.523745	2403609011.0703435	12695455180.676899	17672985642.00429	52783393315.56672	4144301915.842757	8324098940.395656	2339231207.914222
4488088026.865348	2882743064.0765133	15543925420.331491	4385655724.076694	4900072026.273391	1382927871.6636493	11592006572.843647	11440200521.686632	10183901742.21941	3591444274.7195663	1791747170.9063945	20760701349.617382	14089457973.206419	3257093413.8689466	4258612827.823005	20007336053.778526	11546651549.058294	5602458830.268232	2385083968.4929686	6569377553.331214	2112389707.8437266	3154903397.82552	13587612654.523735	2403609011.0703435	12695119845.213886	17672884296.123676	52783393313.6025	4144246666.3225455	8318289398.408	2339231206.26261
4488087999.517245	2882742991.0985346	15543909538.859358	4385650949.068819	4734689422.432372	1382927871.663649	11592006572.843643	11440200521.659409	10183439825.603027	3589288562.2653356	1776497713.1492007	20585215366.4045	14088808430.196571	3257092533.7031474	4258269020.9922996	20007336053.778522	11545640466.666653	5602418115.285454	2383585203.5424986	6564068268.5184355	2112325302.8596125	3154903393.9836073	13587612654.523724	2403609011.0703435	12695013954.393894	17672759652.428513	52783393312.93818	4138946758.385246	8315120225.904374	2339231197.9790254
4488087980.986987	2882741611.9989953	15543904615.340508	4385648760.701137	4688594972.827687	1382927871.6636484	11592006572.843643	11440200521.539406	10183291019.505392	3569462519.4386344	1769468403.5771015	20317706661.641335	14086918371.593294	3257072490.566883	4253828101.227977	20007336053.778522	11545043065.351772	5600816529.551894	2380357627.6344037	6516021149.11229	2112309100.9913583	3154903387.46912	13587612654.52372	2403609011.0703425	12694926629.305319	17672354190.756264	52783393312.83748	4135222268.264786	8312298068.235629	2339231183.8763485
4488087729.695763	2882741516.474832	15530667583.728577	4385645543.139932	4658513016.665532	1382927871.6636484	11592006572.843624	11440200521.535141	10183243118.316206	3561955926.454574	1764074203.790048	19960660033.101936	14014780534.304075	3257025036.0043936	4238714390.1085896	20007336053.778522	11543228235.216469	5599172706.3513775	2379607029.641472	6480348194.79145	2112016283.603767	3154903381.521295	13587612654.52372	2403609011.0703425	12692979501.357275	17672282564.954243	52783393311.41173	4130338121.215733	8301180478.66315	2339231167.533645
4488087433.119482	2880952239.1321025	15528546456.251265	4385583649.889753	4543130129.920855	1382927871.6636481	11592006572.843586	11440200521.534988	10183183419.382656	3561549765.978173	1764074170.42828	19948555482.480103	13897839487.593697	3256978987.7916336	4228747245.7342668	20007336053.778515	11511047490.590153	5598368146.865335	2378224246.9154954	6470297785.500868	2111354308.1273284	3154903380.7427235	13587612654.289186	2403609011.0703425	12686455049.471611	17672214138.004013	52783393309.00368	4122500492.6293893	8240389773.647488	2339231155.511461
4488087012.949486	2713373211.319195	15526374751.637213	4385212700.570565	4536620035.480997	1382927871.6636465	11592006572.843548	11440200521.534534	10183134959.492077	3561396053.319073	1764062962.4777462	19946423069.449806	13873925598.03379	3256975801.382622	4220401790.379658	20007336053.776577	11488527037.708221	5597965406.031672	2375440752.62878	6460748912.171851	2106257484.1291122	3154903380.6830444	13587612653.826233	2403609011.070342	12676329177.336267	17670948426.548557	52783393300.13482	4114675083.613582	8040911692.307418	2339231145.799775
4488086876.73397	2713028659.1384983	15523550942.557316	4365555050.626247	4524948419.352425	1382927871.6537724	11592006572.843464	11440200521.527275	10183034958.05457	3560922081.375122	1764033792.4468782	19938658510.215427	13863586573.812754	3256975655.3891606	4213766418.15847	20007336053.776566	11481791841.566204	5597944305.259137	2372876432.041856	6460265420.448087	2095609218.2886841	3154903380.6829724	13587612653.804768	2403609011.0703406	12674557951.32935	17670820457.566032	52783393299.431496	4109962375.91409	7985980001.494731	2339231142.7169166
4488086874.9692335	2712933011.8189497	15505542548.575972	4363282739.419301	4522384058.19729	1382927871.6496913	11592006572.843344	11440200521.525484	10182881484.928967	3560626649.8539176	1763780012.5743933	19922068952.336052	13810700307.043015	3256975570.724902	4212046020.928454	20007336053.77655	11456078510.508621	5597914050.699188	2369226343.1703997	6457045558.268756	2073512449.532013	3154903380.6692066	13587612653.800564	2403609011.0703406	12671950162.491062	17670540343.9311	52783393295.34495	4109894691.684699	7966383430.831681	2339231142.5601482
4488086865.092584	2712416221.4589186	15486871161.182337	4361246808.6228285	4501771393.253636	1382927871.6491008	11592006572.843163	11440200521.520971	10182598731.908863	3559321250.414166	1762952147.1235776	19898019123.066486	13758057056.686756	3256974783.026688	4206789904.618919	20007336053.776535	11403928468.976189	5597912582.252313	2368713789.1749887	6453992716.045963	2069220313.762171	3154903380.6038284	13587612653.799742	2403609011.0703406	12669671439.44119	17670069654.231182	52783393291.48788	4109008697.5100894	7626275304.825377	2339231142.2938676
4488086846.614072	2710644348.344441	15486452692.164848	4351799764.585212	4482162424.890768	1382927871.6491005	11592006572.841122	11440200521.520601	10182244075.339952	3552355542.28023	1762950735.0536308	19761819228.90122	13228108399.965952	3256969046.5772586	4203262265.899596	20007336053.776527	11396196417.296848	5597911693.196058	2368707576.4589467	6453068684.436852	2068529570.3839502	3154903380.5750885	13587612653.799742	2403609011.0701914	12669185986.89218	17666360212.74907	52783393286.63779	4097915586.0024557	7611851788.445085	2339231142.2923574
4488086685.395893	2705666703.4623036	15486251606.775537	4338083473.155965	4475517879.083445	1382927871.649086	11592006572.831348	11440200521.52035	10182209712.352978	3552125786.832803	1762947249.7091997	19558811280.382504	13118895385.718687	3256967482.736396	4195371617.696181	20007336053.77652	11395818511.225637	5597909132.156094	2368681179.032604	6443186585.732172	2068289428.4305549	3154903380.574394	13587612653.799704	2403609011.068202	12667460171.768412	17665312111.173424	52783382904.61387	4053179306.1442447	7602631939.622001	2339231142.2462053
4488086676.873027	2695467013.586234	15486251470.141394	4322854611.541971	4473130230.98062	1382927871.6490674	11592006572.271952	11440200521.520317	10182173948.796167	3551431716.784092	1758350352.538501	19547700415.012264	13101043935.844717	3256960978.2830167	4159612749.2596464	20007336053.776505	11393300570.594532	5597887302.626427	2368628449.260386	6435299747.371912	2068086662.2322233	3154903380.57431	13587612653.799704	2403609011.061675	12662566135.843082	17665071907.38112	52783369216.44522	4024178567.3804293	7331835965.470485	2339231141.3893714
4488086676.873027	2682198961.5827475	15486249696.873262	4320596066.478333	4381651392.019433	1382927871.648593	11592006568.197025	11440200521.520023	10182136970.685799	3551384661.507992	1758086365.8073683	19513707592.706287	13054935117.718367	3256933249.6374283	4147549525.8891983	20007336053.771416	11391881487.423752	5597864965.890849	2368483132.3814025	6423633802.655975	2064975496.8616757	3154903380.574289	13587612653.799702	2403609011.061448	12654063709.703876	17664775376.352585	52783368059.83325	4019981857.7449794	7298818813.365562	2339231141.069617
4488086674.11149	2682198690.4463363	15486218758.398462	4313184948.915183	4074555239.2941384	1382927871.6478992	11592006566.165098	11440200521.519957	10181802553.995058	3551183857.8421316	1758047010.0274923	19352560527.312138	13011876860.162579	3256913775.3184566	4147305896.755469	20007336053.771297	11390891789.111097	5597864914.222667	2368300681.2126555	6414377418.498197	1918814988.8733535	3154903380.5742307	13587612653.799702	2403609011.061415	12643113012.473242	17664705256.5528	52783366391.70128	4004559330.904489	7283681782.614268	2339231139.383321
4488086671.748652	2665527247.8126683	15486175687.976215	4304791507.360084	3774549871.720985	1382927871.5617394	11592006565.83118	11440200521.519886	10181786096.034485	3550727941.746498	1758014603.9622748	19063997916.36981	12992807364.22752	3256913064.173366	4147018944.109385	20007336053.77128	11383562061.486189	5597864186.874117	2362731007.2212934	6399830625.865207	1819045266.7456865	3154903380.574173	13587612653.799397	2403609011.061393	12639678900.997662	17664586211.205353	52783365094.50485	4002553062.9088593	7281102031.448235	2339231139.371956
4488086656.685131	2653965599.0772552	15486086520.4617	4275741904.5899334	3759563556.1462007	1382927871.4596443	11592006565.388483	11440200521.51988	10181571168.040781	3550595985.33661	1757896173.5290818	18609625993.192566	12975540453.591702	3256912998.629507	4146491283.749855	20007336053.77127	11383293366.714472	5597862513.191939	2362514317.524227	6360676642.705336	1745139229.1097174	3154903380.4947143	13587612653.79552	2403609011.0613914	12632469591.138912	17664470812.101513	52783365083.51579	3964158832.102397	7277534547.154586	2339231139.371428
4488086357.216006	2550507272.050101	15485518139.65214	4272168073.7940407	3757549131.213419	1382927867.1822376	11592006565.388363	11440200521.51988	10180747988.543825	3550211610.0116005	1757856539.0764368	18333164200.718307	12974196860.059801	3256912822.2116957	4146112862.5172954	20007336053.771263	11383073056.038784	5595018892.504279	2362100100.7422876	6296549562.493959	1736077757.485929	3154903380.4157343	13587612653.792217	2403609011.061391	12631933655.784264	17664440909.625656	52783365076.400795	3515095119.1653886	7274362846.434326	2339231139.3711505
4488085808.419783	2416426627.1677604	15481712394.25078	4259198950.812259	3754995926.1901736	1382927853.940112	11592006565.388329	11440200521.519878	10180676283.653072	3548922173.0863314	1757600113.3228135	18219524665.19523	12968488241.512049	3256911314.6713223	4146008951.400915	20007336053.771263	11382287104.674215	5581903653.0436	2357989338.5803847	6176968472.6661415	1726809265.074304	3154903379.418444	13587612653.789434	2403609011.0613885	12625680937.122833	17664437924.6127	52783365073.642525	3492701271.327929	7220616207.332629	2339231139.3710465
4488085624.527412	2166907966.554868	15480356868.75077	4258961769.0557637	3754466490.049202	1382927853.940112	11592006565.388315	11440200521.519875	10180675146.223204	3547855097.786161	1757530820.2512088	18212820727.426773	12965117380.592506	3256900320.3799314	4144721575.615679	20007336053.771263	11381521856.14432	5573195064.791918	2357373867.7863345	6176968472.6661415	1650920750.31498	3154903379.164236	13587612653.789276	2403609011.0613866	12624481002.796703	17664437105.205086	52783365072.68429	3491738993.0526786	7187858605.90242	2339231139.370948
4488085609.376255	2153743541.2540827	15477554639.231733	4258959044.293596	3750594360.0898795	1382927853.9394727	11592006565.388311	11440200521.519875	10180538473.760052	3547848247.030952	1757270229.915586	18212352239.528946	12960966592.481686	3254758726.2035017	4141743642.0465674	20007336053.77126	11381362683.619116	5573049685.416794	2356062449.3497353	6171721486.483227	1557817719.3713703	3154903379.0381765	13587612653.788933	2403609011.061386	12622823694.42424	17664437094.39151	52783365072.613335	3490200460.7291207	7160329629.831648	2339231139.370927
4488085574.488888	2151208816.976028	15469599117.237425	4257834830.5989623	3749438025.663316	1382927853.935677	11592006565.388296	11440200521.519873	10179487915.536274	3547005718.5817776	1756854016.0035102	18211966823.128014	12958575047.939356	3239278182.176431	4135136207.985052	20007336053.77126	11380874838.29128	5572976686.626584	2350263325.020907	6170414153.551751	1551401781.3265896	3154903378.9306893	13587612653.788588	2403609011.0613813	12622511598.649296	17664436553.826714	52783365072.59649	3486885898.6701956	7152101855.1991415	2339231139.370913
4488085537.015623	1825063829.8802433	15448196949.998907	4256677717.9967976	3746514558.264164	1382925995.077061	11592006565.388296	11440200521.519873	10179218490.320568	3546930804.426202	1756103223.0774376	18210717590.75375	12951606492.268953	3238710430.1713605	4132266573.764081	20007336053.77126	11380823850.296667	5572975522.275125	2349039322.3642197	6166329186.544716	1536557507.5452166	3154903378.8971853	13587612653.788528	2403609011.0603867	12622320644.630491	17664434859.608513	52783365072.59562	3467454136.9808526	7083831677.714513	2339231139.36153
4488085488.345499	1172720762.3393588	15446480017.140423	4250861077.492427	3742769381.532657	1382921801.868108	11592006565.388296	11440200521.51987	10179192650.512556	3546866755.892332	1756087537.1447513	18207239762.683395	12929272354.550337	3238356939.685054	4128818911.387621	20007336053.77126	11380792904.45524	5572975345.227336	2349039308.8126993	6163489071.777879	1504390901.5178916	3154903378.8521876	13587612653.78405	2403609011.0524483	12619924821.75812	17664431448.360737	52783365072.59523	3434506499.024924	7047783122.277028	2339231139.3353844
4488085376.625823	1165265571.0132513	15444801834.780865	4142656971.151307	3739977455.8116536	1382921582.3580894	11592006565.388292	11440200521.519869	10179173440.025612	3535466703.6437926	1756008306.177128	18199177011.98885	12926376299.897223	3238082599.762185	4127065503.108565	20007336053.77126	11380724175.469057	5572975061.5409975	2348928889.173115	6162699160.216418	1442393303.810334	3154903378.724002	13587612653.767252	2403609011.0472174	12619384406.03446	17664427395.47389	52783365072.58987	3227665952.684781	7040515523.41885	2339231139.303158
4488085358.096243	1163088204.9215548	15444652640.238045	4137202933.6024094	3724211029.176991	1382921461.4714086	11592006565.388285	11440200521.519808	10179163823.56017	3400181752.8741517	1755964375.5629008	18199072750.26795	12926267950.208014	3238052479.540161	4124964353.8815036	20007336053.77126	11380690464.918175	5572975011.935204	2348703456.7266846	6162387556.799088	1400753655.6058297	3154903378.723948	13587612653.762976	2403609011.047183	12609179188.167866	17664426220.598763	52783365072.58035	2955828399.840403	7033835967.559219	2339231139.158646
4488085352.2010765	1143129823.0574257	15442248632.423372	4037528703.8804803	3678624665.5919814	1382921460.84308	11592006565.388277	11440200521.027426	10179161918.734646	3389646975.0935616	1755923835.8449183	18198657521.54408	12926210497.602318	3238050886.4023314	4120338928.5563464	20007336053.77126	11380677657.902733	5572911042.58373	2348221669.047122	6160714845.39763	1378443222.094203	3154903378.7236223	13587612653.729218	2403609011.046909	12567213307.974262	17664425765.337986	52783365072.55092	2644306764.524268	7001896496.866376	2339231139.1583033
4488085318.7701025	1140633438.046866	15434455479.610428	3740580959.473594	3594660964.249386	1382921460.6544957	11592006565.388277	11440200517.01698	10179158978.35063	3388419303.627918	1755207578.8523834	18198531625.64428	12926124736.982244	3238050635.99326	4118615098.7690487	20007336053.77126	11380675447.091722	5572770001.166232	2348025918.3988056	6157471424.974048	1317491415.017483	3154903378.723344	13587612653.479002	2403609011.04643	12556981331.198677	17663934213.766193	52783365072.499725	2643786230.1616516	7001233650.015439	2339231139.1271267
4488085310.272464	1064516179.4667852	15403440125.783754	3725711231.0497303	3538980107.3647437	1382921460.5667775	11592006565.388277	11440200324.628578	10179158778.177128	3387917809.158062	1745568231.9224555	18198496400.71969	12926122682.160494	3238050512.897543	4112521263.9699173	20007336053.77126	11380674915.58028	5571489139.056717	2348023414.3257604	6145582956.986537	1294779341.4302127	3154903378.7232423	13587612645.819666	2403609011.045486	12556752389.970406	17663802690.21029	52783365071.2812	2546121785.750383	6977602372.078983	2339231138.9473147
4488085287.414539	1041701262.2914208	15402876571.31195	3615950132.131926	3286190725.8210087	1382921460.5579085	11592006565.387922	11440172827.227968	10179157283.172562	3383906766.704406	1744173942.3181353	18197896017.01427	12926006199.843271	3238050496.0490623	4105804747.7304463	20007336053.77126	11380673320.50281	5567146967.427661	2347871456.405674	6143834800.632927	1285763890.866811	3154903378.7232394	13587611546.54737	2403609011.042528	12554538970.99948	17663802343.570095	52783365014.19037	2516058046.584913	6787328908.609598	2339231138.829462
4488085284.03764	978522573.2210294	15402799807.78508	2830187500.5278625	3270594937.444715	1382921460.5142374	11592006565.150377	11439439134.47118	10179157066.820353	3366588931.5256143	1743953135.9866748	18197397682.73812	12925926080.52038	3238050479.093962	4099986708.429309	20007336053.77126	11380669054.844517	5564092131.81804	2347332349.590169	6138690890.445296	1283974012.714131	3154903378.7232394	13587524612.593489	2403609011.042157	12551108970.269978	17663800544.36798	52783364887.06217	2502718195.5262256	6697041686.490404	2339231138.8278017
4488085282.957679	961423990.993003	15402758545.60102	2830187420.6513314	3269830280.377284	1382921459.582052	11592006558.136484	11432670019.877619	10179157056.13522	3328915195.7339916	1701519688.8346684	18197260637.90986	12924745697.603525	3238050465.8158894	4099563155.341914	20007336053.77126	11380668982.823406	5564005996.85115	2346822584.654681	6128062621.98172	1263736472.1129878	3154903378.7232285	13584731756.961363	2403609011.0271597	12549441091.417263	17663791601.996643	52783363365.00755	2483754379.1260185	6644802406.270044	2339231138.825059
4488085275.051434	961133526.4789631	15402347651.714716	2787856888.4355803	3265942005.242447	1382921446.989746	11592006362.832657	11428260753.209906	10179156793.591192	3222869139.9872684	1700811692.9705617	18196679425.104668	12918763388.878857	3238050397.591299	4099142262.561167	20007336053.77126	11380668953.553244	5563909418.145128	2346768132.1914573	6006598376.689619	1211294439.5537837	3154903378.723224	13569573751.555182	2403609010.9186463	12547300234.737791	17663676675.123306	52783363337.084984	2465694275.406004	6620576045.677644	2339231138.8250027
4488085274.898827	959876717.2757949	15398816062.266659	2779226785.0485954	3263433510.9063125	1382921445.2102876	11592006357.258541	11426900454.774786	10179156743.932674	3216081469.0902214	1695933588.9108424	18196370729.16549	12917546330.093163	3238048666.157468	4098647898.5646915	20007336053.77126	11380668931.93329	5563759058.774478	2346657841.8918695	5976813955.892522	1098193476.7959285	3154903378.7232223	13569193986.992714	2403609007.734781	12541480937.693111	17662814386.444798	52783363304.904366	2441307085.17149	6611058623.252091	2339231138.8250017
4488085272.549593	959650520.3987716	15373166265.633368	2740395228.9224305	3259615604.580939	1382921443.2009053	11592006357.236023	11426818676.052742	10179156695.55452	3177863615.3571663	1680298633.5739987	18189491279.33284	12901391302.70847	3238047377.2713857	4098637120.132436	20007336053.77126	11380668783.36546	5563699508.629286	2346572032.6046085	5937087603.205773	1085090353.917804	3154903378.72322	13539114094.9238	2403609007.733518	12538747027.520212	17662241642.078003	52783363300.92191	2317266964.6993585	6592188817.76859	2339231138.8249884
4488085272.270836	959263516.6876291	15372433605.117533	2720396476.552199	3257154073.206848	1382921442.4254987	11592006355.836493	11426775583.548616	10179156686.564848	2923777804.779319	1656245733.394656	18175044178.146946	12887177465.61184	3238045861.965746	4098635311.343408	20007336053.77126	11380668626.363459	5563692217.088517	2346377810.8509817	5800531837.238887	1074861848.4114938	3154903378.7231693	13488156291.608854	2403609006.3889995	12538744432.980816	17661568185.71958	52783363300.87243	2315108272.7290196	6398958639.972892	2339231138.8249536
4488085272.173375	959257484.4322201	15370454961.784145	2569932937.086081	3250164971.368372	1382921441.013488	11592006355.647894	11426752580.090147	10179156652.188229	2919278824.109086	1610896624.4985526	18160120688.876804	12884221298.369165	3238041280.63653	4098632858.438438	20007336053.77126	11380666019.224562	5563668496.793294	2345955933.891883	5763190682.288902	1050954878.5620143	3154903378.7222066	13480826041.307993	2403609006.135044	12536778723.852587	17661471604.927776	52783363299.883446	2314230764.04746	6302165093.878448	2339231138.824952
4488085271.936926	959253109.6071548	15368856109.510084	2518228776.4431925	3231632933.3991537	1382921440.9691708	11592006355.647774	11426751115.839643	10179156616.773218	2903140888.39185	1477940277.1744037	18157079875.405727	12884117703.857592	3238013555.41029	4098625098.080383	20007336053.77126	11380549850.006989	5563647077.981393	2345202724.8033595	5747845582.349897	1005775394.8107252	3154903378.678372	13429787819.372698	2403609006.114903	12523547234.480892	17661469034.981236	52783363299.39836	2310581289.5572386	6200190971.941787	2339231138.824951
4488085271.912615	957913053.6044422	15367126798.850594	2518187077.778235	3228970098.5905433	1382921440.926938	11592006355.642576	11426747024.830359	10179156611.564217	2878396384.7300377	1466439037.831191	18156887718.62288	12884039168.827587	3238005655.3795695	4098571722.36297	20007336053.771255	11372755744.38053	5563590290.17788	2344406541.261218	5255856281.496525	976154301.8809867	3154903378.5230246	13418645667.441149	2403609006.1147776	12466842415.683926	17661456677.928886	52783363298.94361	2307889089.185654	5925473748.921689	2339231138.8249454
4488085271.912569	947336855.5606644	15361533729.629013	2517597193.220637	3186341027.522187	1382921440.926938	11592006355.64257	11426729946.04062	10179156607.659866	2877724182.7196026	1434137134.9729857	18156569002.214024	12884019162.63773	3237992837.783846	4098566342.038067	20007336053.7709	11357024394.92042	5563464817.322884	2344400864.0630345	4041635521.4568453	964437901.0566919	3154903362.291584	13321983214.901499	2403609006.1147776	12342619010.656176	17661454965.229786	52783363298.939514	2300993258.284973	5613547859.0898075	2339231138.8249454
4488085271.910583	947293817.4477352	15350803687.7832	2511272885.747837	3150688096.658496	1382921440.9257298	11592006355.642307	11426725780.573294	10179156607.061823	2840150793.259681	1355814461.8283355	18155630820.141563	12883982587.193861	3237982849.842734	4098529618.3515096	20007336053.744995	11353939697.20723	5563445714.114617	2344399334.6065073	3959746629.2613974	932848721.2409223	3154903326.572061	13236588136.028294	2403609006.1147738	12300009247.919382	17661445962.15265	52783363298.91992	2292900388.199767	5591085815.342058	2339231138.8249445
4488085271.910006	947244884.1542088	15337857306.121773	2503451637.0163984	3150538542.5017715	1382921440.89905	11592006355.64226	11426714769.122433	10179156606.706383	2835421220.321733	1335448628.7152417	18153776362.776436	12883576913.858797	3237982832.0871787	4098490377.4897695	20007336044.00345	11353905436.463501	5563445678.629443	2344399112.771622	3953386214.383407	835531481.1345711	3154903305.256189	13167957843.054953	2403609006.1147637	12285310797.11376	17659487507.875404	52783363298.86317	2283738335.7569747	5536699738.6092615	2339231138.8249435
4488085271.909584	946978769.9926287	15331135258.004494	2490717256.808078	3146641744.987135	1382921438.2484856	11592006355.642244	11426699759.094606	10179156605.96308	2810682249.393742	1329466866.8365598	18153347206.341175	12883262347.208637	3237982801.435307	4098445433.5565844	20007336029.729298	11345625416.355728	5563445401.772858	2344398705.4887414	3433921477.2807493	835270529.6623032	3154903302.540591	13087190168.7343	2403609006.114752	12267176928.476223	17659125616.565754	52783363298.86154	2283645715.9797726	5450691544.537022	2339231138.8249364
4488085271.9093275	946936629.7264044	15328538939.406624	2473771238.028516	3052451058.899863	1382921371.5115752	11592006355.642235	11426633690.238949	10179156605.830416	2794501482.2071743	1329267924.7281222	18139774900.79812	12880345862.738089	3237982774.433151	4098426916.9819436	20007336028.985523	11325634154.187151	5563443398.228038	2344398649.996494	3402642853.2391567	835261503.4276187	3154903302.3920503	13032392507.094658	2403609006.11475	12250351802.496819	17659121225.3251	52783363298.85902	2283582449.046204	5227661751.680542	2339231138.8244157
4488085271.909309	946924951.9462237	15321263355.78197	2318765445.3410053	3043807403.268187	1382921362.7148247	11592006355.642235	11426627810.705637	10179156605.829996	2755969752.3541317	1327083576.0240254	18139294005.72137	12879098991.780952	3237982752.582806	4098376479.620657	20007336028.564686	11208808504.335125	5563417693.892914	2344398203.3095603	3361918211.730333	834150063.9028392	3154903302.1640954	12922765541.138943	2403609006.114749	12208210898.149836	17659111761.595367	52783363298.85893	2283399744.4181848	5219931167.389848	2339231138.8203306
4488085271.909247	946029122.0874692	15267276421.057327	2042593790.9865286	3027003889.3671107	1382921362.7148247	11592006355.642235	11424697307.32227	10179156605.829565	2747501434.400169	1326682687.5815415	18136786654.048336	12878634470.98666	3237982353.199821	4098366724.445806	20007336028.079643	11133814386.547287	5563186428.335564	2344397876.4334693	3355913321.0240993	833616768.2681556	3154903302.1557107	12702782037.334227	2403609006.114748	12191041653.214842	17658498365.173683	52783363298.85891	2283261687.547266	5218822691.906481	2339231138.706732
4488085271.909209	944350909.8738538	15242685931.178284	2041244248.516699	3020935440.5603957	1382921362.461569	11592006355.642233	11424417220.843369	10179156605.8264	2731899665.6305118	1324616982.5293353	18134710035.5175	12878453458.199835	3237982272.124704	4098361706.492839	20007336028.07773	10979169452.580336	5561911334.077272	2343179273.187701	3348342541.663852	832176569.5050846	3154903302.15216	12640622307.626566	2403609006.114748	12066880062.694206	17647530099.67032	52783363298.858894	2283229885.9736447	5175690918.320972	2339231138.549405
4488085271.909182	944267664.0842648	15226116238.003494	2036450901.0101256	2994365735.6266317	1382921362.4606235	11592006355.63795	11424264354.880266	10179156605.826162	2721927572.6323547	1322259887.3393404	18129742529.203228	12878439881.461218	3237982270.7699122	4098348773.444376	20007336028.07603	10965113297.395119	5548014832.124058	2340597530.4358335	3348163862.6079993	830643079.0581543	3154903302.150386	12502569414.192366	2403609006.1147475	11902141956.047508	17641590825.977455	52783363294.76792	2283051568.91598	5081451942.519421	2339231087.6216497
4488085271.909181	944267504.7114543	15208426907.13648	1942069075.4535635	2966981371.5627637	1382921362.4605994	11592006355.628736	11423392081.028172	10179156605.826077	2719118073.296714	1320246478.1727536	18126399961.87476	12878401710.816727	3237982253.6507287	4098329622.55502	20007336028.07603	10956871211.8771	5520369081.606873	2340560495.8094945	3345595742.5553493	816003413.4708092	3154903302.1503444	12417540871.05237	2403609006.114746	11854836976.724941	17641097459.547916	52783363240.38727	2282906942.2222915	5029624867.476912	2339230896.0095544
4488085271.909173	944206869.5429599	15166246207.259073	1844949885.8740923	2966919144.319789	1382921362.4605849	11592006352.976496	11422477289.92353	10179156605.826065	2718756071.7341323	1315070913.921271	18123390323.719025	12877583344.74156	3237982183.7678823	4098317789.850476	20007336028.075928	10955930645.364323	5509991002.986428	2340549935.5759645	3344262312.6400304	810235569.9393954	3154903302.1503158	11623371803.329588	2403609006.1144333	11829173708.953224	17640705028.506516	52783362690.71945	2282894149.1868043	5021703087.563931	2339230893.7505097
4488085271.909097	944130239.2568944	15047909156.41941	1795190831.7698243	2965071500.5712075	1382921362.4605844	11592006346.731274	11418764831.199755	10179156605.82606	2716429242.7565103	1315054362.8184555	18123323544.204613	12877544146.102642	3237981883.810696	4098316047.4906893	20007336028.07592	10925824665.862547	5500938856.385353	2339835907.772515	3342991841.617358	807169891.5922	3154903302.1503158	11396436141.37301	2403609005.9679255	11770546557.944525	17633162301.92537	52783362342.845245	2282876030.9023905	5020959058.22634	2339230893.1830964
4488085271.905829	944059606.0103829	14913720419.73805	1751695133.50592	2962032240.4351225	1382921362.4605174	11592006345.712414	11409997412.492872	10179156605.826008	2692844326.224414	1314278937.062592	18123318968.476166	12877539624.838884	3237978706.564636	4098315887.9273705	20007336028.07592	10819432238.442863	5418796446.076338	2339592242.507971	3342585832.4410176	806692124.9856529	3154903302.1503143	11375179070.520739	2403609003.6667223	11725879820.200583	17633153841.446896	52783362065.79142	2282847294.2610726	5020137698.420221	2339230893.1499257
4488085271.892046	942929788.5611136	13680464318.261322	1748565748.8454776	2958328391.199796	1382921362.4604967	11592006345.333202	11387975216.669655	10179156605.825987	2682938500.444965	1304100401.0566218	18123283269.112675	12877532396.536226	3237942139.8912416	4098315760.6019883	20007336028.075916	10809608500.03723	4883734458.675375	2339565775.3330016	3341786614.834712	806569405.6940317	3154903302.1503143	11122732237.291363	2403608982.853568	11719793285.59984	17633145013.041584	52783362061.57429	2282837164.169115	5016918424.576644	2339230891.6768613
4488085271.891581	937354911.8430029	13573252230.363897	1748477729.47684	2955624065.0673404	1382921362.4604776	11592006345.319004	11360818106.101229	10179156605.82595	2680440566.368745	1299932354.4515173	18123273275.480377	12877511147.976149	3237813671.830424	4098315736.979693	20007336028.075882	10785082603.104897	4830116448.02062	2339544822.628595	3341725709.0554276	806220817.8709303	3154903302.1503115	11095026695.559847	2403608824.6021314	11682199828.415716	17633118765.4818	52783362061.472984	2282748606.7574296	5015167195.992323	2338942966.634036
4488085271.891486	937304421.6896759	13388827726.21267	1746376071.5169528	2954630839.688461	1382921362.4604766	11592006345.318995	11302167549.1495	10179156605.825666	2663177803.784413	1297947126.3491778	18123272891.971153	12877507189.426214	3237795697.906389	4098315720.360396	20007336028.07588	10758019833.383066	4826314395.303065	2339163018.9226294	3341621658.852317	802173803.102447	3154903302.150311	11085769846.966105	2403603789.201297	11643393525.534687	17633112326.128002	52783362061.470985	2282678782.2739344	5012010469.416136	2330202271.483906
4488085271.891446	937282069.2343436	13287561976.765764	1710031762.5273254	2946956670.612998	1382921362.460476	11592006345.31899	11300026999.70025	10179156605.825653	2613132440.1793504	1297760089.9991965	18123267417.733784	12874449412.385603	3237684176.433086	4098315674.391651	20007336028.07587	10746674489.075357	4823276945.418183	2339082294.5931606	3341489035.0195613	795347524.5790747	3154903302.150311	11078144477.005676	2403543015.1682224	11635486520.03082	17633069529.464012	52783362061.47097	2282505375.4398437	5008748834.754824	2327863022.1178575
4488085271.891441	937129056.4960862	13162253669.483133	1498942629.6507971	2942859800.866339	1382921362.4604757	11592006345.31898	11283907887.802464	10179156605.825642	2586454362.0030847	1297749326.0813124	18123266651.91204	12874444858.520262	3237660024.2715955	4098315653.1294622	20007336028.07517	10730813886.784771	4536073370.371891	2339070200.1922426	3341462286.9751973	788623661.8853023	3154903302.1502967	11076707045.680056	2403061211.600337	11626468691.75884	17633019179.478207	52783362061.47097	2282464586.9789042	5004009026.435795	2327340847.192916
4488085271.8914385	936843071.8904932	12960994843.027163	1476966733.7528272	2933398693.1660976	1382921362.460475	11592006345.31897	11200672354.584705	10179156605.825634	2451421337.4215646	1297747771.755639	18123266297.39559	12874443503.132908	3237655996.7889085	4098315572.154314	20007336028.07191	10684982336.154106	4445303327.545425	2339055161.356376	3339612806.6060123	788543245.907145	3154903302.1477995	11076596929.799824	2400811608.1979628	11626297551.227343	17633011042.62079	52783362061.470955	2282018879.836587	5002228215.499431	2327334132.5256443
4488085271.891438	936550813.4668509	12950645584.564037	1468435817.4954298	2933377103.579741	1382921362.460474	11592006345.318827	11198432452.227827	10179156605.825634	2406217662.324248	1297745322.6235933	18123265879.94642	12874443076.402605	3237653810.910357	4098315563.0496116	20007336028.071613	10633501453.81178	4431355722.968913	2339047262.1838574	3339469780.476337	787903887.9659221	3154903302.1273613	11076585148.135464	2396753018.2623487	11626070372.08956	17632958027.595634	52783362061.470955	2281851258.269447	4980307650.288319	2327334118.9227767
4488085271.891438	936539966.7260523	12934400449.716618	1467374409.8482327	2933362930.470874	1382921362.4604738	11592006345.318632	11047718085.190468	10179156605.825626	2384099036.148948	1297726854.798713	18123261021.615143	12874435824.131512	3237653324.412824	4098315560.934211	20007336028.071583	10577097632.126387	4424669823.251899	2339040059.54333	3338292619.6618533	783971186.1417338	3154903301.9084907	11076574600.25783	2396654559.5900497	11626008784.477367	17632815884.416233	52783362061.470955	2280770290.150527	4979438223.784353	2327334118.9227767
4488085271.891438	936535079.9390826	12868156221.402811	1466481296.860858	2933321824.6369095	1382921362.4603424	11592006345.318605	10455867144.185625	10179156605.825624	2342574303.560716	1295868349.26533	18123246769.719437	12874402929.845879	3237653185.719935	4098315541.740507	20007336028.067883	10557026461.223959	4407141787.366703	2339025507.831274	3337646999.678117	767385021.0867482	3154903250.209835	11076503881.588272	2395921649.5739293	11624194440.085464	17632792944.658882	52783362061.47095	2280637913.5950904	4978574324.545908	2327334118.90569
4488085271.891438	936534440.6453593	12847460330.493286	1466364181.4030159	2931972807.8099217	1382921362.458796	11592006345.318571	10346438117.943893	10179156605.825623	2337535875.53203	1295863040.9061246	18123241790.54347	12874366751.97946	3237653172.83558	4098315525.8308043	20007336028.06556	10354029690.661444	4397767029.071247	2338989424.5580835	3334290898.944868	757966202.7961946	3154897943.5393953	11069180387.570976	2395692959.283915	11614852554.692492	17632781445.17604	52783362061.47064	2280616971.7409334	4978300914.892962	2327334114.992042
4488085271.891437	936533431.347639	12845456558.368788	1461439056.258817	2930328228.2691607	1382921362.3892283	11592006345.318478	10287581256.305595	10179156605.825619	2336714558.535248	1295856327.3423116	18123241559.2617	12874266334.701841	3237653121.1255565	4098315522.3911643	20007336028.051773	10335668924.145422	4370135887.924927	2338674814.8931103	3318342610.0828257	719290162.0830202	3154896146.7036786	8715457679.955761	2395347518.686505	11601240713.070368	17632748648.766735	52783362061.46793	2278074592.5599437	4976423249.9707985	2327334098.1820455
4488085271.891437	936533420.3883358	12844295574.050001	1456485952.127882	2930240715.561689	1382921362.389219	11592006345.317955	10272574160.015629	10179156605.825613	2302879120.491465	1284294222.64876	18123241459.756977	12873659632.446695	3237652105.481823	4098315522.196739	20007336028.046955	10335540465.535404	4315192924.050249	2338431477.995658	3314622746.4745092	715444153.8619325	3154896138.9947014	7104966357.284067	2395345952.4670587	11595625544.136017	17632747084.90369	52783362061.45676	2255890269.5068874	4950421789.50237	2327326783.4576907
4488085271.891437	936533399.5259132	12838908715.489204	1455747304.4858198	2930208354.0693307	1382921360.1257112	11592006345.31049	10271633701.772295	10179156605.825594	2258299957.3588214	1236757843.5593455	18123241339.11208	12871898393.064632	3237652045.923303	4098315521.8557534	20007336028.046947	10335353487.052603	4296287610.745491	2338425099.892277	3312995513.269391	711685373.9300661	3154896137.446634	7011307295.4928	2395339858.5599723	11594962014.955212	17632747060.0791	52783362061.45582	2232339569.049404	4905574615.1949215	2327315436.8168635
4488085271.891437	936533387.7811818	12838774732.502613	1455345825.7051935	2857370897.8865776	1382921330.5743475	11592006339.434818	10245896102.268034	10179156605.825583	2258128247.076578	1235339396.5673802	18123241328.68404	12871890648.260813	3237651884.0421996	4098315521.810433	20007336028.04689	10335182758.677841	4292367701.267312	2338422328.61544	3311494212.0947824	709973824.0165017	3154896136.867379	6902223799.482804	2395119194.8637667	11594477730.680422	17632747035.148945	52783362061.45578	2212634077.9908824	4892543094.974423	2327315429.0297394
4488085271.891437	936533385.962628	12838099877.365217	1454558223.669502	2760938926.519502	1382921301.2062683	11592006287.093401	10219692701.964169	10179156605.825579	2253357536.145745	1235328834.8244634	18123241318.343147	12871858622.491152	3237651257.7617497	4098315521.689812	20007336028.04669	10335069978.35296	4238866223.943168	2338422217.6072397	3310150628.9605203	707795725.0994664	3154896136.8669157	6868793338.085807	2394032380.7252626	11593739840.368551	17632746949.84978	52783362061.45575	2212567356.399641	4819343256.044798	2327315427.9290137
4488085271.891437	936533385.8797219	12836052418.685793	1453049198.3660874	2758314526.1971245	1382921293.3524904	11592006285.52752	10216744295.808128	10179156605.825577	2240741154.8861294	1235297038.4531927	18123241311.305813	12871831396.110292	3237650907.502348	4098315521.6587577	20007336028.046684	10334963467.013092	4200041744.6640973	2338422194.603425	3307475892.5420237	706609394.2974721	3154896136.6945286	6744740464.768995	2392883880.318714	11592807099.279099	17632746879.333572	52783362061.455666	2210576733.7193246	4810070436.514752	2327315427.4228945
4488085271.891437	936533384.7019798	12835417085.995817	1449538101.2899332	2749930159.66991	1380293745.5617628	11592006285.339573	10182843180.293417	10179156605.825575	2220352990.0137405	1235230816.8561964	18123241307.572266	12871751218.520723	3237650892.173052	4098315521.255993	20007336024.751297	10334962102.872677	4172835323.125837	2338422129.7027607	3306765613.661693	706466594.6030456	3154896136.677342	6513605063.017383	2376146741.216091	11592566249.09763	17632746795.996693	52783362061.45522	2210373733.3865333	4806658433.617806	2327315424.0080647
4488085271.891437	936533384.6340585	12819044677.040224	1443104738.2805293	2734212601.7074494	1372049188.3803596	11592006284.775951	9917113478.640617	10179156605.825573	2215498531.3947105	1235167045.1859012	18123241269.268353	12863053693.513676	3237650687.5634494	4098315521.1205215	20007336021.56852	10334948021.368002	4169757325.9303923	2338421742.806186	3306579263.558215	695984767.8345522	3154896136.676932	6395866578.102732	2375018666.7630644	11591609486.625814	17632746794.884827	52783362061.45181	2208787389.3158026	4803173611.198357	2327315423.6562314
4488085271.891437	936533384.5475317	12806305115.639053	1440556707.0999646	2685369921.416457	1369937618.413719	11592006284.681631	9776436223.898424	10179156605.825548	2215326127.1002746	1234904939.5952828	18123241262.87178	12861872824.561588	3237650633.163086	4098315521.1201096	20007336019.908947	10334872383.81798	4164485070.9601145	2338421597.8330126	3305182578.146465	649610762.1893178	3154896136.6768227	6323080977.867585	2375010633.594446	11589559968.30908	17632746794.794865	52783362061.39964	2206262637.829796	4801197230.646225	2327315423.324713
4488085271.891437	936533384.5350279	12795799331.6521	1438996023.7832131	2650072714.605327	1369934874.7787387	11592006284.437515	9769175651.961842	10179156605.825182	2215324061.6880536	1234835350.4742117	18123241261.65298	12857529100.04482	3237650588.68428	4098315521.119057	20007336019.89918	10334838514.268599	4159972054.1086493	2338340747.641592	3302347423.2077475	648974547.37232	3154896136.6768227	6301558830.621475	2374576877.9545803	11577949564.1244	17632746794.782974	52783362058.12906	2206216167.536332	4800759718.690246	2327315418.775662
4488085271.891437	936533383.8125166	12743247619.17485	1437135870.0480144	2557398002.179787	1369893274.278972	11592006284.419968	9753110559.22253	10179156605.809774	2215311631.720687	1233251950.8502462	18123241261.241997	12856722444.68807	3237650525.0701566	4098315521.1189356	20007336019.898552	10334531598.277838	4139046525.8348436	2337030705.032585	3287780107.5385294	646013603.4525491	3154896136.6768126	6300757604.354876	2373674322.88474	11574625322.228397	17632746782.113632	52783362002.26807	2205955996.652193	4799119033.957908	2327315304.8936934
4488085271.891402	936533383.7065804	12479043196.929472	1434001187.1080647	1990225094.9700131	1369861654.2124527	11592006284.419725	9745485338.42099	10179156605.594358	2215303563.4183226	1232756439.3838835	18123241261.024384	12856701710.176434	3237649256.936849	4098315521.1186748	20007336019.89847	10324965878.918442	4068930584.1735797	2336783070.9115357	3285229520.265121	645996351.5520039	3154896136.676807	6299641248.478299	2369804286.571192	11572994156.085377	17632746780.258606	52783361836.2096	2204684761.9540296	4798290269.691964	2327315280.426372
4488085271.8910055	936533383.70658	12183533795.759817	1433431179.6559808	1912182190.2379375	1369069083.370625	11592006284.419573	9734113857.262413	10179156406.193022	2212963534.967815	1230619340.66688	18123241260.91938	12856667034.664637	3237647831.6300797	4098315521.118403	20007336019.29807	10323678174.516417	4058558217.7808967	2336776883.7532444	3284183839.779495	645995461.0372124	3154896136.6768064	6299466742.917195	2368153933.983913	11572791967.431189	17632746778.98187	52783361822.15152	2204167930.1635327	4798038342.215366	2327315278.866808
4488084384.491963	936533383.7059157	12151887792.419935	1380283966.8883069	1865037407.3543034	1351365774.6361167	11592006284.419508	9718855329.744097	10179153726.496958	2188743473.0276146	1229420914.6990256	18123241260.915462	12856551349.514942	3237644786.484194	4098315521.109305	20007336019.297836	10323628914.296022	4054709928.592155	2336772215.6494055	3280693838.486646	645915656.082426	3154896136.676803	6298691852.056796	2368016417.633181	11570470931.609556	17632746778.225525	52783361814.22891	2204029562.745107	4797996022.986885	2327315278.8396697
4488049967.33046	936533383.7052003	12139436238.65226	1363873957.3233502	1862726703.2477667	1351356223.606589	11592006284.419504	9636508689.93031	10179152812.550283	2166473591.5351343	1222014311.3385808	18123240415.897953	12853194940.67176	3237644762.283326	4098315521.0633845	20007336019.294685	10323114657.386648	3961750050.512002	2336765483.181186	3272485178.53999	645858722.3619841	3154896136.676803	6297534914.901138	2367973797.4516845	11546172638.282438	17632746777.708344	52783361814.16713	2203974651.9139967	4797935668.737352	2327315278.7422037
4487907438.4169445	936533383.7051922	12018475247.498405	1358034752.947671	1856434691.3985822	1351356191.8290997	11592006284.419498	9634505580.955343	10179152727.407566	2136812339.2319283	1094021399.7367961	18121657035.85579	12839106557.161787	3237644703.3573737	4098315521.0449557	20007336019.294685	10320724131.443623	3850906377.598401	2336757913.329911	3269259554.2163167	643792195.950395	3154896136.6768026	6296452684.347764	2366338601.3548203	11492578123.467093	17632746777.257336	52783361814.14054	2203955752.6823735	4797651858.129711	2327315278.7410135
4486543781.507669	936533383.7051675	10482645760.71232	1351116905.500855	1847661095.5951648	1351348997.2539327	11592006284.419497	9632609428.238426	10179152725.607376	2004846390.283387	1083524791.0352144	18121644986.35287	12834845598.29452	3237644701.6668158	4098315521.0325108	20007336019.294624	10320462810.478844	3686389844.3657074	2336723774.121352	3266668690.588116	591028642.0620099	3154896136.666606	6294221065.73785	2360252805.548644	11490755271.204447	17632746777.187363	52783361814.1392	2194307111.9076056	4797158073.575725	2327315278.737095
4474853292.717707	936533383.7051567	10092021564.84163	1337391002.6911666	1841639859.7202995	1351311853.4352922	11592006284.419489	9628134918.333033	10179152725.607376	1981679667.8255095	1077632040.8038745	18121644802.3761	12805769826.058784	3237644700.4532557	4098315521.032034	20007336019.294563	10319421570.846455	3024685239.7307177	2336283903.922691	3210624435.8535542	561237863.5599728	3154896136.129643	6293565154.325615	2327035183.3929095	11490752462.411818	17632746776.900986	52783361814.13918	2178055624.151213	4796994341.387947	2327315278.736634
4469423395.076473	936533383.7051557	8463730763.037356	1318740225.7464707	1828773010.3670337	1351222182.5823	11592006284.419489	9627171263.368101	10179152725.593178	1980108471.5027213	1074963251.8101666	18121644476.65815	12720544431.498295	3237644700.02104	4098315521.025588	20007336019.294495	10295616383.067442	2920177620.62567	2334517438.853222	3210135528.950018	546782156.9548677	3154896129.0075955	6293505709.809796	2316376860.2607875	11490712369.570017	17632746776.860992	52783361814.13915	2177875340.3625884	4796950108.062106	2327315278.7362986
4455361592.143027	936533383.7051551	8429704893.226212	1313586443.142587	1828696140.4171338	1350302394.1038892	11592006284.419485	9612437501.679348	10179152725.573265	1979096736.13702	1071031723.5105895	18121644434.50836	12679064087.290813	3237644699.0373225	4098315521.0177445	20007336019.29446	10291481929.434227	2900250121.915992	2334183843.5913143	3157606290.5701933	538716877.2949358	3154896125.688748	6293501891.389935	2314746049.310684	11490666177.113823	17632746776.85374	52783361814.13914	2177822872.7683635	4796948739.673365	2327315278.735529
4409065215.891743	936533383.7051551	8386955250.193964	1309668271.5310469	1822874769.773088	1350106840.939257	11592006284.419485	9569072016.848763	10179152724.349108	1972343321.0490456	1069216362.6375183	18121644429.780636	12671377490.747046	3237644698.6636086	4098315521.0165296	20007336019.294456	10260150757.139765	2882022380.136865	2333933610.61219	3144295702.3644476	537329739.8455033	3154896125.0581827	6293496712.419414	2314558997.504702	11490410954.683258	17632746776.85069	52783361814.13909	2177806914.4790144	4796947071.855446	2327315278.734209
4386156208.850972	936533383.7051548	8385510266.126059	1306990842.3806334	1800213457.329666	1349946405.1588342	11592006284.419481	9560261982.97021	10179152724.236647	1954194519.9801776	1066505987.7940487	18121644424.02315	12654446951.350033	3237644698.640301	4098315521.015927	20007336019.294456	10196898434.84296	2874070438.654075	2333735793.2420173	3133272221.4606643	537315375.1325305	3154896125.0554056	6293484782.27402	2314536189.107596	11490170580.341576	17632746776.832985	52783361814.138794	2177693078.564436	4796945905.541937	2327315259.945533
4385206373.331012	936533383.7041955	8332027180.795043	1306540279.6269193	1775825459.4261281	1349854488.1557508	11592006284.419224	9551703513.34052	10179152724.234087	1941439294.939675	1065480533.2271852	18121644231.543316	12625466829.17018	3237644698.638586	4098315521.015067	20007336019.294456	9940976909.262302	2874042135.9836793	2333671667.051871	3131352325.66969	537297496.4860082	3154896125.055215	6292647357.508588	2313941743.5026255	11489464437.471188	17632746776.83125	52783361814.13747	2177600972.541055	4796945510.740261	2327315255.0721097
4356535904.27792	936533383.6947587	8312898414.679861	1306159730.3891869	1598865837.6433969	1349771544.5475042	11592006284.41921	9531626229.451082	10179152724.234081	1935669475.3624852	1063644315.349702	18121643406.30936	12562891130.58176	3237644698.630175	4098315521.013635	20007336019.294456	9904105327.899399	2872496466.2468266	2333656297.9777637	3125655634.1232643	537290659.9511787	3154896125.054223	6285404357.639328	2312660600.9397335	11487376733.289234	17632746776.830624	52783361814.13489	2177513099.1447563	4796945377.317492	2327315255.0721097
4336238712.435197	936533383.6863796	8298307770.587311	1306091671.7966118	1547361135.9856074	1349299900.9591827	11592006284.41921	9494847095.397223	10179152724.23408	1935669475.3624852	1062818967.8189771	18121642397.315575	12562581521.003689	3237644698.619243	4098315521.0123625	20007336019.294456	9790348529.374403	2868837009.2267203	2333557357.4396567	3124178090.957179	537211610.4204838	3154896125.0542026	6252873539.484211	2300358459.4544463	11469716776.271837	17632746776.82999	52783361813.6043	2177393694.4625874	4796945314.339327	2327315255.0692253
4333121663.0748415	936533383.6611956	8278623252.357997	1305426744.2393405	1538141368.063427	1347012286.702968	11592006284.41921	9476291215.29618	10179152724.234049	1935411247.4109635	1061894850.9106605	18121642217.58921	12561167623.309017	3237644698.612608	4098315521.012293	20007336019.294453	9676803990.52715	2866286324.651056	2332538387.9922786	3123449860.7120447	537157289.0773318	3154896125.0541253	6252873539.484211	2299502364.431742	11468314155.549366	17632746776.829563	52783361811.314354	2177126302.931749	4796945307.259601	2327315255.069043
4322313698.858079	936533383.6563377	8278012564.446191	1304905551.107936	1508368549.992874	1344900112.0643563	11592006284.419207	9476038798.142885	10179152724.233295	1935395688.19591	1053656043.6562353	18121635700.139484	12558981016.395689	3237644698.596038	4098315521.012287	20007336019.29312	9664666566.465343	2853684381.127103	2324055861.553787	3121385152.1867557	537125440.3746091	3154896125.0541162	6240773881.927029	2298198327.894576	11468176437.168583	17632746776.82955	52783361811.25588	2173668331.2041345	4796945300.857031	2327315255.0686827
4322289606.595717	936533383.648	8276935223.7153225	1304788926.522503	1489182258.8795507	1337859125.2546906	11592006284.419199	9472756023.773294	10179152724.232033	1935274424.1048095	1000785219.9577849	18121630638.154522	12557325447.482313	3237644698.495788	4098315521.0122814	20007336019.278843	9633264213.305273	2760899915.030214	2319419429.7423615	3118364291.7159357	537123871.8792592	3154896125.0541134	6231084649.377769	2297868755.0654287	11468062370.82634	17632746776.82949	52783361811.130516	2158453738.1133423	4796945298.341602	2327315255.0686827
4322087411.944254	936533383.601936	8251578016.670093	1304667393.2099679	1487056177.1100652	1320219326.0823662	11592006284.418999	9471482019.224363	10179152724.230946	1935161545.041945	991031578.4391007	18121623195.959423	12533176625.415691	3237644689.6533794	4098315521.012275	20007336018.64885	9610028600.700901	2663245064.3670506	2319152057.2929797	3118297543.340856	536735740.5493454	3154896125.054111	6226814553.488636	2297868423.1771708	11467369879.148298	17632746776.829468	52783361810.94188	2074766898.362279	4796945297.31147	2327315255.068662
4321670333.183589	936533383.436017	8244438562.829643	1304180890.6222658	1480568423.852795	1319496450.8615036	11592006284.200281	9470950546.468287	10179152724.228994	1934548541.263516	977158459.3688968	18121622508.968327	12528273811.087564	3237644659.2328258	4098315521.0122714	20007336016.726013	9577192466.483665	2627336309.4015555	2318911804.243485	3115277517.145032	534528975.6841096	3154896125.0541105	6226210411.540445	2287992247.46549	11467066182.65584	17632746776.829464	52783361810.903465	2074358643.5414267	4796945297.283775	2327315255.0686374
4321608084.552545	936533378.0467403	8244419344.633355	1301308147.8400126	1479684701.5309327	1318545675.58054	11592006024.36039	9457140593.357347	10179152722.329697	1933512311.7916133	953208824.5920256	18121622230.627453	12509748244.104782	3237644659.141077	4098315521.01227	20007336013.194958	9509767479.617086	2627004306.9360614	2318739110.0217347	3108834160.305184	534528846.29030585	3154896125.05411	6220220688.744328	2276691290.298344	11458269070.332983	17632746776.829464	52783361810.86739	2069903975.2605429	4796945297.079124	2327315255.068633
4321559581.68893	936533263.5286155	8244414581.633678	1296382465.6655588	1476327298.413112	1317203922.6123295	11592005717.866848	9438222087.963955	10179152719.066029	1930313924.492637	887655494.2314396	18121622179.330807	12501727689.984861	3237644659.141077	4098315521.012269	20007336012.09283	9501187513.46398	2602593579.7645674	2318455516.8521185	3108344938.2243643	534525896.48360676	3154896125.054108	6181236665.273696	2276633985.0564933	11453652251.179802	17632746776.82946	52783361810.86488	2050565603.7670984	4796945297.066975	2327315255.068628
4321293478.591838	936528262.7431448	8244411861.986851	1296335591.0732608	1472135677.019608	1303427656.0732899	11592005713.497158	9431564824.960606	10179152718.262903	1930204961.4152417	873060147.0571936	18121621980.117542	12465102962.234823	3237644659.141077	4098315521.012265	20007336011.44727	9436547702.630136	2574145528.3338604	2318157692.410269	3107536836.828163	534522991.9571783	3154896125.054108	6170773691.026021	2276572567.618041	11453535125.697617	17632746776.829456	52783361810.86488	2046904348.9217465	4796945297.058817	2327315255.068628
4318551760.917125	936418636.8885688	8242982417.572783	1294847932.1863308	1471806032.6691618	1303390429.4638126	11592005713.496675	9428768080.315365	10179152716.658571	1930170800.5515082	872012766.0554441	18121596859.572247	12436909497.872757	3237644659.1409364	4098315521.0122066	20007336010.97816	9390390612.075697	2553765190.012888	2316412461.7436504	3107360853.074071	534479647.6988673	3154896125.054106	6168983459.2343855	2276329160.160486	11452699688.412077	17632746776.829456	52783361810.86488	2046516996.4769158	4796945297.058213	2327315255.0686154
4303779193.706074	933188076.3645827	8237889390.504025	1289371988.3032708	1468982078.7742326	1303372251.72221	11592005712.77341	9416416017.003792	10179152716.653702	1930170644.454476	870439172.7418816	18121584173.29642	12428820091.979654	3237644659.140934	4098315521.0086775	20007336010.96925	9378693716.353449	2540176031.0360847	2308239800.6440616	3107210260.0123115	534231417.6569439	3154896125.0065145	6166191929.820035	2276042917.4894137	11449076709.343002	17632746776.829456	52783361810.86477	2044364808.2241116	4796945297.057539	2327315255.0680795
4267218567.1826696	933118619.4487926	8237041316.871016	1289265886.6067674	1464517632.0771527	1303368710.6643944	11592005712.77341	9406463076.410276	10179152716.56406	1930151210.2111812	869649663.2845616	18121583142.282013	12405991329.757954	3237644659.140918	4098315520.9649034	20007336010.955856	9261103121.644707	2534462606.7748523	2264644218.1611824	3101406876.9699936	532712373.525006	3154896124.668861	6159607850.6003895	2275925466.339088	11444294071.017752	17632746776.829456	52783361810.86462	2019088420.6632545	4796945295.631173	2327315255.0606847
4266994857.769858	933118233.3803952	8234575619.381461	1286365549.9766853	1435409420.2902274	1302499708.1592822	11592005712.763157	9402118447.613691	10179152716.563118	1930106980.7764814	869091767.1066992	18121583002.19855	12390524716.236864	3237644659.140912	4098315516.576626	20007336010.946815	9031076454.267685	2534269055.4163094	2239426391.5786314	3091189952.8160777	532712207.013983	3154895934.2362494	6159503701.413361	2273254901.774599	11440959712.942146	17632746776.829456	52783361810.86055	2013772733.570169	4796945295.593299	2327315254.8750896
4266961645.1119633	929771787.3620563	8229171021.122589	1283152922.384153	1434958866.7579076	1300206716.7157376	11592005712.761726	9400775271.688519	10179152716.562965	1929989256.1606092	869017149.6019273	18121582008.389668	12290249387.884413	3237644659.1409063	4098315392.6663847	20007336010.94656	9026560414.775053	2534267118.3685565	2211981701.112208	3084930182.983693	532710012.60512555	3154895929.998074	6149016364.6074705	2254155457.7779527	11440902749.394669	17632746776.826344	52783361810.85754	1997558179.1057138	4796945295.592572	2327315212.5065436
4266903939.915871	917300612.7595772	8227531412.967385	1282400197.211819	1426923111.6803067	1299672539.6228714	11592005712.761726	9400588597.029638	10179152716.562943	1929905673.428178	868767243.9297082	18121580477.95457	10991119793.90205	3237644659.140899	4098315367.9463286	20007336010.946507	8974763566.791145	2533694282.868783	2205399062.9716883	3083729426.3847156	532531219.311256	3154895925.231795	6146060981.846964	2219053776.5351067	11440630599.63791	17632746776.68335	52783361810.857155	1966504070.0386927	4796945295.5922785	2327315063.5647044
4266879721.7481337	901377348.378076	8224659642.791262	1280337287.8250468	1405326908.997044	1299307353.2407255	11592005712.761703	9400586437.152225	10179152716.562918	1929319246.1692312	868705964.1483591	18121534276.15701	10914255763.715868	3237644659.1408615	4098315359.819167	20007336009.257366	8973579926.688234	2532873351.943172	2205352337.9274893	3083714514.895272	532428095.4283379	3154895925.002531	6071622939.936673	2216573986.275666	11440361831.072731	17632746776.131218	52783361810.856926	1949230188.1316998	4796945295.5809965	2327315058.5925236
4266879403.1376605	873272044.0789614	8221803181.595527	1270458963.9088545	1402755600.777092	1298128484.938911	11592005712.761702	9400585456.912828	10179152716.5629	1928877703.1311588	868543272.6778805	18107303077.032585	10887931357.550987	3237644659.140446	4098315359.3617015	20007336009.254833	8971146813.229773	2532576540.1697626	2205179404.7442713	3083714334.5550294	531887364.932615	3154895924.607144	6046715867.565417	2216282935.4056096	11440277700.311907	17632746663.92273	52783361810.84906	1935003755.7374766	4796945295.577163	2327315058.5925236
4266084023.7769957	863544563.8166891	8212584787.223899	1267197924.183389	1401685694.8697557	1297670548.3871214	11592005712.761702	9400581111.034575	10179152716.562885	1928821345.479969	868343549.2544541	18099161879.895935	10887221654.55509	3237644659.1401744	4098315359.3073926	20007336009.252625	8954039359.413973	2532275971.558754	2204865304.599335	3081205309.708639	523992165.2657815	3154895924.607122	5920323008.950162	2191054784.786778	11440267790.024132	17632746577.08808	52783361810.814545	1932579342.9329014	4796945295.573106	2327315058.3057933
4265854985.64487	836171533.7850664	8207191122.939795	1257669918.7895842	1401580295.382992	1296194451.5135589	11592005712.761702	9400561265.303247	10179152716.562883	1928789830.9972422	867998321.3208807	18096453874.53285	10887040207.216478	3237644659.1401205	4098315359.306678	20007336009.25233	8912036858.084051	2528974832.8601494	2204425578.641034	3078226325.3074512	522066931.99603987	3154895924.6071033	5893413812.355154	2143892122.156729	11440266754.006641	17632746574.760143	52783361748.51315	1931326917.021434	4796945295.572623	2327315057.622446
4265370973.4249053	721016628.1308732	8190957007.133817	1223046351.4719543	1400670645.5258205	1284937052.4705155	11592005712.761698	9400486158.850908	10179152716.562883	1928732315.3402255	867934070.9831467	18095305015.701336	10876022186.59349	3237644659.14012	4098315359.3066654	20007336009.25233	8883854190.140959	2527900730.5707064	2204329223.201124	3058543063.0062175	522040784.6737797	3154895924.6070485	5893343704.966289	2130123729.1457355	11440266745.19629	17632746574.760143	52783361665.10298	1931318673.1964927	4796945295.57242	2327315057.3999186
4264156345.3912654	716329354.4034016	8124594863.712588	1220942858.58636	1367530999.152839	1280396072.0883372	11592005712.761683	9400423748.767973	10179152716.562883	1928646933.805336	867895457.4891825	18093224125.144962	10849246322.457502	3237644659.140119	4098315359.171031	20007336009.25233	8793894107.983217	2527173390.7483873	2200816134.3750143	3038112483.36247	521848596.9671441	3154895924.606961	5891769036.490939	2057208256.3707316	11440266512.25797	17632746574.760143	52783361665.10298	1931292977.0476153	4796945295.572355	2327315057.3987403
4260360426.1552763	715440984.7604767	8124270684.162085	1220536218.2919166	1332199039.495252	1280373253.1676047	11592005712.7614	9399902815.274086	10179152716.562881	1928641857.0122516	867836131.7130926	18091511179.847267	10844767125.759047	3237644659.139945	4098315358.4722643	20007336009.25233	8647330806.208458	2525390438.791693	2193147020.372197	3033733183.6171627	521402229.50552964	3154895924.606928	5820544211.93418	2033813788.2441554	11440266137.310188	17632746574.76013	52783361664.904175	1931195589.9920576	4796945295.572355	2327315057.398728
4252725519.658299	684034021.3295087	8122149822.600921	1220418132.601748	1332020538.1553383	1264654274.6942031	11592005712.75399	9399787643.3927	10179152716.562881	1928640128.642277	867649067.7572054	18091108050.923042	10794081657.859102	3237644659.1307034	4098315358.395002	20007336009.25233	8575917962.889524	2525322674.899247	2182281125.643356	2984319486.271298	521293437.8157929	3154895924.6068554	5797135006.229459	2020516430.1123903	11440265930.671637	17632746574.76011	52783361664.29102	1923984159.4320135	4796945295.571162	2327315057.3987265
4252530096.9771643	631735727.9855249	8120485956.819735	1219360505.8340702	1331911413.7201211	1228129601.8650634	11592005712.722286	9399682170.245071	10179152716.562881	1928639646.3478048	867636426.7828475	18090964157.46279	10753860554.809135	3237644659.126557	4098315358.394128	20007336009.252327	7967600847.924866	2525121213.2327147	2175655596.290309	2976688112.044977	520712457.5719984	3154895924.606846	5765931389.115284	2011266550.4117837	11440265927.419724	17632746574.760105	52783361664.17888	1917110283.3243217	4796945295.569114	2327315057.3987193
4252523368.842682	616554047.6895367	8110874680.9509	1217748739.5750816	1300943551.005548	1113370464.1171043	11592005709.928871	9399403557.458174	10179152716.562881	1928639645.433452	867598979.8854923	18090844147.17235	10737911512.09098	3237644659.1258297	4098315358.394127	20007336009.252323	7506449980.476889	2524634462.4885902	2175253950.0671134	2972502447.271811	520434756.1926006	3154895924.606824	5631072362.084384	1995592500.7561824	11440265792.380068	17632746574.760105	52783361664.13474	1906312559.2366278	4796945295.568999	2327315057.398719
4252515924.8992634	613618705.5164002	8056433544.131572	1215244315.0648322	1296535489.7987542	1095920231.6630907	11592005673.08053	9398478704.68482	10179152716.562881	1928639644.5465658	867594398.3838844	18090730115.917694	10734197647.142633	3237644659.1255593	4098315358.3939633	20007336009.25232	7444834440.693754	2523913335.03444	2170616990.52708	2966866266.519941	520384900.95748156	3154895924.606823	5436242702.170205	1986322208.0523474	11440265726.584082	17632746574.76005	52783361664.134735	1889796090.164889	4796945295.568997	2327315057.398719
4252508185.578839	602971957.8046746	7990248000.891073	1210041763.6979609	1264473785.5233219	1083164227.3224766	11592005671.475426	9398320565.712841	10179152716.562881	1928639642.2957652	867582587.3291608	18090545908.35402	10730282935.391834	3237644659.125474	4098315358.3939266	20007336009.25232	7364919571.203733	2518751285.081415	2077197896.0178876	2956091242.6328278	520376715.2519857	3154895924.6068172	5425348494.204862	1977896357.4402516	11440238124.781664	17632746574.760044	52783361664.13472	1877393926.8427486	4796945295.568995	2327315057.398719
4252494794.7911444	565591176.0374938	7971557306.9299755	1206731486.4000852	1248057471.4334352	1082212808.7035959	11592005671.475426	9398285629.32024	10179152716.562881	1928639641.6593213	867488737.8417493	18090542337.25611	10727930846.468039	3237644659.125456	4098315358.3938894	20007336009.25232	7114210992.885005	2517125133.3553166	1830432378.962198	2912817735.4823217	520360219.9205566	3154895924.606816	5343887973.100776	1976719681.3343437	11439943154.262276	17632746574.760036	52783361664.13472	1876255952.020287	4796945295.568939	2327315057.398719
4252487289.5560336	565161055.4200937	7966526987.012121	1205054896.3780231	1245412995.7187266	1079791711.4085062	11592005671.475426	9398221713.955215	10179152716.56287	1928639641.5640337	867455563.2164347	18090542178.351185	10712412823.975443	3237644659.1254535	4098315358.3938894	20007336009.25232	6163636519.913204	2516874242.215338	1737236032.110167	2883742861.1152954	520309497.24929065	3154895924.606811	5243506003.44619	1976717892.1414602	11432772553.945827	17632746574.760033	52783361664.13472	1874282127.1488304	4796945295.56888	2327315057.3987184
4252483794.5813127	565160998.911615	7947112604.420624	1204722053.607526	1244681545.2299514	1076193365.2558484	11592005671.47535	9398137106.676323	10179152716.562101	1928639641.5045955	867444681.1079972	18090541684.24225	10654554025.348078	3237644659.1254535	4098315358.393888	20007336009.252316	5963092767.805838	2516676561.4497495	1682734189.0236666	2866087631.1830544	520214212.6696572	3154895924.6065216	5174669230.412485	1976705538.2148328	11428407797.734877	17632746574.760033	52783361664.13472	1871117786.551205	4796945295.568658	2327315057.3987174
4252483521.886927	564989303.2656926	7880847074.43035	1204336955.963853	1242565614.8739438	1076031803.141034	11592005671.47535	9397656145.3842	10179152716.541399	1928639641.4871793	867391796.9704269	18090541108.106964	10654482078.4801	3237644659.1254535	4098315358.393888	20007336009.252316	5851419088.250497	2515664391.2849226	1681696493.7295601	2857673669.779785	520189040.56902844	3154895923.130195	5169741353.632035	1976672021.2714221	11428069841.44489	17632746574.760033	52783361664.13472	1869943635.0544553	4796945295.568522	2327315057.398689
4252474022.0824614	564695472.1865882	7581273714.833268	1204142338.759284	1240887515.6470041	1055749192.6327581	11592005671.397985	9395830314.771416	10179152716.541245	1928639641.4612923	867212731.6466748	18090541015.90391	10654380078.10769	3237644659.125453	4098315358.393888	20007336009.190125	5849973700.13433	2515181574.7343273	1680264705.252267	2853119353.8170366	520181600.1438621	3154895887.5032897	5133685974.426246	1976604082.900452	11423029615.950333	17632746574.760033	52783361664.13466	1869447258.7495704	4796945295.568512	2327315057.3984814
4252442381.790269	564601393.3816893	6920184378.437694	1203847311.705295	1233415802.8428311	1044991567.4005623	11592005671.315048	9384982100.13527	10179152706.84292	1928639641.3285034	866899632.017866	18090533512.135124	10649388250.70227	3237644659.125278	4098315358.393888	20007335954.70988	5819832059.759913	2515133630.44055	1630149200.4937603	2839638482.408848	520181230.017479	3154895882.1790395	5119271270.375746	1976572507.3463802	11417904370.421082	17632746574.75998	52783361664.133255	1868061210.471637	4796945295.568497	2327315057.3089204
4252442370.986289	564441758.0164977	6890926827.362934	1203452115.0884643	1227865002.9967768	1041806789.3950988	11592005671.30993	9345544207.096678	10179152702.195173	1928639641.2778392	865157814.0879498	18090532948.289867	10577923930.602688	3237644658.9247985	4098315358.3938875	20007138346.38477	5745562172.8341675	2515121165.6975718	1628504010.4839697	2834315073.1999955	519792677.7113151	3154895880.7387276	5094412139.145309	1976526290.3041017	11417863744.586134	17632746574.75925	52783361664.11889	1865655639.0693243	4796945295.568493	2327315054.6015
4252442368.345982	562880465.7603167	6617911630.85207	1203209050.496756	1220832614.766466	1040744906.4279392	11592005671.30985	9327445169.13703	10179152700.529875	1928639641.2735903	863005648.3100615	18090529828.646366	10524300227.953058	3237644656.472504	4098315358.3938875	19997692809.606857	5733506902.103702	2515119461.651739	1626108959.565585	2832444549.5311303	518825208.6958004	3154895880.6353307	5073830484.284969	1976210768.3900528	11417570161.56286	17632746574.750706	52783361664.10549	1857926792.235926	4796945295.568492	2327314993.5995793
4252441700.3563123	562651183.6566111	6596834508.469557	1203014585.4599462	1220235027.5239031	1026373102.5260464	11592005671.309843	9319461094.954782	10179152700.522392	1928639641.2704706	860162254.3194237	18090525131.248894	10503120409.478264	3237644500.2592926	4098315358.3938875	19993829672.040905	5661465105.5592	2515103563.4026275	1618798980.9724798	2831624618.978764	517671965.9983971	3154895880.5486293	5037057977.577826	1976174050.1403878	11417552334.156046	17632746573.76489	52783361664.0859	1853262403.2670636	4796945295.56849	2327314829.9489293
4252428189.524588	562651160.9598395	6567095181.346084	1202420980.2134786	1219910713.5459223	1022470038.6228172	11592005671.309822	9317929130.785357	10179152700.439152	1928639641.2663462	859752491.7775041	18090518525.950333	10501881991.791012	3237643006.5728145	4098315358.3930945	19964666956.39996	5640813594.521893	2514998797.2823358	1618794633.105932	2831623777.747052	512768626.47928303	3154895880.5476694	4979706191.052427	1976137322.18146	11417527003.01675	17632746567.039867	52783361664.07508	1846994354.7039216	4796945295.568487	2327314823.3650155
4252422433.770957	562650090.455917	6548041474.576634	1202243822.5004718	1219708690.7491157	1011211316.4084462	11592005671.309816	9271559662.582214	10179152700.437796	1928639641.2663462	859664864.327793	18090518465.023865	10493212963.065546	3237641293.6393495	4098315358.3925686	19830078132.40904	5637009167.169632	2514876181.3948364	1618791342.865649	2831085323.4463844	505377556.5286539	3154895880.5476637	4966178039.542071	1969172414.6111002	11417503075.034492	17632746484.098736	52783361664.06984	1841814374.684803	4796945295.568486	2327314813.4786844
4252422257.4150906	562650079.307091	6547252969.128659	1199651663.1658792	1211431110.0672495	1007495716.3433678	11592005671.309814	8551189909.086136	10179152700.437351	1928639641.2662995	859578469.6758969	18090518460.738163	10435894207.36899	3237641095.3150396	4098315358.3925533	19548906485.10035	5633495738.183585	2512797103.7597523	1618786852.6630795	2830955099.3579025	501820634.3803387	3154895880.5468926	4965367409.027849	1951082407.13859	11417392785.073095	17632644868.97719	52783361663.94117	1841113832.3545072	4796945295.568483	2327314811.486351
4252422199.555278	562634507.9996719	6541373752.101988	1191759162.05838	1176812638.0579157	1007194377.7466551	11592005671.309814	7616428151.420325	10179152700.437351	1928639641.2662568	859504422.2902929	18090518459.289906	10401930135.876822	3237637525.1692243	4098315358.392536	19529817566.217983	5632555403.997505	2512530199.7572093	1618778981.5466123	2830905542.246439	496252740.56561536	3154895880.5467176	4965129409.501062	1950775284.1037054	11417381935.020412	17632623582.623928	52783361663.77241	1837530469.802215	4796945295.566731	2327314811.1635394
4252421700.963213	562623817.0613171	6522604757.490778	1187458626.323298	1175234924.5246003	1006901203.8857632	11592005671.309814	7598262436.322295	10179152700.437351	1928639641.2662418	858638785.3529721	18090518456.6786	10391816176.950779	3237634288.1835237	4098315358.391528	19528379980.686054	5630352288.865764	2512529100.07237	1618750593.6076152	2830896440.388672	440243739.9065143	3154895880.545754	4960785979.113592	1891140121.1401176	11417334297.868914	17632588104.890682	52783361368.495316	1812518257.9764426	4796945295.556682	2327314811.1635394
4252412440.0013137	562622434.9472613	6512620569.614676	1187066798.5368786	1160854202.9647634	1005414048.0065086	11592005671.309814	7517888754.926335	10179152700.437351	1928639641.2662292	841735313.022656	18090518291.593807	10285391554.493479	3237633722.1736193	4098315358.3912125	19528270458.025826	5622243318.282687	2511590120.4784102	1618727184.4093022	2830867578.183907	431116560.0232629	3154895880.5363235	4960216352.320735	1849547056.5610497	11417263393.32628	17632504723.712658	52783361224.30176	1810006027.254265	4796945276.625376	2327314811.16347
4252409710.5342617	562622095.6126944	6509738514.650778	1186346676.9860084	1111868893.544234	1003751229.7567071	11592005671.309813	7516319400.458988	10179152700.437351	1928639641.2662094	840342983.3701636	18090518262.76547	10283425240.200537	3237633488.5991044	4098315358.3490586	19528234050.65525	5613613955.628327	2508298758.9756083	1618540154.1792824	2830862693.1133995	430249723.7926407	3154895880.528481	4960001398.615616	1841456006.8555124	11417177946.026909	17632446495.585358	52783360019.554855	1809222446.0630238	4796945274.973144	2327314811.1634684
4252409483.7760944	562614118.8327239	6505150989.546507	1184396298.901322	1100177511.6242602	978151358.0616767	11592005671.309807	7501001034.2337885	10179152700.437351	1928639641.2661579	839955853.3346659	18090517921.497673	10280670619.276892	3237633007.0619006	4098315352.2788286	19527411532.51726	5611153751.185977	2505195447.464284	1613523191.1422882	2830856580.2640314	429790585.805698	3154895880.520033	4959590741.165143	1805862143.5372224	11417134050.372494	17632421246.155563	52783358366.135414	1807114563.5086858	4796945274.705351	2327314811.163448
4252409003.8568363	562611652.6036562	6496605204.856073	1184253207.045416	1092239236.5862315	971180431.3141009	11592005671.309805	7496011995.223988	10179152700.43686	1928639641.2661393	838249184.4143177	18090517650.73742	10274712045.013592	3237632676.2405853	4098315338.784524	19523692830.16519	5609804036.863863	2501976049.91819	1613301506.1232257	2830854724.56768	376213662.0708329	3154895880.4256744	4959507218.821332	1708805059.5461333	11417133994.454344	17632410908.86468	52783357617.78931	1805714294.1243014	4796945274.631834	2327314811.1633863
4252408178.869427	562611251.6517508	6495615991.017026	1183477514.8250692	1085574861.1970215	970501489.975362	11592005671.307669	7495915183.794768	10179152700.42581	1928639641.2661252	838212743.9654467	18090517506.198418	10270507869.316204	3237630525.2043724	4098315334.6512156	19523286036.831238	5608770369.405154	2492320956.521591	1613027846.0757246	2830854470.743635	373568770.9367881	3154895876.4868317	4959241804.222734	1693307405.8304996	11417133988.833597	17632405501.569733	52783357448.1809	1764757120.297166	4796945273.999362	2327314811.1633406
4252398981.8170285	562610724.7064886	6494646656.581915	1181158724.6261778	1074561535.685106	970016483.0971066	11592005671.291462	7495102593.954113	10179152696.89488	1928639641.266111	838204166.2218273	18090517506.124176	10260812691.690804	3237630099.1615343	4098315333.7119255	19522871944.778095	5607017675.132066	2490481313.840757	1612950066.3352969	2830854421.045949	365961568.47542304	3154895847.404011	4956901008.98983	1664280369.161644	11417133906.871222	17632372920.056583	52783357427.01564	1566844617.2010703	4796945273.994618	2327314811.1633124
4252221125.155209	562608477.6933967	6491349261.629046	1181097586.5251856	1074561535.685106	969919885.4352758	11592005671.28974	7492534184.279866	10179152659.206358	1928639641.266109	831266770.0064448	18090517504.569824	10234255006.220436	3237630078.988275	4098315333.3088245	19520829906.364586	5604764160.299489	2489924556.572257	1612893748.6802852	2830854410.8087454	357854997.2677955	3154895536.0335236	4956243598.470215	1663073655.6137285	11417133776.082764	17632167791.883068	52783357424.72305	1549863700.8085258	4796945273.986121	2327314811.163303
4252153303.3219504	562608355.7195355	6479728313.276509	1181088254.146527	1074561535.685106	968013565.0658611	11592005671.289469	7476983099.942021	10179152648.728443	1928639641.2661061	826546458.4397087	18090517502.968933	10118789115.926075	3237630072.7096205	4098315333.306226	19520672030.3245	5591918019.457591	2488229573.43087	1611066395.9888961	2830854409.62347	354308816.8400216	3154879020.353019	4954415349.560799	1660593975.9691288	11417132766.017221	17631604095.378532	52783357388.11435	1545711690.7732275	4796945273.957582	2327314811.1632986
4252150571.5809736	562607241.7946184	6477870990.557119	1181087958.4715962	1073357953.6881621	963008146.0469114	11592005671.289467	7470045045.146665	10179152647.0422	1928639641.2661057	825373074.2761157	18090517498.515247	10041966339.701773	3237630064.3228717	4098315333.3059993	19520670676.030544	5558999708.3850765	2487293567.952633	1593524997.9431398	2830854395.7400093	346891816.39175886	3154878278.0135183	4940943757.436919	1659562323.171442	11417132185.569159	17623868199.200356	52783357386.940056	1543566424.6060379	4796945273.957572	2327314811.163298
4252150570.374144	562599709.4683025	6470358412.902748	1181082245.5840979	1066887275.5217853	939676147.6265943	11592005671.289326	7450486988.686583	10179152646.988962	1928639641.2661057	823920790.1505542	18090517481.05689	10021764374.879257	3237630060.8448606	4098315333.305993	19520670625.27662	5558324906.326134	2487149658.2153697	1586377030.8248188	2830854395.6025844	343300807.13276637	3154878195.468917	4931845922.968182	1656554343.784971	11417131811.81185	17620747890.75134	52783357379.44976	1542310348.747268	4796945273.956964	2327314811.1632943
4252150270.6649714	562596778.4453384	6464387906.024422	1181065568.1132088	1030037557.0949173	925452368.0263493	11592005645.555342	7447164682.896525	10179152646.988962	1928639641.2661057	823544450.3804343	18090517315.8449	9729431255.910742	3237630060.262358	4098315333.281032	19520670617.73494	5541884248.058814	2481280051.795316	1586219852.313708	2830854387.15924	343155466.5700241	3154878024.729621	4931623864.114599	1647832380.7475088	11417131793.55984	17620641952.072346	52783357355.22713	1539649894.0990787	4796945273.956956	2327314811.163192
4252149141.787609	562595174.3794004	6437374997.747242	1181008154.4890997	1017418556.1484555	918986040.9339542	11592005641.004341	7437511075.752107	10179152646.988943	1928639641.2661054	823283351.2185541	18090517237.24838	9729431253.405275	3237630057.25026	4098315333.0865045	19520670188.366257	5519520472.200207	2477160794.350583	1584225051.058354	2830854383.758873	342782705.5336543	3154877748.537835	4931623864.114599	1646211721.8986547	11417131767.382273	17620551876.255444	52783357276.54803	1538208986.4004905	4796945273.956945	2327314811.162701
4252147341.7743664	562581719.265227	6400670664.23552	1174413488.9034097	1016100477.3912535	902747587.8172865	11592005639.936943	7435251444.076814	10179152646.98894	1928639641.2661052	822481991.5502111	18090517211.297718	9722664820.507578	3237630056.633894	4098315333.034298	19520669537.313587	5508963237.456171	2476256894.054153	1579562498.7079792	2830854383.6485243	342545066.4765783	3154870821.7543607	4920593210.987857	1646053124.1586525	11417131674.23135	17620379254.761482	52783356567.387924	1537735579.7433786	4796945273.9569435	2327314811.1626387
4252146454.265285	562536861.6634326	6330232702.508534	1162435514.1301403	995602028.1586766	861909858.2815071	11592005639.295956	7424908867.537255	10179152646.988937	1928639641.2660868	816898254.6578523	18090517105.79067	9718246733.464577	3237630056.628636	4098315333.03428	19520668695.13402	5480070109.084314	2474853680.363302	1569053554.1436443	2830854383.600635	340763882.2162715	3154439633.8290133	4820142928.458707	1645061006.3087957	11417131578.685215	17618813331.12523	52783356541.54501	1537519955.2866664	4796945273.956942	2327314811.1626377
4252142726.808235	562493318.3490051	6271875615.4150715	1160724470.458182	984881204.4279312	822776622.024277	11592005639.295803	7422535805.236917	10179152646.988937	1928639641.2628057	814179421.8252391	18090517054.03924	9698138448.289087	3237630056.626825	4098315333.034278	19520667271.278877	5300418293.430861	2473013618.1565475	1567398033.2880986	2830854383.56923	340157437.8667811	3154369743.028002	4596187846.406136	1644435265.972016	11417131567.351517	17609898645.497963	52783356535.193474	1536720145.9930108	4796945273.956859	2327314811.1626353
4252123561.262897	562486892.1539108	6220646986.821584	1160617511.6319766	972133092.7333353	805636856.6865153	11592005639.285063	7421265645.60052	10179152646.988937	1928639641.2569451	813776310.6515653	18090517043.670013	9634555167.439627	3237630056.5236244	4098315333.034265	19520666191.70146	5292981029.243484	2471912905.428862	1567379574.6375387	2830854383.559174	339937334.3601801	3154115025.4176207	4591000297.581692	1631909857.8626814	11417131565.78628	17586163177.01479	52783356535.193474	1533422329.6551504	4796945273.95669	2327314811.1626353
4252099504.1467094	562486656.192648	6154436107.336735	1160596266.152128	969744836.1688015	804112046.7369084	11592005639.282753	7420347585.064001	10179152646.988937	1928639641.2569048	813749433.4787778	18090517039.809723	9620314759.558384	3237630056.4979076	4098315333.0342603	19520666190.370033	5276538829.729814	2466475772.508825	1567298538.6999373	2830854382.21515	339723665.1040614	3151993792.9117312	4578269068.267136	1620843585.0536833	11417131565.641558	17522503234.228302	52783356534.81027	1533402553.6430385	4796945273.956511	2327314811.1626344
4252092745.6926	562486611.3478422	6056852410.74508	1160592310.7034361	963384963.6574906	803742238.3745091	11592005639.281828	7419883164.042428	10179152646.988913	1928639641.2567787	813714073.2399148	18090517038.016304	9572586347.866405	3237630056.432612	4098315333.034258	19520666184.78209	5269722952.032639	2466236630.214463	1567265754.5373225	2830854380.3494625	335742393.34082407	3151182940.974105	4564126158.890123	1608778382.2505243	11417131565.634249	17513180890.523064	52783356534.34029	1532915702.6186259	4796945273.95651	2327314811.1625695
4252092622.8014116	562486221.4036423	6051324672.288392	1160590831.607023	954847377.5675812	801487934.9459237	11592005639.281816	7418681227.473041	10179152646.974525	1928639641.2567782	813446269.9980708	18090516880.361607	9471165792.177275	3237630056.365454	4098315333.034258	19520666179.702103	5264997136.998255	2461239903.0626707	1567261846.586951	2830854378.077965	325665487.16485965	3150161954.8203893	4562536379.542049	1608320353.1420352	11417131565.633299	17477672727.285397	52783356533.48263	1524568704.5267944	4796945273.956508	2327314811.1593156
4252092496.22179	562485919.590121	6049923920.447151	1160580096.271786	954816791.8181305	797629997.5877705	11592005639.28181	7418398575.539132	10179152389.173101	1928639641.2567751	813235634.7029537	18090515375.96049	9165534436.293007	3237630056.3642845	4098315333.0342574	19520666107.68936	5259601787.6009655	2448885071.0379887	1567261206.1881282	2830854377.576087	325656857.9075903	3148681633.320435	4555647960.654385	1607838597.5928235	11417131558.94825	17424227078.49319	52783356520.09387	1516292937.825363	4796945273.956489	2327314811.1126633
4252083194.5806503	562484860.4595171	6049202420.212098	1160574607.857082	954815957.8337463	768559845.9225583	11592005639.281801	7415477098.953964	10179152379.891066	1928639641.2567742	812997206.1902139	18090515369.636658	9163029429.500803	3237630056.3642845	4098315333.034249	19520666103.41922	5254683485.183651	2433381208.3367567	1567044757.5770297	2830854377.5735774	325563904.16098017	3148637316.457222	4555628433.588276	1597921902.2959697	11417131556.26717	17267327120.16101	52783356349.35116	1515061376.104301	4796945273.95647	2327314810.9854355
4251999920.1931047	562484416.4986049	6044532097.6477585	1160519034.9599824	954119790.1029932	651304300.8246825	11592005639.2818	7414804155.290465	10179152378.32419	1928639641.2567737	812926420.9405698	18090515366.425232	9156834031.16239	3237630056.3630085	4098315333.033962	19520666098.459843	5241899784.40385	2429947076.6034045	1567018087.682171	2830854377.5735717	325310976.31251115	3148618774.3808703	4545799580.887998	1596178904.280719	11417131556.266607	17254272505.662746	52783356304.83954	1504280121.7016807	4796945273.956092	2327314801.7529206
4251995116.5439706	562484410.8657066	6015741514.061499	1160512741.693629	951893162.2037585	596364393.0149423	11592005639.281757	7414551939.138079	10179152378.32419	1928639641.2567735	812926203.2960325	18090515366.201584	9151846378.03297	3237630056.3627267	4098315333.031887	19520666097.42051	5237567145.155162	2429916893.210309	1567012728.3263621	2830854377.5735106	325173447.2866036	3148603602.98844	4537237052.319362	1582682032.2268243	11417131556.26648	17137691429.918432	52783356304.58955	1503535936.2154684	4796945273.955962	2327314740.990968
4251994675.0413437	562484391.8094012	6014407517.465463	1160224618.5465534	927023913.5797584	594582709.2331463	11592005639.281273	7414490721.783445	10179152377.646994	1928639641.256773	812925609.4562268	18090515365.86777	9105120033.23985	3237630056.3625607	4098315333.031887	19520666096.4066	5205488746.693041	2429885138.396388	1566955830.8441489	2830854377.573477	323865831.78463846	3148594502.7804136	4536317768.931456	1557598889.1338236	11417131556.266464	17123578158.098162	52783356304.50663	1500270151.4481213	4796945273.955637	2327314738.384684
4251989456.5907173	562468387.9749532	6013829180.13164	1160193823.141261	920388869.0598761	590270337.4824775	11592005639.279924	7414000599.335443	10179152377.6409	1928639641.2567449	812925445.0598723	18090515365.867767	8961931626.595932	3237630056.3625536	4098315333.031882	19520666096.375126	5136665788.419627	2424507197.804219	1566786732.9194293	2830854377.573471	323632626.1665793	3148578862.173047	4536176888.729031	1434952727.9855669	11417131556.266424	17111823437.011889	52783356304.24353	1496465307.1106863	4796945273.955622	2327314738.045853
4251988517.558312	562188105.7633035	6013269290.328912	1160108978.6672843	920043914.6184173	563380139.7844603	11592005639.27894	7413305169.815883	10179152377.640877	1928639641.254423	812925202.3761451	18090515365.86775	8342393411.402374	3237630056.3625436	4098315333.031881	19520666095.82888	5136055928.766897	2410163258.541899	1566670939.7722576	2830854377.5734305	319072998.9848018	3148553396.9379544	4535883074.020628	1332972696.361772	11417131556.266413	17095272127.516533	52783356304.1179	1491495964.6368835	4796945273.95562	2327314479.0478024
4251988028.5603337	559157336.9397109	6012788657.1245	1158489612.421367	919501512.169509	518185413.06241804	11592005639.278904	7413301444.357877	10179152377.64052	1928639641.2418127	812924714.1539587	18090515365.860367	7478414656.92743	3237630056.362538	4098315332.9374404	19520666095.603302	5134156079.193895	2402477061.085742	1566636654.6593957	2830854377.573403	312819757.2988785	3148548853.221065	4535420121.131151	1251800010.288586	11417131556.266401	17090609245.582722	52783356304.02074	1447017041.1482208	4796945273.955551	2327313293.8338847
4251987707.0283217	553319380.2584608	6010196088.832993	1158369339.0899112	919498183.2900816	500925359.4623614	11592005639.278883	7413300943.431451	10179152377.640505	1928639641.2417197	812921528.9250004	18090515365.859085	6953945984.000428	3237630056.362538	4098315331.2949767	19520666095.48496	4685787730.188429	2400755129.7829556	1566632137.5623367	2830854377.5733876	294123703.1407869	3148494834.0016265	4534590032.107118	1231114739.9554894	11417131556.266397	17077451805.931665	52783356304.01458	1435078471.912563	4796945273.950738	2327311953.6244197
4251972574.3900204	553192131.6099677	6010079282.062061	1158314227.2900789	919355997.7629042	500745594.82364315	11592005639.278873	7413295060.525267	10179152377.6405	1928639641.241706	812912207.7955606	18090515365.856495	6941793752.514919	3237630056.3625364	4098315330.8384094	19520666095.47408	4574045060.087814	2400392920.072743	1566631460.3904414	2830854377.573381	289802987.9099389	3148415647.4921002	4533887734.52823	1222086367.0269256	11417131556.266397	17077062552.797468	52783356304.01371	1434383562.0156922	4796945273.928927	2327311393.0689826
4251972308.6171737	553069821.7444979	6009512995.757313	1158259847.8328185	919079013.4366767	457065113.47937053	11592005639.278776	7413287930.570605	10179152377.6405	1928639641.2416954	810490063.4986062	18090515365.8553	6892297872.163541	3237630056.3625364	4098315330.838407	19520666095.47388	4560846253.688285	2400244254.063895	1566631453.4075246	2830854377.573379	287860238.88619506	3148387258.0912995	4487082087.616467	1211640863.9763267	11417131556.266396	17076244164.734278	52783356304.01164	1411188212.0895538	4796945248.784959	2327287747.6109343
4251968116.7769017	552905674.1183891	5991150746.708717	1156878718.8130417	918996988.6092211	434233848.24230546	11592005639.27811	7413284747.242173	10179152377.640497	1928639641.2416875	806100103.7763708	18090515365.854084	6719530475.10305	3237630056.3625364	4098315330.838407	19520666095.47386	4559115963.393042	2400182123.115798	1566631324.3726363	2830854377.573378	287447590.68240565	3148171619.481824	4485536328.159169	1209350522.79628	11417131556.266394	17075492037.736385	52783356303.958405	1375729364.9466867	4796945245.749917	2327145095.0193114
4251944425.114448	552884984.5063577	5989148245.721535	1156794791.8013883	918902567.6182175	424811112.9847461	11592005639.277126	7413282395.542883	10179152377.639847	1928639641.2416875	803439468.3033856	18090515365.85222	6683035652.95161	3237630056.3625154	4098315330.838407	19520666095.47377	4559113608.036027	2400147461.1203847	1566630536.6432347	2830854377.573378	282824842.1307613	3132045582.510193	4398937243.827377	1202646258.249487	11417131556.266392	17074567512.220695	52783356303.94967	1364107634.3967645	4796945240.279234	2324302416.039956
4251692103.417577	552828096.1650822	5987474214.210656	1156794147.0447543	918881777.6979438	421286793.8634631	11592005639.275743	7413219776.286337	10179152377.613558	1928639641.2416875	802574774.4593089	18090515365.84262	6661815846.9230585	3237630056.3624053	4098297548.484396	19520666095.4736	4554086905.462488	2392650692.0506225	1566630485.4404888	2830854377.573378	278532142.4065704	3088119519.540028	4312453025.603638	1174692588.4067593	11417131556.26639	17074547684.39122	52783356303.938614	1359221838.3895187	4796945220.468001	2324173901.217538
4251569981.3927307	552774687.8737961	5963706618.846577	1156772174.9720247	918873872.3276508	420238226.0567011	11592005639.270563	7413200827.651402	10179152366.273073	1928639641.2416873	777972347.234531	18090515365.841618	6644423868.5992	3237630056.362167	4096570811.9934154	19520666095.47357	4477585461.426238	2364620792.98127	1566630482.7316458	2830854377.573376	278321795.7329319	3088114761.8919435	4311541659.730034	1172149423.095928	11417131556.266335	17074299906.796669	52783356303.93092	1352891601.1261187	4796944741.959336	2324029033.594631
4251461473.346299	552766042.6567398	5935830293.530684	1156709206.3832543	918873570.1596051	408269659.76986456	11592005639.216568	7413198533.861364	10179152354.194437	1928639641.2416868	759829507.880012	18090515365.83552	6612306962.45796	3237630056.3613	4095571999.6083446	19520666095.471783	4093273321.687395	2362700258.9434047	1566630481.5906134	2830854377.563029	278171471.5886771	3088013962.0725145	4311413029.981317	1147084476.5400398	11417131556.266325	17072703685.869959	52783356303.92959	1333071870.2936172	4796944712.258261	2324027296.4374847
4251341231.9490094	552765587.4660902	5931572716.856999	1156018260.0195537	918870080.5898354	386856783.0645446	11592005531.285826	7413197585.519912	10179152350.74797	1928639641.2416868	750963182.4896593	18090515365.833454	6576202331.336989	3237630056.32104	4093922900.483923	19520666095.471264	4049245540.3403754	2362168099.692654	1566630475.4554815	2830854377.1641293	277875007.2992135	2989518288.4114513	4288483918.7321744	1038683779.2146124	11417131556.266317	17054374958.152876	52783356303.92947	1328306041.7324378	4796944707.823124	2324023143.478705
4250838026.650877	552686020.2369546	5930606015.134564	1155960466.4456134	918801535.9335074	383186921.802662	11592005529.275736	7413194266.166098	10179152349.872627	1928639641.2415164	750430016.7785666	18090515365.824413	6573807157.030589	3237630056.2512817	4085725960.4169087	19520666095.46677	3957395378.165905	2361903859.3407497	1566630448.6854012	2830854366.465653	277835877.1751092	2958945189.998547	4255582371.6371436	892200977.372749	11417131556.266306	16937176963.925974	52783356303.926506	1282903023.087422	4796944672.188994	2324019834.926318
4250553960.5764976	552506011.3064791	5870892377.770296	1155945990.4258404	918503720.6669365	349848171.32117873	11592005527.652485	7413186336.044326	10179152349.827156	1928639641.0461578	750125548.1831436	18090515365.82079	6567850351.57859	3237630056.129524	4085694007.398613	19520666095.456547	3944536659.1365824	2357295383.966039	1566630426.654078	2830854173.170087	277831044.004363	2604652867.0859966	4203700666.405748	887699991.1108545	11417131556.2663	16704719355.732105	52783356303.92467	1240830399.6041622	4796944656.888981	2323986444.3946824
4250532460.40368	552441046.1994491	5856666390.141515	1155900373.6330826	918501402.2008384	347587617.4146925	11592005527.551037	7413186139.954913	10179152349.665625	1928639590.033611	748831283.653571	18090515365.819347	6562013085.75761	3237630056.115289	4085295687.896171	19520666095.448315	3944525987.5603237	2307594816.194019	1566630424.5790186	2830851654.0843167	277791183.4271495	2313089321.2259607	4113086350.3422303	884661216.1038569	11417131556.266298	16670093697.004538	52783356303.92443	1221851733.498111	4796944638.320041	2323925199.1122656
4250515480.554475	552440724.0466915	5844562689.896128	1155833548.8916156	918501152.8838671	347188873.5309896	11592005527.50089	7413185606.624954	10179152348.085945	1928630994.9342248	747875321.6594188	18090515365.77426	6545367776.447048	3237630056.106054	4085227057.9158373	19520666095.44714	3944123026.366423	2306243773.486354	1566630423.25316	2828165889.6899624	277783720.4625721	2137090601.8444428	4112111972.2918334	865791011.2267818	11417131556.266298	16669802685.386772	52783356303.924255	1195783100.1343858	4796944632.377999	2322841394.1761
4249875069.351705	552438417.7885858	5774144072.584491	1155827739.4525611	918500344.8018687	344184157.6993228	11592005527.482807	7413185557.652491	10179152347.926744	1908644898.788114	743228887.9248296	18090515365.755306	6543250380.348024	3237630056.105983	4083340152.261921	19520666095.446323	3943260293.514152	2306242864.7867384	1566630423.1655233	2748409513.0016875	277783318.40277344	2137078502.861882	4112030756.6250787	770938725.3399664	11417131556.266298	16669794104.599031	52783356303.92424	1164441012.0626147	4796944522.799186	2321982344.166655
4246096335.7928605	552436191.1530224	5680092398.759496	1155825873.031956	918498879.5722041	344166739.3075504	11592005527.48117	7413185348.6963	10179152347.91441	1851791607.2279181	741446817.9376284	18090515365.71727	6539768681.493781	3237630056.1059713	4082759409.457681	19520666095.443302	3941285371.9025745	2306043618.477604	1566630423.1063042	2746755472.21342	277782370.73860633	2136475759.405546	4105189516.047118	740273033.2571696	11417131556.266298	16669172073.416636	52783356303.92416	1160139368.1954587	4796944474.016907	2321700776.853095
4244999094.8452034	552392621.4520159	5677754959.494131	1155824700.2757895	918497783.2733543	344165752.70057786	11592005527.481153	7413185134.713759	10179152347.914204	1850648207.0815356	732588161.2460283	18090515365.684193	6536366653.866474	3237630056.1059694	4081959661.715386	19520666095.430233	3938618176.2955775	2304729160.596601	1566630420.5445693	2746161342.185459	277782359.93776053	2136453579.8539932	4094644593.781012	719654801.0663329	11417131556.266298	16668954191.9492	52783356303.92406	1152462446.4554183	4796944195.755655	2321655013.5368385
4244495123.3653812	552357848.4797108	5676210626.362065	1155824377.030199	918481552.7327747	344155345.2654027	11592005527.481148	7413185127.885927	10179152347.914188	1844690479.4345927	686347251.4498931	18090515356.427742	6535271988.438172	3237630056.1059637	4081936369.606892	19520666095.429535	3937076828.472563	2304254301.816293	1566630419.088838	2746155574.243036	277782258.5776783	2135288762.1830947	4089271490.940819	690241873.9296794	11417131556.266296	16665444524.391897	52783356303.92354	1149862454.3362284	4796938324.105105	2321652104.2019424
4244437919.961949	551847111.1456845	5652603681.779283	1155824243.7932186	918346896.5012493	344150347.9367909	11592005527.481138	7413185125.360039	10179152347.914188	1808311037.1306467	679743969.6625665	18090515343.692406	6535271869.470781	3237630056.105962	4081892316.816267	19520666095.427425	3922131337.541477	2303877354.590584	1566630419.084866	2746155196.5886416	277781953.85329264	2128957008.9461112	4065718776.873537	638852252.6840395	11417131556.266296	16643626583.200636	52783356303.92347	1131359526.0804012	4796933178.485416	2321642615.131616
4244302940.931322	551785284.0132022	5652025089.441109	1155824243.7889855	918291110.5424085	344150027.20768964	11592005527.481136	7413185117.256221	10179152347.914188	1742366184.8809872	679703118.5030375	18090515343.454376	6532477082.177882	3237630056.1059604	4081839372.736889	19520666095.41604	3783765381.9459376	2303850899.350976	1566630419.0818818	2746155175.0903873	277781761.416501	2128257671.9493206	3948085114.479497	625623765.5604982	11417131556.266296	16525395442.873442	52783356303.92344	1129366391.7820625	4796933110.60027	2321593735.6666245
4244247806.7083287	551637078.3229738	5643572741.69129	1155824210.647831	918288897.0150582	344149959.2867389	11592005527.481133	7413185115.266196	10179152347.914179	1742366184.8809872	666411639.0282413	18090515343.451473	6530709177.794838	3237630056.1059556	4081800341.735036	19520666095.41315	3652427686.121859	2303720810.6077304	1566630419.0814908	2746155174.571439	277780970.7035277	2128183210.4904435	3940596984.2204514	612533901.0808649	11417131556.266296	16085683728.445698	52783356303.92342	1128858398.724824	4796932965.424162	2320529051.305964
4243956671.5343814	550825687.7804749	5625714031.9228735	1155824203.18136	918288828.9390012	344149140.1619759	11592005527.481133	7413185114.58186	10179152347.913404	1686611225.7586088	660710016.3753529	18090515343.12228	6529928301.883	3237630056.105818	4081777699.435766	19520666095.41295	3537002023.9228745	2303289481.954854	1566630419.0791404	2746143032.166354	277780916.06006587	2128181541.0634618	3940173870.725024	587138898.7340308	11417131556.266296	15921226047.738234	52783356303.92342	1128233927.1093044	4796932418.608377	2320336328.3881674
4243409558.366747	544343357.6915479	5617761047.191703	1155824202.5320132	918288803.2916586	344148146.3604661	11592005527.48113	7413185112.959392	10179152347.865965	1679833269.6079953	651685687.5007492	18090515343.122215	6520152246.959225	3237630056.102699	4081774958.206007	19520666095.41285	3419979476.600409	2301050337.187937	1566630419.0710552	2745964167.747079	277780913.4458463	2128162500.44108	3856561522.7124124	578664687.8705031	11417131556.266296	15741880413.41824	52783356303.9234	1127507623.1106346	4796930697.316023	2319604625.3315964
4243399133.208616	541276679.4654971	5528114749.365421	1155824201.8555067	918288685.7593273	344145775.99404764	11592005527.48113	7413185112.959392	10179152307.137714	1679810317.6137645	644884547.5124136	18090515343.122143	6498354089.274439	3237630056.043159	4081772498.283655	19520666095.412838	3361632088.535486	2299256292.9697437	1566630419.0054905	2745167882.6498756	277780905.10927725	2128075830.4939227	3856561522.7124124	570961598.6811678	11417131556.266296	15460323142.931688	52783356303.92324	1126700576.9297953	4796928483.676614	2319082629.205224
4243374357.944453	532047812.2126352	5510525963.264725	1155824201.7913055	918288367.8939009	344127330.53896964	11592005527.481129	7413185112.856102	10179152298.162611	1679780788.9177394	644519139.1568972	18090515343.120632	6488245886.856839	3237630056.035373	4081752134.735923	19520666095.41281	3353336644.626709	2298920178.9947877	1566630418.931188	2745166842.190827	277744290.96967256	2127820937.6200469	3846135002.8055086	530373702.238428	11417131556.266296	15363096204.803537	52783356303.921684	1126267855.3451135	4796911615.075611	2319003317.671751
4243345820.372008	516335160.60164535	5492984040.254895	1155824201.7511487	918288333.3262339	344108138.2142828	11592005527.481123	7413185112.853438	10179152297.671967	1679616934.4252067	644515617.8757694	18090515343.112488	6469818200.008991	3237630056.0353265	4081751688.313478	19520666095.412804	3344115995.0568314	2298434026.5779986	1566630418.9310203	2745166513.4678564	277691169.75423247	2127469368.3456872	3817195088.3496475	527292023.264214	11417131556.266296	15348991129.700825	52783356303.91838	1124744821.6003485	4796909202.898604	2318958468.891438
4243280515.5053716	508707972.9259584	5415368056.907438	1155824201.7492504	918288308.0108927	344106162.0253713	11592005527.481123	7413185112.853121	10179152297.523228	1678093190.1428242	644508960.2954713	18090515343.11247	6465371335.002537	3237630056.035296	4081750591.650903	19520666095.412796	3329925115.8058424	2298406790.8007975	1566630418.9270368	2745108764.1638722	277688784.65483254	2127420391.0962007	3790277519.943146	527142250.90642244	11417131556.266296	15321828066.883633	52783356303.918076	1124464858.176821	4796891804.258244	2318817509.8607335
4243273137.8598943	501648244.07183003	5411797901.520492	1155824201.7218897	918288270.0301948	344102763.5716378	11592005527.481085	7413185112.85279	10179152297.523226	1675100878.1940246	644508507.4062033	18090515343.112324	6437760497.51764	3237630056.035274	4081750161.5080485	19520666095.412796	3317352154.85808	2297843386.006561	1566630418.9265966	2744607882.5138507	277688558.80010915	2127373512.4408617	3785911490.629375	443590677.6853342	11417131556.266296	15290076247.140926	52783356303.91806	1119473986.2002084	4796463616.065232	2318738626.206231
4243270325.877872	499355180.20032114	5411542711.640731	1155824201.717048	918288161.9148959	344102173.2584438	11592005527.480446	7413185112.852751	10179152296.498186	1671101415.5011456	644507917.115261	18090515343.111904	6346838507.197578	3237630056.035255	4081393126.1748185	19520666095.412796	3315416453.914629	2293072594.806241	1566630418.924697	2744235811.8635917	277687335.9361021	2127326166.1319332	3785749426.6914086	421463930.6049239	11417131556.266296	15233344869.334492	52783356303.918045	1114658994.1571143	4783223331.040173	2318237953.1098967
4243267545.0384955	491399899.382372	5410421444.038485	1155824201.699696	918286736.6981195	344100893.33974725	11592005527.47798	7413185112.852647	10179152296.495724	1670385161.26718	644507770.4877825	18090515343.111633	6312748732.757595	3237630056.0352416	4080821337.701428	19520666095.412796	3312892651.662468	2291795340.434817	1566630418.924356	2744005080.5830264	277683652.11826915	2127294187.226277	3785710206.5175176	384933530.458002	11417131556.266296	15213196408.987139	52783356303.917755	1104602880.2316344	4772400111.709927	2318160751.719768
4243261174.302168	486345762.3224196	5393119149.237666	1155824201.6912198	918285620.6082807	344085236.2454938	11592005527.477924	7413185112.852301	10179152296.40449	1669794591.7953217	644507636.6173658	18090515343.11162	6219928470.324446	3237630056.0352407	4080731586.283126	19520666095.412796	3288576047.6945567	2291657156.4970536	1566630418.9241025	2743747627.835348	276075626.4101929	2127262176.8910806	3785143631.5885444	373937489.2835143	11417131556.266296	15209809009.57766	52783356303.90201	1104475385.4449496	4764066543.781083	2317982725.1572533
4243259061.5461354	483815693.56131124	5387160466.487412	1155824201.6841023	918285617.6547713	344072171.1717793	11592005527.477924	7413185112.849563	10179152296.398216	1666697644.1624134	644507440.0756686	18090515343.111614	6218744745.838996	3237630056.03524	4080727670.8521013	19520666095.41256	3280151701.093136	2290464767.967346	1566630418.9036329	2743388830.8129435	276069688.29807824	2127080313.367173	3784242230.6840205	365360854.0390991	11417131556.266296	15209666881.202223	52783356303.88244	1103595707.861045	4749577737.717695	2317819182.6201763
4243258171.96817	473376657.72395945	5385330634.963728	1155824201.6840043	918285616.8267033	344070245.58804685	11592005527.47787	7413185112.845037	10179152296.398214	1653481356.73666	644507418.831211	18090515343.111614	6218456455.466706	3237630056.0352397	4078466350.117915	19520666095.410976	3248632408.5285187	2277852041.817682	1566630418.885347	2742161180.5456586	276069054.166207	2126885625.9184618	3779913520.7840557	363908179.62826693	11417131556.266296	15163997908.782928	52783356303.847	1103265286.7655149	4745105570.973374	2317646243.4987054
4243257322.1096644	456391815.76526415	5384047700.014957	1155824201.681805	918285615.3948265	344067969.67118824	11592005524.842234	7413185112.844173	10179152296.397812	1648328750.3062065	644507405.4762005	18090515343.11155	6128063611.436826	3237630056.0318766	4077876308.965704	19520666095.402153	3236497463.3995423	2189085883.049492	1566630418.8851306	2738390663.8596687	275954113.09523124	2126842257.7703679	3729219418.5253053	362612026.7018799	11417131556.266296	15153245796.124504	52783356303.82116	1102421485.40749	4743828663.523958	2316301111.0072274
4243257107.753583	455778296.5320405	5381424707.071519	1155824201.681428	918285615.2467396	344058941.2119348	11592005522.529608	7413185112.844161	10179152296.397785	1647989171.1364512	644507379.7036041	18090515343.110928	5905684284.168512	3237630056.0288825	4077790161.466201	19520666087.72902	3233191587.3838987	2155566234.001631	1566630418.8844259	2734615577.3550735	275846798.27966934	2125994904.8474936	3725137590.6948423	359061639.47459793	11417131556.266296	14835992556.064714	52783356303.80965	1075989718.2475045	4743392591.116147	2311562969.46696
4243252122.170934	455716485.6236861	5375890763.517795	1155824201.68108	918285615.2455813	343982752.62236273	11592005522.270096	7413185112.84363	10179152296.397758	1645503279.569787	644507376.1635838	18090515343.104023	5842205709.354465	3237630056.0288663	4076806732.384952	19520666087.43963	3231681649.432127	2098468163.4921856	1566630418.884205	2732942774.658458	275823178.82238364	2125543861.9766262	3721118936.3168077	357718311.3058524	11417131556.266296	14710411906.135298	52783356303.794785	1032997853.2787249	4742623450.466902	2308427555.7602396
4243251444.406708	454562928.58684963	5357621007.700423	1155824201.6809988	918285615.2410645	343981636.40906966	11592005522.25885	7413185112.843081	10179152296.397755	1642711085.80714	644507375.2062126	18090515278.904037	5840050430.470127	3237630056.0288653	4073765420.7440357	19520666086.879036	3229646483.008444	2086709394.2141933	1566630418.8826246	2731927399.8515763	275800241.238472	2122475822.6392705	3713474502.5154095	357618621.5576249	11417131556.266289	14701847223.747263	52783356303.773994	1026477679.0875669	4741235980.611611	2308419461.752585
4243251441.7838626	454099349.6825387	5323544809.94436	1155824201.6809676	918285615.2384044	343981609.4582899	11592005522.20322	7413185112.842457	10179152296.397753	1640896448.709087	644507375.2053629	18090514610.867123	5837616248.608236	3237630056.0288653	4069827112.22656	19520666086.849293	3229447920.6076307	2086121088.4452178	1566630418.8823159	2731714281.446317	275757346.59677464	2120228139.9625971	3711015214.2316437	357368302.8687286	11417131556.266277	14695469112.882895	52783356303.652756	1023658864.2027776	4718289474.247694	2306644667.029217
4243251424.536264	453929590.3508186	5316399274.9602	1155824201.6809077	918285615.234394	343981608.74475235	11592005522.199121	7413185112.842275	10179152296.39775	1635271623.347805	644507375.2049319	18090444233.59772	5837407076.618822	3237630056.0288653	4068711342.596345	19520666086.824196	3228263567.7301764	2085235319.085582	1566630418.8822446	2731280874.7607613	274515712.8525782	2119382854.0343843	3693858879.478963	356004073.12630343	11417131556.266266	14695237795.895168	52783356303.48082	942855584.5885419	4582716593.387934	2305928924.0685425
4243251400.00414	452768421.5168966	5312620117.23279	1155824201.6809065	918285615.23184	343981478.7164943	11592005522.191088	7413185112.842258	10179152296.39775	1600658994.0806231	644507375.2048601	18079114754.50308	5836226794.085091	3237630056.028865	4064149053.135495	19520666086.81604	3222487254.9902234	2083687418.354523	1566630418.8822358	2729335883.371276	270899698.6012774	2116769995.5759225	3632800599.0226607	352572497.16429895	11417131556.266253	14695046289.421188	52783356303.447945	904915539.3944117	4581935256.93536	2303238997.857493
4243251369.067062	449029127.65527314	5298610498.950235	1155824201.680905	918285615.0930164	343980831.16406894	11592005522.191055	7413185112.842251	10179152296.39775	1580974299.2579682	644507375.2046489	18074979075.213146	5824008020.495801	3237630056.0288644	3974069629.4141545	19520666086.81384	3221031399.9982424	2082922894.8011312	1566630418.8822296	2728142274.0480547	270897827.0303271	2115046128.5446534	3620141566.002865	351118423.5362856	11417131556.266253	14685170000.113352	52783356303.447464	789161698.70899	4581718705.681541	2296489285.2926717
4243251359.03586	446098925.1966667	5293552253.290459	1155824201.6809037	918285592.5606695	343975273.1061459	11592005522.191051	7413185112.842249	10179152296.39775	1580543305.428015	644507375.2046237	18074975582.421627	5775553922.268019	3237630056.0288644	3752875863.0309963	19520666086.812553	3220896916.1637664	2080899926.702047	1566630418.8822267	2704670514.242022	270897820.8517879	2114090802.7115507	3596815767.833265	350810068.2818044	11417131556.266253	14658689117.74553	52783356303.44702	695508691.3621533	4581664138.551331	2294579210.74362
4243251230.3042865	445681758.3591009	5281598547.562707	1155824201.6809	918285460.6454661	343026073.3614643	11592005522.191046	7413185112.842246	10179152296.397745	1579862758.3173084	644507375.2046237	18074953718.692947	5746761985.5827055	3237630056.0287156	3670199589.533906	19520666086.812103	3220713077.337614	2079478148.5132506	1566630418.8822253	2682451358.5960474	269201002.81001514	2113939959.2751594	3566744661.669784	350800904.1588019	11417131556.266249	14593605006.576359	52783356303.445786	694907104.5225832	4581528362.040393	2293572940.4929686
4243250705.348209	445624534.03894883	5270487967.903011	1155824201.6808572	918285458.8521111	342645769.6992685	11592005522.191027	7413185112.842243	10179152296.397472	1565709177.8803263	644507375.2031878	18074946686.654076	5744849736.897411	3237630056.027267	3670060072.308419	19520666086.812084	3219654675.765412	2079083064.0609937	1566630418.8822236	2679772435.3671894	267042862.74429572	2112973160.2714279	3542652493.6718106	350166510.5869327	11417131556.266207	14573834376.936132	52783356303.43986	694809809.699617	4581493945.024306	2290512714.2551427
4243250670.959054	445595428.9282594	5268476895.356459	1155824201.6808062	918285457.3536829	342645553.61304927	11592005522.191025	7413185112.842136	10179152296.216215	1557086106.787747	644507375.1795787	18074937681.10313	5711145668.457843	3237630056.0270033	3668889497.170051	19520666086.812084	3216591983.1967764	2078678565.3886771	1566630418.8822234	2676910679.2356772	266353364.94591728	2111168827.797996	3519199668.5910645	349637589.2502797	11417131556.26542	14372653037.95588	52783356303.3769	694745187.0218338	4575569486.367812	2286159454.283649
4243250568.2684784	445594207.49291337	5262115432.502889	1155824201.6807604	918285457.3448124	342644918.1944296	11592005522.190977	7413185112.836671	10179152280.593557	1555213043.2651231	644507375.0512409	18074922927.448483	5707618288.680069	3237630056.0264616	3664499331.1396003	19520666086.812065	3216022803.1823254	2077792920.3738046	1566630418.8822234	2670073246.074998	264675385.76299572	2104918708.0379393	3495008219.081202	349145905.8847862	11417131556.265385	14334503568.99612	52783356303.34591	687708980.0432613	4569582701.639272	2245718370.5874243
4243250496.2616754	445592986.4671623	5254553990.965632	1155824201.6807594	918285457.3306817	342623204.10829467	11592005522.188665	7413185112.834362	10179152152.507381	1535112177.7829862	644507375.0499	18074896943.80229	5685157051.589306	3237630056.0263886	3644657085.146124	19520666086.812008	3215997044.7736692	2073808411.0212057	1566630418.8822231	2652570752.7044663	264354846.3824393	2104792156.7090206	3458057731.820226	348257819.5747782	11417131556.265324	14246493740.004007	52783356303.345535	686544201.1541941	4569524653.783614	2245498011.690007
4243250487.959428	445590760.44189924	5239777882.009125	1155824201.6807587	918285457.3305013	342455581.4762179	11592005522.1702	7413185112.8333235	10179152116.024115	1525868878.715025	644507375.0109671	18074662318.98087	5638538104.79755	3237630056.0263715	3620550743.9840865	19520666086.812008	3215592116.981046	2072956290.5565085	1566630418.8822231	2635831163.1567354	263563730.2431429	2104190997.1125019	3428951452.633598	347205009.30868053	11417131556.265316	14162615379.080116	52783356303.337685	685625386.4176403	4565315353.879312	2244719267.3603816
4243250480.932575	445589573.0363379	5231999525.987337	1155824201.680758	918285456.2533811	342440822.4294411	11592005522.149057	7413185112.833261	10179152114.896086	1512142966.2684996	644507374.8069817	18074411984.76709	5637718113.741518	3237630056.0263715	3619936276.444626	19520666086.812004	3215502158.7064967	2071611303.8416252	1566630418.882223	2634633781.1664386	259230788.31902403	2086179360.7860115	3356485159.65416	346426076.43874484	11417131556.265314	13992075556.748137	52783356303.249565	685622386.0450423	4552606189.722559	2243550261.6958737
4243250475.532348	445588564.07882345	5228053509.71889	1155824201.680758	918285456.2470874	342432491.7404253	11592005522.139301	7413185112.833259	10179152113.263737	1511895131.0463924	644507374.3933482	18074090080.316463	5636931064.833205	3237630056.02637	3619404390.2750716	19520666086.811996	3215477132.228585	2070144440.9769642	1566630418.8812575	2634584309.077711	257754222.59762123	2026835816.4299037	3344985078.7833767	345890593.14417154	11417131556.265312	13576038153.042667	52783356303.19974	685622237.7153032	4504193257.417364	2240569959.4283824
4243250474.724299	445588235.6181651	5227707561.616342	1155824201.6807578	918285456.2465194	342405228.45952857	11592005521.463083	7413185112.833252	10179152113.133316	1511183461.6240687	644507372.1067003	18073789996.54119	5610892304.2070875	3237630056.02637	3617132051.8430257	19520666086.811996	3215376316.702162	2069419609.826528	1566630418.8716183	2613932318.8478127	257161182.91907877	1746337777.4443786	3344685256.0836544	345408429.09508795	11417131556.265312	13437435845.81579	52783356303.01363	685515587.4635069	4455470215.270849	2233191266.324526
4243250464.881582	445587759.27885824	5227075712.757968	1155824201.6807578	918285456.246463	342396240.1252254	11592005495.36047	7413185112.83325	10179152113.098713	1510685155.9401252	644507371.3131446	18073681865.747467	5550329832.44666	3237630056.0263696	3605304295.1349273	19520666086.811993	3215347004.7551928	2069092642.4165652	1566630418.8698149	2546120355.1776958	257074082.98564002	1716255747.2673929	3344657629.7948403	345302511.04450613	11417131556.265312	13413823091.256966	52783356302.87062	685470937.2191452	4444485340.049105	2226985119.824869
4243250459.8098865	445587307.90391773	5226148010.019308	1155824201.6807573	918285456.2462173	342394103.4972313	11592005477.014214	7413185112.833244	10179152113.072708	1510641328.783724	644507371.305893	18073680248.22871	5544572829.973119	3237630056.026115	3594886082.3284116	19520666086.811993	3214974467.340574	2068706489.7890851	1566630418.86958	2432079440.7897205	256761367.2383269	1686331209.2774777	3330248308.892195	345206899.89272624	11417131556.265282	13388550975.928757	52783356302.79548	671237411.9080595	4431634685.13638	2216103550.0669065
4243250457.772961	445586838.75462645	5224568879.190572	1155824201.68075	918285456.2462173	342382061.4117198	11592005474.08173	7413185112.833104	10179152113.01425	1510604231.8809416	644507371.304585	18073680063.219566	5543674513.924164	3237630056.0170856	3594616357.827837	19520666086.811726	3214780107.4578133	2068468182.4070778	1566630418.869421	2432079440.7897205	245881072.94538754	1664454068.4787645	3317373033.0092115	345156778.7254456	11417131556.264929	13224617706.910313	52783356302.745995	657553336.0465595	4373497246.249861	2215796353.2370553
4243250457.513747	445586566.6540142	5208811588.304067	1155824201.679142	918285456.2462031	342372608.4206076	11592005474.028559	7413185112.832428	10179152113.000868	1510445891.7157655	644507371.297206	18073676339.504723	5512486367.165106	3237630055.969417	3591374738.320552	19520666086.810932	3214739669.471816	2068382597.7499645	1566630418.8694184	2431839991.5947313	245691663.69352362	1664453175.7895389	3278365118.944968	345084628.38573784	11417131554.297121	13128052947.348024	52783356302.62221	656316617.596634	4314405185.80017	2215053116.6543937
4243250457.4774084	445586366.36717194	5198992263.346765	1155824201.6638038	918285456.2462031	342372320.3889075	11592005473.951483	7413185112.831855	10179152113.000605	1510407228.4735157	644507371.294899	18073636680.72218	5503435550.55882	3237630055.952002	3591043838.187962	19520666086.80485	3214738588.213502	2068361034.010975	1566630418.8694172	2431651469.6192384	245518217.18704984	1664067518.5064526	3232463428.996274	345049739.38748616	11417131522.91681	12653697425.010466	52783356301.50461	656244309.1178637	4195805932.230961	2212156887.6360393
4243250456.3822436	445586224.60506433	5198697424.028948	1155823872.6332502	918285456.246203	342371629.3857406	11592005473.345581	7413185112.831434	10179152113.00058	1510391580.563913	644507371.294472	18073634741.869278	5457843818.622981	3237630055.9517765	3589301447.752483	19520666086.763935	3214738157.7528925	2068004514.6278076	1566630418.869417	2431171795.6756926	245501394.33254412	1663161892.067315	3145557314.913795	344989726.6524554	11417131521.886118	11699208439.100431	52783356301.48125	656108092.400993	4049431519.446828	2208635171.633648
4243250454.493141	445586200.6240257	5181896899.380389	1155821894.1337066	918285456.2462025	342371604.5235686	11592005473.247915	7413185112.831434	10179152113.000553	1510362626.249806	644507371.2944592	18073631276.15835	5288521433.490544	3237630055.951764	3588486911.625638	19520666086.73749	3214738124.21334	2067862884.555688	1566630418.8694165	2427667033.33472	237292334.0085307	1662965977.1424234	3111230911.0892572	344960436.9757871	11417131521.478485	11527429100.314901	52783356301.08614	654344539.774745	4034983611.780793	2208599590.080642
4243250454.030083	445586200.6240257	5163010193.191745	1155821838.8751414	918285456.2462025	342371579.1106586	11592005473.247587	7413185112.831434	10179152113.000553	1510335917.7607028	644507371.2944592	18073627829.21414	5221946657.968038	3237630055.9517303	3584768067.8074603	19520666086.65644	3214738089.072362	2067572178.1900113	1566630418.869416	2421582684.583142	221409437.70693317	1662674854.4981682	3100787493.0072227	344896556.0553932	11417131519.766253	11514935954.376509	52783356300.92105	654158833.6585112	3799974978.478365	2207770716.8228745
4243250453.52965	445586200.38079995	5147751579.139025	1155821809.941819	918285456.2462012	342371578.215794	11592005473.247442	7413185112.831433	10179152113.000546	1509213946.1219168	644507371.2944568	18073605001.106594	5133043371.453091	3237630055.9517255	3581695531.830995	19520666085.575123	3214737947.254386	2067409585.5229752	1566630418.8694072	2421094962.345161	211967754.81727067	1662444515.5176313	3094778316.676935	344889502.78323114	11417131519.73715	11507864322.207743	52783356299.12051	654077765.5371908	3768856478.95384	2184229666.6939816
4243250453.403525	445586198.5571694	5133379574.246257	1155821794.5148535	918285456.2296362	342371577.6320169	11592005473.247385	7413185112.831427	10179152113.000546	1469521934.7522244	644507371.2944312	18073597202.5781	5088774564.441764	3237630055.951725	3581121463.7451386	19520665493.581715	3214737930.4209967	2067384791.197615	1566630418.869098	2420426012.8415346	210702349.94917467	1662353902.153372	3091217784.3585553	344882857.0320431	11417131519.703094	11482847910.395912	52783356281.41196	653661543.3224416	3768840503.3993382	2142255705.6619604
4243250453.3902855	445586195.549579	5105745358.098964	1155821793.104476	918285454.7719347	342371577.5820394	11592005472.881214	7413185112.827085	10179152113.000546	1455286346.7664065	644507371.2944157	18073587076.594913	5022603325.328479	3237630055.951719	3574830261.866025	19520590561.962433	3214737749.6827836	2067367717.5225418	1566630418.8690183	2414615495.605473	210665201.27851415	1662235112.4794972	3074583039.529997	344872871.20582205	11417131519.702715	11482050827.102253	52783356239.53327	653380480.1830089	3768838270.8200006	2096582989.493926
4243250453.3882217	445586195.20289624	5056114227.203692	1155821792.9445548	918285349.2449176	342371577.5731587	11592005472.864847	7413185110.820485	10179152113.000536	1431632604.497147	644507371.2944152	18073581842.805984	4671649417.181795	3237630055.951325	3574445738.472358	19519463713.097343	3214737734.3026733	2067320781.7315662	1566630418.8690183	2404199380.5427103	208439073.01182508	1661985068.2783453	3067760210.677536	344861333.4617087	11417131519.70265	11469930901.878191	52783356232.85956	649514606.4863698	3761218064.000469	2078031180.181576
4243250453.3816075	445586195.19140106	4872626279.54236	1155821792.9445548	918275639.0267724	342371577.56243306	11592005472.86294	7413185105.412393	10179152112.999533	1414777414.3614485	644507371.294415	18073576739.674282	4093899815.4434204	3237630055.9463534	3573770004.6434984	19512199213.622963	3214737708.3313026	2067308028.8270593	1566630415.6493847	2395416245.284232	207850161.3974487	1661772377.548817	3061900291.906586	344859103.86734724	11417131519.702543	11432502377.552523	52783356228.09867	625398776.5373429	3755444294.7555723	2071060215.5550928
4243250453.355698	445586195.1890862	4859437796.709732	1155821792.9389017	918271720.4739875	342371577.5449292	11592005472.862703	7413185103.603014	10179152112.991392	1393539938.6286502	644507371.2944146	18073575403.461475	3991404076.4253182	3237630055.8933325	3572919023.5214515	19501782347.837708	3214737705.731353	2067301641.466748	1566630406.7848067	2395310303.87821	207612564.4405466	1661719405.9892209	3053059850.7960687	344852646.52304214	11417131519.702513	11338866872.49292	52783356223.63506	601087543.6794996	3742085939.924871	2060994009.3831265
4243250453.3540606	445586195.1873714	4857071516.126309	1155821792.9383204	918271667.9932241	342371577.54374605	11592005472.862297	7413185102.767946	10179152112.97466	1392961829.8728697	644507371.2944146	18073570032.49379	3801233433.872569	3237630055.876731	3570987997.2668843	19500731062.775604	3214737692.548551	2067301607.333855	1566630405.2472878	2395268927.3831563	207241998.11496544	1661714610.6884477	3045040185.2498236	344849771.7518507	11417131519.702507	10949231101.012236	52783356055.6267	597593325.7057545	3732089147.026407	2043709473.748953
4243250453.353526	445586195.17729574	4835905382.154434	1155821792.9379332	918271659.5005774	342371577.5434787	11592005472.862295	7413185102.74043	10179152096.962305	1392764635.2935114	644507371.2944099	18073568007.978893	3555434314.545703	3237630055.8510923	3569590358.1578956	19499111256.83807	3214737690.6803617	2067301438.281009	1566630404.8099627	2395194078.8477364	206516615.2541262	1659873983.91632	3033725700.713978	344849269.7249322	11417131519.70241	10936788816.136927	52783279734.76207	596215579.0647676	3724741492.4362187	2006910932.945482
4243250449.9490023	445586195.16656244	4773643232.122199	1155821792.9378994	918271649.4231883	342371577.5432885	11592005472.86227	7413185102.735801	10179152091.148249	1392644421.264681	644507371.2943184	18073463946.81677	3494607473.4576597	3237630055.7292104	3569233716.058799	19492900824.419216	3214737688.16284	2067258604.6134977	1566630404.468448	2394760592.4043703	206497155.32679987	1631659129.3676326	3030772904.119024	344849267.99268377	11417131519.702404	10921196746.4242	52783243784.20782	591769626.599048	3663861317.4527044	1878624205.6729703
4243250371.9913607	445586195.0099758	4701679208.219418	1155821792.9378994	918271626.8031956	342371577.54316384	11592005472.862265	7413185102.735801	10179152090.252394	1298574575.2166424	644507370.9023309	18073459261.825645	3362592467.648167	3237630019.351063	3569140199.861158	19479116075.504128	3214737687.8587866	2067100969.536697	1566630404.2111313	2394284165.7619357	206451477.30036867	1479377032.9976373	3015901185.947692	344849267.7270112	11417131519.702404	10898563686.886398	52783113279.21329	589125125.6174364	3439231689.52985	1871178797.390263
4243250371.693937	445586194.91394407	4694558768.597221	1155821792.937899	918271526.7223256	342371577.54316384	11592005472.86226	7413185102.735799	10179152090.249912	1132291735.292951	644507363.36636	18073452378.528313	2684404497.198584	3237630017.198044	3568093894.5910134	19475529090.425537	3214737687.6594815	2066898742.574859	1566630404.1767995	2394237979.1974244	206123869.08995283	1413318503.1952133	2955061381.788054	344849267.55107504	11417131519.702387	10875563699.759598	52783035299.11053	574919298.9926958	3436458807.215902	1867824265.282458
4243250371.660942	445586194.8815034	4687585158.970256	1155821792.9378955	918271189.9842328	342371577.54316306	11592005472.86226	7413185102.735799	10179152090.24991	1002311688.4610497	644507331.5427312	18073451857.817627	2683619367.133348	3237630017.180398	3567223279.8950076	19473031033.212177	3214737687.657945	2066874502.577318	1566630404.1484354	2394227864.64117	205986571.28546438	1413318503.1952133	2946938840.904449	344849267.5164682	11417131519.702353	10622210090.36743	52781689517.20683	568178367.9105256	3429743870.108519	1827456535.281546
4243250370.8679733	445586194.88118124	4686478320.363206	1155821792.9378939	918270681.1390967	342371577.5431628	11592005472.86223	7413185102.735797	10179152090.24991	939311595.3758667	644507331.5393614	18073451433.45332	2683076731.6094217	3237630017.1756296	3566252315.5885715	19466368939.720684	3214737687.600238	2066866446.8678598	1566630404.1480477	2394225844.841952	204274190.62051475	1413252813.4150195	2945947778.1174135	344849267.50382423	11417131519.70235	10247508712.68837	52507865001.505936	556135036.7984674	3425604505.6271987	1812785323.0111856
4243250369.70515	445586194.88113314	4680502436.67503	1155821792.9378927	918266255.1972747	342371577.5431626	11592005472.86171	7413185102.735746	10179152090.24991	818635675.3918524	644507331.5373726	18073449763.202248	2682213157.9147544	3237629877.0540686	3564697509.7850423	19452726549.886623	3214737687.595417	2066865199.4689424	1566630404.1479297	2394214718.5691867	204202226.81347388	1413224504.4680607	2935934367.8785305	344849267.502414	11417131519.702345	10220513827.811256	52466952816.7236	537408654.0063552	3419751425.0688066	1752401801.6379454
4243250369.629146	445586194.88113314	4552706295.14091	1155821792.9378915	918246531.2424105	342371577.5431624	11592005472.848269	7413185102.735733	10179152090.249908	818635675.3918524	644507331.5363768	18073447809.585987	2679310643.0156565	3237621673.2595987	3564408946.7704744	19443319429.7073	3214737687.5902176	2066864557.0566993	1566630404.147833	2393895166.437803	204194084.50160792	1410228908.4871454	2913389414.3716555	344849267.5000429	11417131519.702345	10125573627.923265	52453420442.775154	490764690.51739705	3390339145.296683	1698134304.1615236
4243250369.624626	445586194.8811328	4379668457.968762	1155821792.9376068	918243467.4853657	342371577.5431624	11592005472.686853	7413185102.735588	10179152090.24974	813258903.1230515	644507331.5363768	18073441920.38841	2667463627.4205527	3237621254.6530437	3532228637.0089874	19438248890.545715	3214737687.5809207	2066864534.5808344	1566630404.1478162	2322276923.0900846	203400148.68658185	1406031692.3558228	2842379342.9466457	344849267.49728996	11417131519.702343	9210969669.720066	52403293683.04898	487369162.1504584	3387532335.0358815	1616736182.788549
4243250369.624586	445586194.88111454	4256660332.771896	1155821792.932326	918243268.5238227	342371577.5431615	11592005456.15948	7413185102.735481	10179152090.249414	808391411.3544506	644507331.536368	18073438070.531925	2649921812.3620343	3237621253.658059	3513826835.704054	19436250045.863533	3214737687.5801167	2066864507.0576756	1566630404.1478162	2307448346.0621963	197035350.08079088	1405894046.0473404	2834711639.2371163	344849267.2360415	11417131519.702341	9089290375.132032	52313383436.35809	481936879.99266094	3383026202.2202563	1572848441.4607341
4243250369.6238403	445586194.88111234	4237481181.759857	1155821792.8671746	918242124.7843124	342371577.5431497	11592005360.794468	7413185102.735026	10179152090.249146	807894963.301711	644507331.536367	18073437670.494602	2620354665.6377425	3237621252.131412	3507212642.4498343	19436075553.87328	3214737687.576966	2066864490.1657465	1566630404.147812	2307448346.0621963	195401395.6937356	1385626258.6121764	2833124292.1379347	344849266.97821283	11417131519.702341	9070719904.731895	52228887749.097046	481356606.82148015	3364031702.5257187	1553880547.2254114
4243250369.6238403	445586194.8810924	4226483128.2924747	1155821775.470208	918241601.0560247	342371577.2758503	11592004922.835228	7413185102.733296	10179152090.218384	807888681.9340632	644507331.5363644	18070607840.465828	2549673053.2583556	3237621251.639371	3506690388.4121776	19435113107.427837	3214737687.575201	2066864487.0781114	1566630404.1478105	2307434472.92639	193875607.14453325	1361124162.2096808	2830966126.8776107	344849266.60926974	11417131519.70234	8997238865.95835	51910353244.24393	481244049.8623174	3362672511.5367002	1553740594.5114024
4243250369.623836	445586194.8810923	4205188274.572593	1155821584.8855848	918241186.9080274	342370299.43058485	11592004856.069704	7413185102.733156	10179152080.240131	801338298.9927217	644507331.5363643	18053083523.48731	2513677494.7129564	3237621246.1525087	3506663715.7225356	19429419694.679012	3214737687.573669	2066863369.1279588	1566630404.147809	2307386434.4919662	193578354.56867668	1358594295.1087432	2828360438.4508452	344849266.60885715	11417131519.70234	8881843159.635187	51737835840.83333	481179103.5055539	3356354554.353419	1543008227.2187617
4243250369.6238356	445586194.8810895	4205167501.5444603	1155821581.03269	918240642.7645805	342264888.9062801	11592004853.622198	7413185102.733123	10179152055.17773	796319455.7428073	644507331.536364	18051208401.492313	2507111870.2678995	3237621226.573976	3501911959.970836	19395636736.946323	3214737687.573664	2066852548.9851472	1566630404.146903	2307363995.5580907	191293998.6348228	1358290909.7236016	2827253969.9221187	344849266.60885006	11417131519.70234	8872981625.342976	51694932148.05626	481064113.7262507	3315640474.1047006	1538181968.2625968
4243250369.623832	445586194.88108927	4171793702.969638	1155821580.7892613	918240617.204612	342167834.51395875	11592004853.622198	7413185102.733097	10179152054.105974	795260037.2288874	644507331.5363638	18039547720.624146	2503105591.2380743	3237621191.6947308	3500040429.5966363	19289198047.401344	3214737687.5736237	2066844669.557311	1566630404.142237	2304754283.445506	168141306.69438258	1356900373.444918	2826574218.342012	344849266.60871196	11417131519.70234	8872733753.966667	51660110016.19853	481041153.58239084	3284813984.887273	1524005658.8040195
4243250369.623832	445586194.8810889	4159611088.1387596	1155821580.7287846	918240006.9232217	342119857.66702056	11592004852.613602	7413185102.733045	10179152053.336653	779530048.3959473	644507331.5363317	18027802836.54808	2485252488.1878357	3237621184.5402293	3490145293.736125	19199585177.558784	3214737687.573563	2066841634.0066218	1566630404.1411686	2299032847.258413	166662021.09551725	1344336849.2588415	2826508120.7749863	344849266.608428	11417131519.70234	8872700669.255747	51481897938.858765	480973399.70601934	3282173180.4803624	1515106123.000181
4243250369.6238284	445586194.8810869	4099771671.921414	1155821580.7287285	918239555.6380664	342114426.93867993	11592004852.607529	7413185102.732834	10179152053.326921	703875114.534028	644507331.5352464	18017214849.619366	2438026339.691461	3237621177.815573	3485597842.970867	19155200296.23221	3214737687.5735474	2066824392.6114318	1566630404.1409953	2269384051.064594	164167526.01109734	1341049202.5939128	2826495191.8469014	344849266.5950657	11417131519.70234	8872665422.634285	51306107571.79654	480706535.12359685	3278184272.059865	1500740885.319143
4243250369.6238265	445586194.8810327	4099194068.6625276	1155821580.728277	918239469.5402192	342114218.2717503	11592004852.596823	7413185102.732367	10179152053.275509	627107118.1218278	644507331.515931	17987383284.480206	2336756551.7473187	3237621088.207872	3482701794.7748075	19139932229.985806	3214737687.5735445	2066784840.547172	1566630404.1390643	2256568160.5681124	164165145.2863409	1340949915.861249	2819878240.3868766	344849266.5671121	11417131519.70234	8872117922.481028	50655706532.14176	480608388.70216167	3264282344.573306	1497956864.1843328
4243250369.6238265	445586194.86152947	4005012729.394644	1155821579.5779436	918239446.5024449	342113919.0315187	11592004852.59676	7413185102.730318	10179152053.273567	620451119.9320179	644507331.4957929	17986865209.394474	2335364886.1741657	3237620645.5485134	3472617239.9279594	19126158229.176563	3214737687.5735407	2066326007.4686577	1566630404.1377556	2256465793.1406116	163990112.84738228	1339978329.511516	2805504125.0610776	344849266.55886877	11417131519.70234	8871015233.202482	50648705288.367676	480604420.33252305	3224438841.2699084	1497502294.8107932
4243250369.6238265	445586194.7121054	3918528329.600567	1155821578.6699219	918239405.1344358	342113557.56725353	11592004852.596619	7413185102.719214	10179152053.269876	615135541.2654254	644507331.4813746	17979951876.414757	2298533913.0290523	3237620475.9643364	3414084250.855397	19107755989.016014	3214737687.57354	2066269997.0226486	1566630404.13679	2255628591.932412	163804891.29681173	1339894869.0710003	2800512914.8672643	344849266.55505055	11417131519.70234	8870350119.636017	50578736719.101814	480603447.4758287	3015722615.38272	1496617222.8287134
4243250369.623826	445586193.03200305	3916635478.267155	1155821578.6529229	918239376.8208352	342112517.5542209	11592004852.59658	7413185102.718633	10179152053.269663	615087122.6269299	644507331.480439	17978785685.482536	2221808368.8265195	3237620473.130289	3403864340.705927	19074347487.149826	3214737687.5735397	2066072692.630719	1566630404.084512	2255408045.8487196	160198079.63326228	1339046683.0130794	2790858588.4643397	344849266.549467	11417131519.70234	8865000735.778858	50554563255.78326	480585822.9077923	3015521839.475776	1486023990.3956604
4243250369.623826	445585714.39737386	3808676171.8084683	1155821578.6457317	918239208.0246296	342112349.6539734	11592004852.596575	7413185102.717157	10179152053.263945	614931487.6625718	644507331.4804128	17978448149.371376	2218162686.5168138	3237620468.8543344	3372364763.314284	19041794383.16027	3214737687.5735354	2065958832.4879272	1566630403.94796	2254623580.8287573	156819002.90279752	1338231559.6346288	2784337433.3724985	344849266.5485026	11417131519.70234	8860705738.991777	50547200099.490715	480574775.6328991	3005301199.1054125	1465953937.2366147
4243250369.623826	445583830.3700239	3782384618.595272	1155821578.6452143	918239124.9335574	342112264.25695753	11592004852.596575	7413185102.717071	10179152052.383862	613199261.4722027	644507331.4804112	17978379304.332077	2217859912.777422	3237620465.9370365	3364464914.375021	19004491210.23234	3214737687.573473	2065899921.0715563	1566630330.7000923	2254549214.4930673	156677410.47104537	1338013729.783867	2763886062.539032	344849266.5482175	11417131519.70234	8813367050.769907	50490008815.61564	480561067.20628315	3004050610.109074	1445597049.4806316
4243250369.6238256	445583748.70368385	3639747269.9504676	1155821578.6451466	918239118.3460937	342112241.0174178	11592004852.59657	7413185102.58495	10179152012.67111	606910435.7723016	644507331.4803563	17978050324.13239	2214889930.7461405	3237620465.3356667	3355305313.825838	18971358397.579693	3214737687.569075	2065882896.8584862	1566630150.4800143	2254499191.7547345	156673865.47817641	1337884501.381427	2750807888.63834	344849266.54813975	11417131519.70234	8703904359.29522	50391975332.23491	480440853.82467103	2995155082.8335013	1445592245.919174
4243250369.6238103	445583024.0966388	3580990293.3032355	1155821578.6448834	918239117.0572938	342112217.1421521	11592004852.596483	7413185098.576995	10179151772.319063	606748779.0525062	644507331.4803559	17977650942.157413	2152515609.0665154	3237620465.193288	3353095049.5903535	18957819804.64448	3214737687.281684	2065864688.3123403	1566630140.6893723	2254481269.7683873	156644835.35808083	1336192685.7671545	2734626144.875493	344849266.54810274	11417131519.70234	8703722184.589397	50350387836.624794	480318723.59480774	2989988529.8445573	1445589898.5665078
4243250369.5639205	445583019.4655169	3575309534.1039352	1155821578.6447523	918239116.6584584	342112211.0648098	11592004852.596407	7413185098.535025	10179151763.027811	606492060.0574467	644507331.4803554	17977397657.98076	1903975783.7320256	3237620465.193052	3346150116.664107	18957776912.45249	3214737685.1532803	2065848553.1033278	1566630136.0574427	2253829684.7617297	156626756.20082596	1333773682.5447586	2719996560.642819	344849266.54810256	11417131519.70234	8703592490.331875	50236068657.346695	480237494.746659	2989983241.380187	1445573215.8128805
4243250362.8933134	445583019.43584	3575074441.658143	1155821578.6447523	918239116.6097603	342112166.2051353	11592004852.59323	7413185098.534989	10179151761.392843	605860406.7125427	644507331.4803548	17977386904.069744	1691985464.7610202	3237620465.1928573	3340163596.483857	18898122800.90396	3214736945.67977	2065706177.9882274	1566630135.6498215	2248391535.3768306	156612266.54552236	1321113275.837166	2719629376.0699677	344849266.5480902	11417131519.70234	8692417643.957447	50218641359.13667	479814115.2400957	2989979533.620407	1444271854.200579
4243247629.648285	445583019.1110737	3572533700.885125	1155821578.644751	918239116.4912684	342112153.8131742	11592004852.219732	7413185098.534978	10179151760.874203	593901379.1996839	644507331.4803544	17977284131.419315	1685294156.2521455	3237620465.192653	3336345593.5556793	18848838855.875996	3214728901.8381042	2065677507.7126224	1566630135.5112865	2236870882.711911	156330966.7093939	1320753277.1709828	2718984116.4913898	344849266.5480873	11417131519.70234	8687666474.484274	50155233829.22806	477509353.68247557	2989979302.300307	1399958878.7714753
4243236751.203618	445583019.110754	3568194547.2261844	1155821578.6447506	918239115.8407328	342112152.6711446	11592004826.574032	7413185098.534971	10179151760.853401	593119583.355242	644507331.4803534	17976846167.316334	1678905580.9567344	3237620465.190808	3335266269.0457163	18775415301.247158	3214641560.7837977	2065671772.093001	1566630135.493939	2232353555.8418913	152807141.74796084	1319449558.059969	2709096176.3220696	344849266.548086	11417131519.70234	8617818756.711779	50110637472.4972	464958998.2787551	2989970422.272529	1376690912.7881658
4243108594.7942853	445583019.0638913	3555108709.105045	1155821578.6447504	918239115.8407328	342112152.1463869	11592004414.039795	7413185098.534969	10179151760.787766	589630192.137278	644507331.4802885	17973367734.866833	1599613158.364685	3237620465.1882358	3335035342.7746387	18742527453.91029	3211805434.253828	2065671422.4173856	1566630135.4905682	2223975711.587616	120241763.30943349	1315031783.30899	2665790614.551924	344849266.54808587	11417131519.70234	8586039346.5691595	50059498920.25453	462354140.1382076	2989954621.93626	1246992678.3243446
4242078354.491697	445583019.06228524	3552067756.608353	1155821578.6447496	918239115.8407328	342112152.0652749	11592004403.33955	7413185098.534969	10179151760.782476	584998166.30491	644507331.4755129	17972497876.487225	1548249483.5296414	3237620465.1881485	3334835910.9688954	18728892597.195602	3177337626.3822317	2065664969.2948399	1566630135.4876432	2222261242.366314	110953829.06817956	1314832417.5577579	2635643498.7965884	344849266.5480413	11417131519.70234	8556480832.659153	49271160308.6333	461522216.6257051	2989948810.6173186	1053296318.6079948
4240023042.338256	445583019.062217	3509680933.0432835	1155821578.6447465	918239115.8407196	342112151.97328144	11592004403.265923	7413185098.534969	10179076063.319532	581968491.4612676	644507331.4663883	17972170205.67764	1504469189.097493	3237620465.1880493	3334361963.854527	18728574711.220875	3157181324.6439295	2065659186.4334424	1566630135.4874861	2219228745.211475	110810346.4667096	1314147135.1060739	2587164321.495629	344849266.53166217	11417131519.70234	8513251069.123181	48382649566.05887	458179329.0650604	2989942465.5310006	1048338771.9606051
4239955312.895205	445583019.061977	3481020160.9643216	1155821578.6444871	918239115.8407165	342112151.9654465	11592004403.18004	7413185098.534969	10178229598.23304	550091993.8743486	644507331.4660748	17972019175.056946	1442698299.8186429	3237620465.1880393	3332476060.9978824	18727968646.249454	3151851394.2529607	2065657988.3867173	1566630135.487475	2208207331.4143186	110465471.0176483	1311412081.4697406	2489846901.4649296	344849266.3313295	11417131519.70234	8480292571.624009	48013845988.19744	436077899.06327623	2989937155.0115848	1046286880.9348915
4239946051.38785	445583019.0619502	3408644093.2743692	1155821578.4641738	918239115.8245934	342112151.9541154	11592004403.132946	7413185098.534968	10176835382.142193	543219710.850045	644507331.4659923	17971746898.04986	1412639211.535358	3237620465.187963	3330087532.624799	18727940291.215523	3151708694.43663	2065654796.801262	1566630135.487472	2207480605.0528493	109513652.91508289	1305423416.7810113	2113934516.2058897	344849266.3167215	11417131519.70234	8447884386.556736	47332170950.46866	435500255.2317326	2989936507.051771	1045926989.3748327
4239933121.927788	445583019.06194997	3390532672.3628826	1155821576.7769618	918239115.7841218	342112151.909232	11592004402.990181	7413185098.534945	10176832307.628	543098749.0499742	644507331.4659592	17970957794.089916	1385011415.278156	3237620465.187619	3330014793.817628	18727730258.075855	3151697490.7118664	2065649269.6086557	1566630135.4874716	2205813394.257048	109474655.65014724	1305351965.410176	1056271045.1110144	344849259.8718598	11417131519.70234	8436725061.60421	47305085863.18559	433529902.2302498	2989928815.4046874	1045770633.3574235
4239648133.5055103	445583019.0619496	3377037049.794237	1155821576.17737	918239115.7634604	342112151.86850744	11592004402.238976	7413185098.534869	10176831757.083204	532915561.1215622	644507331.4659511	17970957358.518795	1382167112.9240222	3237620465.1875153	3329718797.5954046	18725799108.25764	3151696762.1381416	2065648848.3500156	1566630135.4874685	2199266475.3114576	108711654.16681658	1304677240.8684704	1050492312.7525356	344849186.23182744	11417131519.70234	8428679287.626655	47302896017.774635	426403872.2004989	2989924047.063644	1043405444.4520891
4235278517.338256	445583019.05324066	3307803572.3228626	1155821575.538902	918239115.7456857	342112151.8590021	11592004401.639324	7413185098.534601	10176831744.944138	526013647.0322145	644507331.4659425	17970957022.172493	1362931585.9244707	3237620465.1861377	3329152199.478396	18725062303.55858	3151696486.0472336	2065648796.4030788	1566630135.4874685	2185176546.7331	108703342.99093272	1304323774.7479622	883055570.8256263	344849104.6248748	11417131519.70234	8428462708.628658	47273002161.598625	424987585.46637005	2989920584.820761	1034620644.4182636
4235242071.6402264	445583018.9414517	3304909110.698974	1155821575.032473	918239115.7381898	342112151.83805877	11592004401.56346	7413185098.528303	10176831744.944138	511584078.6433339	644507331.4659382	17970948734.498226	1357909097.602368	3237620465.178483	3328305872.7956123	18724932259.989925	3151341379.532025	2065648795.020829	1566630135.487468	2145911676.6457052	108701711.829987	1303897846.848861	801899571.529999	344849074.8916942	11417131519.70234	8428437112.864481	47261022044.266014	389287565.3844033	2989919358.642087	1032935182.4013056
4235001739.599847	445583013.0591429	3289979828.881059	1155821575.03238	918239115.7252585	342112151.7928515	11592004401.560873	7413185098.525168	10176831744.410383	510921569.8570734	644507331.4659379	17970299615.144867	1353416620.4505582	3237620449.599072	3327770096.19288	18724867769.13931	3151018066.502425	2065648795.0063426	1566630135.487468	2142577167.353474	108701550.2933048	1303016563.3996794	785175841.2808588	344849074.37669903	11417131519.70234	8428316215.269363	47114829738.852066	387627766.04197687	2989917394.5487995	1029653038.1986474
4234708944.59826	445582827.31112856	3279623056.0131283	1155821575.0321326	918239115.7196718	342112151.77919686	11592004401.560532	7413185098.525097	10176831744.397207	510195398.58947325	644507331.4659319	17970296353.23405	1349785009.8097982	3237620433.2496867	3327650121.2278214	18723527829.20397	3150867729.7347865	2065648795.0028703	1566630135.4874678	2142240012.9335496	108700694.57887115	1301578417.3055122	770638212.5218138	344849071.36046493	11417131519.70234	8428196904.01876	46936666952.03287	387229869.4290629	2989756066.1545744	1021034956.248047
4205159291.796585	445576129.61340153	3219746385.891637	1155821575.0316246	918239115.7182584	342112151.77295446	11592004401.560488	7413185098.52505	10176831744.393942	497055254.11577004	644507331.4659317	17960188348.30198	1341973671.3188703	3237620430.38649	3327638414.193975	18722526823.46515	3146078300.580594	2065648794.853825	1566630135.4874678	2132345194.605059	108694633.57759166	1301578291.9359784	756624808.230789	344849071.36046493	11417131519.70234	8428063677.758193	46931276784.7336	381260432.6616758	2988620878.789754	1018973372.9334018
4172718165.988949	445565422.4106037	3218192705.7662883	1155821575.0315561	918239115.716435	342112151.7659845	11592004401.560467	7413185098.5250435	10176831744.390598	496656699.48207414	644507331.4659317	17895414608.640385	1312285572.2702224	3237620429.4050746	3327535544.388827	18722105596.51206	3145956608.149614	2065648791.6556132	1566630135.4874678	2111226296.8669703	108694380.9473932	1301560018.47428	727358843.686564	344849071.3571014	11417131519.70234	8428051558.593032	46927291519.86331	294163961.3635545	2980522816.4363537	1007925003.8907217
4170184804.917935	445565001.75489914	3215805623.64511	1155821575.0315504	918239115.7144272	342112151.7208609	11592004401.560467	7413185098.525042	10176831744.390238	496273710.46895456	644507331.4659317	17868873861.460293	1310382257.0243514	3237620423.2472095	3325639430.8072214	18722099781.69388	3145891630.203504	2065648791.6556132	1566630135.4874678	2109235310.500173	108694037.2043561	1301496768.3287165	713508257.2289059	344849071.35708916	11417131519.70234	8417896409.0800495	46924279026.470924	268729822.6702171	2968072554.356061	1006282357.5168883
4169489367.421102	445564835.30804276	3214648016.2367396	1155821575.0315485	918239115.713976	342112151.67501414	11592004401.560467	7413185098.524994	10176831744.390205	493654533.7796284	644507331.4659317	17863433619.127205	1289200197.054943	3237620396.0708766	3279244757.7261095	18722089864.78297	3145811727.4000134	2065648791.6368937	1566630135.4874675	2105053252.9839454	108694008.24954204	1301398930.8810694	623792709.6414647	344849071.35707825	11417131519.70234	8300449816.277514	46912904255.704475	266523215.51890263	2967695954.6123896	1005069433.55254
4168894890.205845	445564375.5408854	3208671706.0864277	1155821575.0315485	918239115.7139707	342112151.6674158	11592004401.560465	7413185098.52269	10176831744.390167	492033894.9543956	644507331.4659314	17856835060.733788	1287914161.3957968	3237620302.601729	2666238209.5920486	18721207618.970535	3145300532.7777224	2065648791.1624503	1566630135.4874675	2102411109.6112235	108693980.87921077	1301153171.2779133	581176360.2924377	344849071.35707724	11417131519.70234	7977704615.2655735	46888337992.10963	266325552.2874897	2967605020.9735613	999632942.3918482
4168370090.5166793	445564114.8154775	3204569422.1935205	1155821575.0315478	918239115.7134298	342112151.66678315	11592004401.560463	7413185098.521948	10176831744.389782	491794280.4924389	644507331.4659275	17853848660.257347	1287454573.3836877	3237619960.336262	2479244547.1191926	18719729047.94895	3145207005.6689286	2065648791.1190686	1566630135.4874673	2101708597.3329058	108693974.60394278	1299571813.4457936	562211125.981687	344849071.3570684	11417131519.70234	7957089998.429501	46827388728.96337	266050945.04458854	2965242418.6561794	990370567.5495087
4167743636.1859007	445563856.3223276	3190027042.0739865	1155821575.0315404	918239115.7128736	342112151.6667714	11592004401.560463	7413185098.521208	10176831744.38348	489680440.05212075	644507331.4659171	17852885826.394684	1286910941.4782653	3237619825.759082	2318886097.0718637	18709351866.418068	3144884245.9402246	2065648791.1187863	1566630135.4874601	2101650191.3497124	108693961.09792297	1292490413.2414172	560199709.2025902	344849071.35706705	11417131519.70234	7954952093.930492	46826435937.92814	265700218.24083292	2939368771.553719	981626479.7649146
4167299307.702102	445557151.39395064	3183369676.13498	1155821575.0315266	918239115.7126234	342112151.6667688	11592004401.560461	7413185098.514705	10176831742.54768	488177133.16992414	644507331.4657351	17850923326.600834	1286821781.5455475	3237619697.1431246	2284742124.8519363	18704209568.639072	3144736231.700986	2065648791.1187856	1566630135.466701	2101645715.51421	108693771.42707661	1290527165.9189916	556072163.1595514	344849071.35706645	11417131519.70234	7691558524.948531	46826345556.53571	265665025.25530326	2907161020.9105783	977810609.8980161
4166738753.620976	445535206.77535397	3165687160.226127	1155821575.0315218	918239115.7121964	342112151.66675436	11592004401.560442	7413185094.32565	10176831735.677069	487398678.22786933	644507331.4578612	17842294287.94878	1286392474.4090111	3237619656.9244165	2277380187.4599004	18701423381.22363	3144540663.014636	2065648791.1187837	1566630134.27051	2049323511.611536	108693763.92438442	1290355807.8162553	554755553.9574045	344849071.35706645	11417131519.702337	6370580516.4331875	46826338142.4127	265663326.68862832	2865636531.5677695	976158703.4481689
4166436632.4760118	445534388.8964041	3153711259.414201	1155821575.0315177	918239115.7115806	342112151.6667317	11592004401.559933	7413185079.212514	10176831734.25696	472094559.90866864	644507327.6464587	17789057558.3382	1285671928.299588	3237619639.322701	2271899489.922336	18694842633.32593	3144532325.6175776	2065648791.1187444	1566496882.1775486	2045069101.475842	108693363.00820208	1290341722.3575199	551018186.7160393	344849071.3570664	11417131519.701754	6350402487.545615	46826045802.72477	263555570.75349575	2853319229.862336	975361781.2890067
4163985775.44857	445534348.27096134	3151383304.3617973	1155821575.0315163	918239115.7113332	342112149.9554865	11592004400.953836	7413185076.802234	10176831733.459417	469529143.37342644	644507315.0530672	17789029577.479004	1284034962.0111375	3237619632.258845	2271458011.36023	18619723533.803543	3144518264.3346295	2065648791.1187296	1565916620.912192	2045062075.6194642	108692701.8641883	1286604269.8128705	548746280.9800692	344849071.35706574	11417131519.459646	6206079311.636379	46822357620.14244	252845687.00023344	2848406323.6480193	975147921.5999861
4131948374.8087378	445534298.7048742	3133422346.6145205	1155821575.0315156	918239115.7113317	342112149.9417817	11592004393.337105	7413185075.546981	10176831733.198402	469524887.2393968	644507314.4777797	17788087654.155136	1283345756.982808	3237619602.674055	2269726671.791576	18608384749.824257	3144427758.0568924	2065648791.118729	1564671847.199871	2045050561.518794	108691255.59112927	1278032887.6910846	528450547.50771266	344849071.35706574	11417126407.561266	6145250086.4195175	46818569131.30047	243426192.1960495	2847375217.962331	974169855.6365846
4131663656.6021867	445534139.18876684	3111498387.4535	1155821575.0315154	918239115.7113175	342112149.9312462	11592003952.5299	7413185075.489708	10176831732.600733	468697407.8634484	644507314.4575958	17787512299.01569	1280501714.6673074	3237619584.3145247	2269007794.9977655	18562548850.38645	3144295454.014221	2065648791.1187286	1564654937.9823997	2043951606.1179953	108690316.5029805	1239539161.5802174	524774195.80806535	344849071.3570657	11417089074.43591	6111061563.043307	46817807783.13433	243409822.84544718	2846472629.372148	974123606.8253949
4129907480.76465	445531918.509161	3103659920.744669	1155821575.0315154	918239115.7113128	342112149.8995532	11591995216.879168	7413185075.480018	10176831726.179546	460276250.215861	644507314.4575856	17786994820.26202	1278127825.9451504	3237619542.518452	2268818362.850613	18242336198.17788	3144039966.9690433	2065648791.118728	1564589844.1749978	2032588278.7756476	108690169.45802173	1082763056.1102393	523998788.9560393	344849071.3570657	11417024017.672718	6092649884.477894	46812216099.366615	242023951.53445438	2844262784.3280597	973797639.9140018
4087938902.493623	445529451.02265304	3077441406.5651536	1155821575.0315151	918239115.7113062	342112149.89901555	11591960026.668512	7413185075.480018	10176831725.819668	459648052.1435619	644507314.457341	17780581564.22118	1275750876.6012685	3237619520.04824	2266789043.3652654	18231541233.292458	3143832374.2611175	2065648791.1187232	1564569312.9080331	2020123218.3565736	108690158.65911737	1071991474.5939791	520158072.0452447	344849071.3570655	11417024017.672718	6085001553.13459	46810023494.33156	241198104.50847206	2842064551.027293	973760242.0316479
4022991713.499024	445528812.9171887	3053341580.8953004	1155821575.0315151	918239115.711275	342112149.89900994	11591957357.507622	7413185075.47982	10176831723.173069	459542399.9186321	644507314.4573095	17766710969.243706	1267493387.8785563	3237619518.3940616	2266574613.2518687	18104091245.39461	3143825241.5438633	2065648791.1186666	1561874687.6668332	2014197361.321252	108690119.25221418	1071691893.4673238	519882312.2396707	344849071.3570606	11417023315.249027	6048476486.368858	46804930092.48499	240980423.317376	2838738028.4168186	973731699.482617
3714143372.1273813	445527685.430868	3048926085.370831	1155821575.0315151	918239115.7112666	342112149.89890116	11591956992.540598	7413185075.479756	10176831723.09931	459393856.55815816	644507314.4573057	17762361767.86448	1262398198.2049456	3237619513.8850493	2259606923.2037168	17980131147.36932	3143814968.0819373	2065648791.1184046	1560886332.4861753	2012591011.0164762	108690103.68064062	1071650889.1020825	518525936.72514665	344849071.3569786	11417023303.009617	6024676926.373592	46799985823.46258	240476589.17168707	2828919000.2968483	973729633.2335908
3147037656.926785	445527117.4310853	3048889683.3350573	1155821575.031515	918239115.711266	342112149.8987904	11591956984.962664	7413185075.479742	10176831723.099306	458760644.2108367	644507314.457304	17272144905.351723	1247553229.6648855	3237619513.714473	2221516099.4942126	17769244219.60662	3143801203.9104357	2065648791.1097634	1559631406.4925869	2012553977.8597977	108690079.14048429	1071634270.8079792	494248562.45932704	344849071.35162294	11417023302.977308	5994637871.594711	46754052925.53461	239875295.8122136	2828825806.968256	973709649.8146431
2971903331.0829296	445524838.1845722	3048770627.3005857	1155821575.0314617	918239115.7112651	342112149.8987775	11591956984.718122	7413185075.479736	10176831723.09916	458705685.18013734	644507314.4572756	17062538682.204777	1178263208.9573958	3237619513.462059	2215009067.564937	17396664660.460213	3143775453.910605	2065648790.9140565	1559525651.1734097	2012547417.7964633	108690077.85440758	1071603597.5720031	494136466.1754432	344849071.32066154	11417023302.88552	5928510157.78654	46753662578.9663	239229779.00486222	2828755269.2108555	973244024.1536266
2955020230.075778	445522872.997093	3044774236.6897364	1155821574.8553126	918239115.7112619	342112149.8987661	11591956984.718122	7413185075.479708	10176831723.09915	458700436.95576936	644507314.4572693	17048956402.111046	1153450192.6589167	3237619513.4606214	2210641967.616941	17387087327.462524	3143774951.2918553	2065648783.084822	1558850834.903722	2012531219.6924517	108690076.63514559	1071587083.4548941	489471980.49112695	344849065.93495405	11417023302.877909	5862721125.201471	46752861186.9951	239181284.80041668	2828660160.7612915	970311639.829232
2943789065.8875313	445518676.5608717	3042877785.978171	1155820186.4317596	918239115.71126	342112149.89876443	11591956984.085625	7413185075.479608	10176831723.099133	458692469.9549324	644507314.4572496	17046026955.443707	1152978013.9540136	3237619513.4606214	2210638647.5275927	17382586768.029987	3143773727.100687	2065648782.7042584	1552671517.533232	2012530873.6441972	108690075.21188541	1070661241.7150087	486002103.6604952	344849016.8977218	11417023302.872248	5426687721.126617	46752272778.24555	239169506.29630068	2828656977.4635835	962307432.5167537
2862917556.5737653	445517636.46831775	3042794479.7342463	1155773683.163465	918239115.7112589	342112149.89876384	11591956984.079262	7413185075.479588	10176831723.099121	458641625.8328306	644507314.4572467	17045987293.668652	1152894589.7687745	3237619513.460429	2153057816.8679247	17382505320.53801	3143742934.189123	2065648782.3719983	1551019069.4047303	2012530729.2793856	108690075.07890534	1068028951.5055155	484002942.7291361	344849014.59842455	11417023302.863436	5426681969.924501	46747099874.47628	239156731.25862047	2828656973.426776	961962440.8214384
2862811476.170011	445399535.38977635	3042368866.54533	1154857146.6544302	918239115.7112589	342112149.8987637	11591956983.92108	7413185075.479555	10176831723.099049	440385739.68332595	644507314.4572446	17045742198.336586	1147534723.7613432	3237619513.4602857	2147015788.8613062	17378388871.81415	3143738554.2574263	2065648781.4552474	1550402178.6941552	2012530700.1718233	108690075.0362515	1068003087.568941	483504204.6594578	344849014.59842354	11417023302.86343	5426454696.794972	46727833228.266884	238906560.76601136	2828550841.5149603	961881831.2922621
2853187019.9673843	445337242.08289504	3042132414.324215	1153207552.9868913	918239115.7112579	342112149.8987637	11591956983.882051	7413185075.479403	10176831707.10948	434231112.35087174	644507314.4572437	17029728461.222374	1133674298.2920003	3237619513.460221	2106481273.9716015	17372338291.25374	3143710515.5261455	2065648781.4535995	1547699385.56153	2012488426.081322	108690075.03604528	1067974618.6886297	483488114.2635141	344849014.59780777	11417023302.863258	5398137186.303922	46703240028.35763	236043136.8910131	2827834395.872491	961859840.2496188
2804822918.8789325	445325924.0823462	3042076320.5213895	1153108818.810275	918239115.7097818	342112149.8987629	11591956983.880482	7413185075.478017	10176821139.068987	428061260.1586785	644507314.4567734	16885112339.254803	1130234499.566094	3237619513.460211	2098633918.629495	17368218932.517532	3143703543.31702	2065648781.4511278	1493219225.1934593	2012487871.21752	108690075.03549726	1067952462.6846493	483446928.7215632	344849014.59780145	11417023302.863256	5391890729.441375	46700962127.10275	235777878.59656435	2808270591.294228	961851604.4947928
2762788147.986427	445324741.3428945	3041980932.6175523	1153068232.2438426	918239115.6807362	342112149.89869726	11591956983.879892	7413185075.470355	10176816097.873384	419713823.79578924	644507314.456759	16697555663.971716	1128437986.347756	3237619513.460206	2094843014.1405563	17308261136.119312	3143695063.845844	2065648781.4508412	1493218846.943883	2012482832.162432	108690075.03541857	1067880893.2077421	482193024.25885946	344849014.5879466	11417023302.863255	5380519580.065291	46700572266.73574	230396453.74617472	2808078003.9462237	961843229.9755578
2742032518.0329175	445324598.18787724	3041691277.088261	1152997470.3005464	918239115.680132	342112149.8972084	11591956983.879759	7413185075.467305	10176805054.77819	418946948.4383281	644507314.4567083	16697555643.996323	1125637875.266262	3237619513.460205	2094106378.0045044	17262653712.000336	3143688512.137418	2065648781.4508283	1492545833.844088	2012476465.955555	108690075.03511994	1067748569.4329879	481947255.3379777	344849014.5764708	11417023302.863255	5379883138.780463	46696989808.06035	226526406.91438815	2808061437.377241	961715735.4808615
2721499615.158601	445319471.26016295	3041080401.5778165	1152828776.1655993	918239115.6796141	342112123.46654737	11591956983.879747	7413185075.463735	10176805033.385601	418930689.50442374	644507314.4567083	16696510852.317675	1123535701.2873197	3237619513.460204	2089886735.117434	17214126860.805893	3143687931.38008	2065648781.4507942	1489319092.2124498	2012455043.176475	108690075.03511731	1067653354.435	477896976.9500403	344849014.5764165	11417023302.863245	5379375898.967681	46694313745.24031	206073603.50063923	2808059031.1564574	961665400.0106156
2703970953.104677	445301317.83036363	3017466549.738851	1152773770.1589835	918239115.6792799	342112083.58820343	11591956983.879745	7413185070.996947	10176805033.216593	418929348.4813922	644507314.4567062	16695924464.476849	1123309646.574646	3237619513.458568	2073674199.0463953	17206275680.634216	3143686390.7421236	2065648781.4507933	1487029096.0613322	2012454788.0598302	108690075.03511514	1067650742.1488259	467033842.7903392	344849014.5764165	11417023302.863173	5379272779.037707	46694231900.456116	206073603.50063923	2808045582.550273	961585478.135353
2661255670.1177783	445000539.45975006	2955813024.914481	1152441429.003893	918239115.6792787	342112060.42072546	11591956983.879732	7413185068.568034	10176805033.01464	418353946.8285522	644507314.4567045	16695923356.925386	1123109125.9395652	3237619513.457668	2069727439.932793	17206275578.689774	3143685309.0498543	2065648781.4507914	1485590443.3272877	2012454772.8451433	108690075.03490452	1067649620.0406264	458569651.5704951	344849014.57641584	11417023302.863163	5379065754.988391	46694110732.07913	205771518.75774607	2808045264.307018	961545236.359361
2653055621.107233	444662820.94500476	2873489836.5422177	1138398651.0755582	918239115.6792731	342112050.5667919	11591956983.879728	7413185065.682796	10176805032.996172	418261349.8377702	644507314.4286395	16695847706.852734	1122922432.5855296	3237619513.457009	2066686330.2314353	17206140442.15055	3143684169.7212353	2065648781.450692	1482972229.048391	2012454765.5922596	108690075.03482607	1067649550.9740154	458405433.40320873	344849014.57641244	11417023302.86315	5378840202.398533	46694104772.54703	204624729.28918484	2808044621.5844893	961544902.8658646
2652408611.2203264	444508645.30284816	2836619721.7098346	1127371392.3464954	918239115.6792727	342112048.9963387	11591956983.879725	7413185065.258308	10176805031.876316	418190777.3194581	644507314.4041342	16695433373.71462	1121572096.4262147	3237619513.4561687	2059746237.8712409	17205244578.3991	3143680710.3478336	2065648781.4493563	1475656533.0218766	2011480739.5880864	108690075.03482208	1067649508.6621816	457865666.85478026	344849014.57634705	11417023302.86315	5378518915.639861	46694100552.0909	171044364.07610884	2808044103.103066	961544316.5410248
2615688164.0255675	444490534.2363532	2834773476.6435556	1126096544.895427	918239115.6792717	342112048.97564393	11591956983.879725	7413185065.234454	10176805031.869123	417718792.77449995	644507314.4003996	16691533361.450638	1119884680.4991217	3237619513.455488	2053126905.1246538	17204095736.17335	3143677669.5969615	2065648781.4407837	1469730582.2424517	2011199895.0043523	108690075.0348135	1067649323.1893915	457726136.17916995	344849014.57619226	11417023302.86315	5378221586.205994	46694096539.3936	162781535.2100028	2808043994.532553	961536429.8699065
2311915362.877152	444445145.23013675	2671294098.0662045	1125709917.0232818	918239115.679271	342112048.97398514	11591956983.879725	7413185065.233246	10176805031.852251	417708592.49329716	644507314.4003263	16681198421.343565	1118374191.8364267	3237619513.453198	2043210890.5673141	17203700192.950172	3143673708.789284	2065647748.0062032	1458970127.9917357	2011197255.5452385	108690075.03480776	1067649151.2826955	457712480.0797441	344849014.5759864	11417023302.86315	5376742404.661693	46694096424.39852	162759848.4858763	2808037853.539089	961521215.2084658
2246061182.0463376	444439358.1650745	2544583895.9622416	1125704441.6591313	918239115.67927	342112048.97360176	11591956983.879635	7413185065.233246	10176805031.84517	417665567.7820938	644507314.4002411	16680835205.990648	1114979426.80831	3237619513.4418726	2042195415.8158228	17203568062.40973	3143673297.6881404	2065638630.9248848	1444214633.4962695	2011197241.3067482	108690075.0343205	1067649088.2460955	457711371.93571347	344849014.5759726	11417023302.86315	5365413693.445488	46694095469.48862	162757048.52041987	2807873850.915161	961492811.425869
2241159014.669554	444427752.194271	2223121823.1553917	1124225539.507821	918239115.67927	342112048.97356397	11591956935.142618	7413185065.233246	10176805031.841997	417072601.07757187	644507314.4001987	16642558202.429573	1095145717.4771934	3237619513.436226	2039461706.139658	17203341155.93061	3143673258.010032	2065569473.5632958	1428729497.8865163	2011197115.343464	108690075.03386655	1067648771.9868482	457711082.9794931	344849014.5759582	11417023302.863148	5364038245.079657	46692276467.20041	162755396.1061844	2807264508.3850346	961476421.2032913
2240006137.846541	443381421.8107758	2202063967.156361	1122663917.063886	918239115.67927	342112048.97353804	11591956914.397852	7413185065.233241	10176805031.840952	417035700.32673764	644507314.4001673	16601181508.253366	1082339670.3922946	3237619513.435379	2036531087.0348964	17203154350.981426	3143673221.7704864	2065556507.0733268	1354732375.8900476	2011197030.641595	108690075.03373507	1067648692.5393221	457710344.0843981	344849014.57595783	11417023302.863148	5345593337.728494	46685544447.94804	162755295.19386026	2807224373.736838	961442757.6293015
2232389154.5864515	440766222.4597811	2183145448.1015234	1121603452.6512513	918239115.67927	342112048.9735355	11591956913.641836	7413185065.23324	10176805031.840952	417026923.981146	644507314.4001449	16482173603.645205	1072139570.7544401	3237619513.429464	2016322409.8951893	17203029842.924263	3143673045.7749147	2065556238.639082	1276491543.1559072	2011196630.7859516	108690075.03335938	1067648495.4281592	456934058.16002226	344849014.5759578	11417023302.863148	5297012358.409303	46683547720.12964	162755045.6554981	2807224362.424395	961395431.4576012
2228145413.45889	435685156.60118663	2173216221.510306	1121329196.6567574	918239115.679266	342112048.97353446	11591956913.383486	7413185065.233235	10176805031.840952	412861485.91950256	644507314.4001442	16476933937.051453	1070469739.0845652	3237619513.4272647	1970363282.0048256	17203017925.51617	3143672724.9392576	2065556234.5241134	1112657385.087274	2011195684.0168927	108690075.0333561	1067648490.2574469	454347074.88345444	344849014.5759576	11417023302.863148	5172501471.372043	46675659697.418846	162753928.29522192	2807175504.0378337	960936088.2515275
2223610504.663876	413440203.4385991	2161127640.9231153	1120739416.4589205	918239115.6790984	342112048.9735132	11591956913.320486	7413185065.233235	10176805031.840944	412352224.315014	644507314.4001442	16361125469.020443	1063956454.0676701	3237619513.4240108	1911782486.315323	17202956277.801933	3143672428.565394	2065556232.5441825	1111442809.6700747	2011192935.1484652	108690075.0333314	1067648481.7339278	453799005.14210474	344849014.5759573	11417023302.863148	4897264267.217521	46670238175.1969	162752514.229264	2806082726.0814023	960050267.1646212
2198415064.6428714	403923129.28355694	2138514362.0627742	1120103648.2957902	918239115.46199	342112048.9735124	11591956913.314045	7413185065.233234	10176805031.840937	412061028.0415702	644507314.4001437	16100705402.116909	1059034827.013822	3237619513.4213777	1882788465.7103539	17202074608.61638	3143672422.01262	2065556232.2053044	1074495302.1767552	2011191821.8970764	108690075.03332785	1067647961.1577364	453780994.7009068	344849014.5759565	11417023302.863148	4894987663.360041	46652242748.71247	162749584.43522397	2806032907.067931	960032341.3790305
2190111615.059675	388847924.6006011	2103168796.9477346	1117615766.2229965	918239101.1456383	342112048.9734999	11591956913.313873	7413185065.233234	10176805031.840935	412008376.6283887	644507314.4000319	15960240191.590902	1052625689.9276341	3237619513.2366686	1879664417.6144745	17198863886.855686	3143672421.7377806	2065556232.1947632	1060024007.6422186	2011190941.383832	108690075.03332667	1067647955.8020616	453777774.4028902	344849014.5757049	11417023302.863148	4875923508.319826	46644916857.582275	162707032.29269376	2806001337.0204926	960010985.5611148
2189457597.478495	384088966.93736774	2093738040.6973631	1116522051.6989348	918238942.5261949	342112048.97348964	11591956913.312922	7413185065.233231	10176805031.840933	411888423.3500052	644507314.3964896	15928572342.825289	1047261081.5126613	3237619513.0632534	1861299950.2903812	17130952157.503172	3143672421.569554	2065556232.1885264	1058890089.7405554	2011168750.5641081	108690075.03332223	1067647953.2014748	453774703.7513419	344849014.440504	11417023302.863148	4875886784.710471	46643118140.42084	162509077.4710685	2805978497.6517053	960004068.8215483
2189266180.035175	377911145.8413583	2089590572.374062	1115419523.2542217	905627523.0693649	342112048.97348964	11591956912.94486	7413185065.233231	10176805031.84069	411312741.06910676	644507314.3728409	15879166830.182821	1038150605.0632402	3237619513.0553737	1855414343.3109367	16972106024.62361	3143672421.4931474	2065556232.1817024	1055603728.3727589	2011058542.156235	108690075.0333209	1067647953.133702	453766386.7866271	344849012.5874251	11417023302.863148	4875886697.549629	46640924129.27258	162509045.46991882	2805944992.7122855	959999688.3970405
2189023046.3697076	367879420.5263321	2080293698.100055	1110049050.401467	842949895.0945544	342112048.9734892	11591956912.940609	7413185065.233208	10176805031.839996	411290589.2123187	644507314.3629506	15850884063.408995	1020172849.6164074	3237619513.014761	1855357700.8256562	16970991255.103317	3143672421.4813657	2065556232.1816757	1048067571.6804988	2011008623.9775565	108690075.03332068	1067647952.3538707	453751725.78631145	344848973.31987053	11417023302.863148	4620948209.315628	46639840244.352036	162508002.25182593	2805822130.8725443	959999620.0201166
2188921850.7361064	367553799.5329716	2078968815.687871	1106295614.0614204	842880353.962462	342112048.9734892	11591956912.932295	7413185065.229925	10176805031.839785	410507237.07203823	644507314.3628808	15846424296.67777	1017268490.4170865	3237619512.7195272	1855198565.5990407	16970042681.562595	3143672421.4543047	2065556232.1816745	1043733818.9673904	2011001216.034722	108690074.49674281	1067647951.9457631	453708718.835236	344848918.4214619	11417023302.863148	4493485265.6323595	46635547421.87383	162503887.60355517	2805779750.7642393	959999183.2313429
2187486135.4598875	367381464.3502074	2078772437.3190382	1094452934.3614602	842509784.1123583	342112048.9734892	11591956912.93155	7413185043.787773	10176805031.839762	404515328.75153345	644507314.3627532	15844539468.791063	1017195350.7857443	3237619512.1206627	1855159821.1982138	16945136940.992289	3143672421.396852	2065556232.1816688	1033737265.9567821	2010875919.6385932	108690074.48540275	1067647951.9394776	445453504.0092411	344848905.2716174	11417023302.863148	4487660249.486177	46630407639.343666	162501944.61034137	2805778362.337044	959999175.0953535
2187348306.4410954	366585552.2617263	2076568157.8363273	1091118325.0482426	842475045.1111945	342112048.9734892	11591956912.931545	7413185032.47216	10176805031.839678	398818816.08905524	644507314.3627173	15840547519.862492	1016817800.5057948	3237619511.9134765	1854975961.3730068	16934770753.476768	3143672421.2957087	2065556232.1816683	1025849377.6375009	2010569694.3980162	108690074.48109892	1067647951.9135652	433802595.1884567	344848903.23930645	11417023302.863148	4469731937.129169	46621175718.880486	162499907.4725043	2805778081.8594017	959999159.4355845
2186727349.737533	366356879.147492	2075958203.6505067	1091106817.6164658	842465927.4264404	342112048.9734883	11591956912.93154	7413185031.727173	10176805031.836851	381637255.903055	644507314.3627098	15825570538.719044	1015154747.5996743	3237619511.912861	1854568159.7340164	16779285519.484825	3143672421.289248	2065556232.1816683	1017439241.5259149	2010564059.9445312	108690074.48087323	1067647951.8759669	427534705.7487602	344848901.7889765	11417023302.863148	4468698352.564204	46615566416.739174	162498856.4889218	2805778081.8594017	959999157.8246429
2186727190.2286263	365793423.4221675	2063876431.6773157	1090829537.8984578	842454124.5718215	342112048.97347045	11591956912.93154	7413185031.726313	10176805031.828362	379671395.91053367	644507314.3627032	15823525358.086847	1013962013.1038486	3237619511.877103	1854416053.4704058	16579544041.917969	3143672421.2795296	2065556232.181668	1016732585.4841559	2010209841.9166229	108690074.4794093	1067647951.8355644	427426234.2602258	344848901.78190726	11417023302.863148	4466951833.366913	43889461640.12241	162492190.27618784	2805777691.580997	959999154.2085873
2186624894.042305	363969793.29432046	2038706269.3799772	1090676281.8328772	842431302.9249393	342112048.8616032	11591956912.931532	7413185031.726313	10176805031.814323	375477107.37570703	644507314.3627031	15821859873.493198	1013571122.4345775	3237619511.6874695	1854411380.9171102	16575538103.028978	3143672421.2103405	2065556232.181668	1015759411.9842482	1993378067.3021004	108690074.47923781	1067647951.8334306	427425699.17603505	344848901.78135353	11417023302.863148	4452108405.01679	43193587633.68923	162487136.97903353	2805776603.1859236	959999154.1839365
2186622210.368336	363855183.3916685	2038587751.1625912	1090464506.010023	841710486.1387194	342112036.38742757	11591956912.93153	7413185031.724187	10176805016.4459	366703517.08630115	644507314.3627028	15819900523.650501	1013143022.324919	3237619511.419392	1852550321.6672602	16490621788.478956	3143672421.21001	2065556232.181668	997460987.7433363	1993237786.0605	108690074.47920942	1067647951.8323985	427282247.0834164	344848901.78107613	11417023302.863148	4448483640.61542	42626058278.62016	162470979.5023975	2805776430.1239495	959999154.1026803
2184892362.7032733	363696409.8735671	2038511567.9676673	1090000579.656165	840029595.3756086	342111931.5430038	11591956912.931528	7413185031.691022	10176805007.47876	347731712.1959946	644507314.3627027	15445936548.374249	1009265782.947945	3237619511.3349795	1852387095.1181629	16268010912.65219	3143672421.2082243	2065556232.1816647	989820546.0337037	1992894591.6390722	108690074.47920245	1067647951.8319689	425781419.2107519	344848901.78107166	11417023302.863148	4445176316.888702	42616125021.04819	162468822.3258945	2805776320.635004	959999154.0979248
2174620132.464845	363684124.3763793	2029801306.2080863	1089657138.3010807	838755263.685352	342111836.6180816	11591956912.931528	7413185031.690243	10176805005.443468	338532970.4111143	644507314.3627025	15445936220.653198	1009106955.6508881	3237619511.333956	1852378066.1632204	15955946014.306646	3143672421.205889	2065556232.1816642	985298049.4544683	1991853986.2972603	108690074.47912163	1067647951.8317286	422874838.62743706	344848901.7809808	11417023302.863146	4424881422.353828	42471754777.44591	162454881.57376403	2805776175.9156036	959999154.0817329
2131520364.942994	363645536.4202702	2029559621.0996633	1089240084.4435678	838743350.7843946	342110549.7657604	11591956912.931526	7413185031.690233	10176805004.051647	326228888.29157424	644507314.3627021	15445910817.854288	1009000097.6354705	3237619511.333884	1852375004.669212	15940401368.151712	3143672421.204882	2065556232.1816638	983953896.8349242	1991420014.4900675	108690074.47912066	1067647951.8311685	415903670.7478472	344848901.78095365	11417023302.863146	4369503298.223249	42419036333.72696	162448225.7889479	2805776051.0512333	959999154.0152401
2128521366.7120137	361480659.5558357	2028545584.9938977	1088699816.7200434	838539579.6432552	342093206.4785269	11591956912.931526	7413185031.690218	10176805003.70512	325595270.6324181	644507314.3626997	15394549223.975574	1008990695.2311707	3237619511.3338704	1852370434.9857907	15936332525.250639	3143672421.2047043	2065556232.1816635	973565510.7196532	1979109247.083734	108690074.47912054	1067647951.8308734	410440190.9901564	344848901.78094995	11417023302.863146	4342332220.666822	42328773125.456985	162444078.17126843	2805776029.176053	959999153.7976694
2128301618.5454412	357718427.4448721	2028418467.8752222	1084776468.9701107	837591973.8758744	342091453.0586302	11591956912.931526	7413185031.69017	10176805003.33207	325567909.603973	644507314.3625822	15387611449.035664	1008989593.3008314	3237619511.3338623	1852364314.6198008	15884010290.434359	3143672421.2034225	2065556232.1816528	971669844.5006931	1972476554.001011	108690074.47912045	1067647951.8308048	383669714.23006445	344848901.7809482	11417023302.863146	4302577574.379802	42011291597.50404	162441271.19167307	2805776025.408576	959999153.5637217
2128140173.9308069	344257703.9706387	2028412871.4170535	1084036705.395362	821702891.2373623	342090956.68685627	11591956912.931526	7413185031.690156	10176805003.308235	325178966.9484002	644507314.3574852	15343707717.415277	1008989519.2336166	3237619511.3338485	1849639563.0238183	15869765686.997793	3143672421.2016764	2065556232.1809986	971046755.014426	1967299475.5780284	108690074.4791203	1067647951.8306755	360257559.0109178	344848901.78094566	11417023302.863146	4210479933.6448317	41990588689.65733	162433349.39955536	2805776017.4383535	959999153.4337626
2124210114.2890816	325159199.8491701	2027416547.6338098	1081108543.6673512	802182118.9729269	342082488.88970417	11591956912.931526	7413185031.690156	10176805003.247242	325122171.67361486	644507314.2977252	15301310533.583973	1008989326.4727678	3237619511.33384	1849603327.9834254	15616718782.65007	3143672421.2011666	2065556232.1731114	970680285.0644712	1967009779.6756248	108690074.4791203	1067647951.829747	351276818.1624773	344848901.7809447	11417023302.863146	4157789835.7817726	41986201387.117905	162433319.93977365	2805776012.771589	959999153.4310493
2123996476.139708	319750285.1511338	2027184996.449132	1079382181.4366548	802083204.7203667	342075837.9083388	11591956912.931522	7413185031.690147	10176805003.159834	324927263.55196637	644507314.1558467	15126664682.883043	1008979189.3854604	3237619511.333838	1849496581.7528055	15576233365.7551	3143672421.2011666	2065556228.2393835	967766010.7358688	1966979343.9766269	108690074.47912027	1067647951.829387	350416987.0888397	344848901.7809445	11417023302.863146	3983741861.070532	41984839849.47018	162432905.1307817	2805775994.647199	959999153.429217
2122654952.2325149	317271308.29051435	2027061032.0478075	1078405333.5695386	800620950.2494931	342069047.7962631	11591956912.931263	7413185031.690138	10176805003.06077	323598361.9319712	644507313.5776209	14923375985.115553	1008970088.3378328	3237619511.333822	1849489655.0469525	15568454294.783474	3143672421.201165	2065556180.6358168	967185918.5871904	1966437198.3124404	108690074.47907738	1067647946.4517206	347163121.57771325	344848901.7809444	11417023302.863146	3969516452.071015	41984744721.86128	162431626.5147714	2805775992.6876783	959999153.4290539
2120419482.3704073	308712916.33977777	2026776114.4579585	1077825900.9186816	799162603.7968516	342061454.7230702	11591956912.930758	7413185031.690138	10176805003.058115	319866881.02861494	644507313.571418	14143907892.338644	1008969700.276897	3237619511.333808	1849455442.573378	15566189405.53875	3143672421.201165	2065556162.8028	967157983.9649302	1966364524.8445659	108690074.47851107	1067647945.0895994	306919422.91304135	344848901.7809439	11417023302.863146	3966139018.268434	41984583729.741745	162431617.7158056	2805775986.7790256	959999153.4290369
2116495554.72624	300802817.35610443	2024467734.457462	1077766204.5990272	798705646.1951046	342059079.13643956	11591956912.930706	7413185031.690122	10176805003.057922	315189833.5357584	644507313.564777	13782660056.396122	1008968732.6163908	3237619511.333786	1849428549.400349	15561951770.031672	3143672421.2011642	2065556161.4516299	967055471.7030894	1966267048.8942618	108690074.47399934	1067647944.6123463	302669845.1084237	344848901.78092843	11417023302.863146	3965639158.9672937	41984291942.67995	162431616.63231048	2805775985.019604	959999153.4290148
2114047052.1578062	291381176.10696137	2022500131.6685264	1077683762.8421853	798601278.9340551	342049951.82740694	11591956912.930628	7413185031.690095	10176805003.057896	313581797.9601379	644507313.5644562	13581956586.06659	1008967980.7756097	3237619511.3337564	1849426473.697863	15515576563.893135	3143672421.2011642	2065556161.4514627	966679361.0488138	1966151290.4838402	108690074.40801905	1067647944.6123463	302601520.89746684	344848901.77847964	11417023302.863146	3965088281.103604	41984236241.03978	162431392.17604795	2805775984.9869213	959999153.4290142
2103129315.7468505	286560049.97059715	2021759054.3570056	1077566896.7520232	798577075.8716755	342005187.7436786	11591956912.93062	7413185031.690081	10176805003.057888	308903079.1652276	644507313.5643897	13564275877.41404	1008966871.1530042	3237619511.333755	1849391630.133932	15500272526.538073	3143672421.2011642	2065556161.4514482	966609770.1058079	1966105779.5064912	108690071.20935409	1067647944.5811883	301342452.54630107	344848901.76369834	11417023302.863146	3965052003.655431	41984143572.36893	162430987.32387915	2805775984.912385	959999153.4290092
2068149854.7643185	273251865.5863482	2021449943.7118928	1077296691.481089	798530097.3878433	341961337.02678514	11591956912.930616	7413185031.6899185	10176805003.057878	287134172.16518915	644507313.5643891	13489720596.249193	1008962340.9592446	3237619511.3337545	1849328116.0499184	15499507990.592377	3143672421.201164	2065556161.4514482	966200009.8401664	1966050977.1482089	108689907.640284	1067647944.5766586	300463535.6962984	344848901.7622448	11417023302.863146	3964963882.1089206	41983770456.62098	162430790.13876086	2805775984.9102035	959999153.4290092
2044363994.7518725	273033796.5408105	2018422283.5730326	1077245933.854251	798408296.5094452	341896780.2182438	11591956912.930613	7413185031.687391	10176805003.057878	284114081.9580373	644507313.564389	13186335834.43477	1008962136.5551924	3237619511.333754	1849307642.8658175	15498467435.13803	3143672421.2011595	2065556161.4512787	966026701.2725972	1966022980.613987	108666193.6165534	1067647944.5762228	297095885.81088674	344848901.7622219	11417023302.863146	3964942618.6920524	41982499052.37451	162428589.18718162	2805775984.9074807	959999153.4290037
